# Supplementary material for: Exosome and BCR-ABL mediated molecular alterations in endothelial cells in chronic myeloid leukemia: identification of seven genes and their regulatory network
Source: PeerJ. 2025 Dec 17;13:e20371. doi: 10.7717/peerj.20371 (PMC12717845; doi:10.7717/peerj.20371)
Supplement: Supplemental Information 7 [file peerj-13-20371-s007.xls]

## Sheet: Sheet1
ITEM TO CHECK	IMPORTANCE	CHECKLIST
EXPERIMENTAL DESIGN
Definition of experimental and control groups	E	P6,line136，figure 1
Number within each group	E	P8，line 208
Assay carried out by core lab or investigator's lab?	D
Acknowledgement of authors' contributions	D
SAMPLE
Description	E	P6,line123
Volume/mass of sample processed	D
Microdissection or macrodissection	E	P5, line123
Processing procedure	E	P5, line123
If frozen - how and how quickly?	E	P5, line123
If fixed - with what, how quickly?	E	P5, line123
Sample storage conditions and duration (especially for FFPE samples)	E	P5, line123
NUCLEIC ACID EXTRACTION
Procedure and/or instrumentation	E	P6,line152
Name of kit and details of any modifications	E	P6,line152
Source of additional reagents used	D
Details of DNase or RNAse treatment	E	P6,line196
Contamination assessment (DNA or RNA)	E	P6,line196
Nucleic acid quantification	E	P6,line198
Instrument and method	E	P6,line198
Purity (A260/A280)	D
Yield	D
RNA integrity method/instrument	E	P6,line196
RIN/RQI or Cq of 3' and 5' transcripts	E	P6,line196
Electrophoresis traces	D
Inhibition testing (Cq dilutions, spike or other)	E	P6,line196
REVERSE TRANSCRIPTION
Complete reaction conditions	E	P6,line198
Amount of RNA and reaction volume	E	P6,line198
Priming oligonucleotide (if using GSP) and concentration	E	P6,line198
Reverse transcriptase and concentration	E	P6,line198
Temperature and time	E	P6,line198
Manufacturer of reagents and catalogue numbers	D
Cqs with and without RT	D*
Storage conditions of cDNA	D
qPCR TARGET INFORMATION
If multiplex, efficiency and LOD of each assay.	E	P6,line205
Sequence accession number	E	P6,line205
Location of amplicon	D
Amplicon length	E	P6,line205
In silico specificity screen (BLAST, etc)	E	P6,line205
Pseudogenes, retropseudogenes or other homologs?	D
Sequence alignment	D
Secondary structure analysis of amplicon	D
Location of each primer by exon or intron (if applicable)	E	P6,line205
What splice variants are targeted?	E	P6,line205
qPCR OLIGONUCLEOTIDES
Primer sequences	E	P6,line205
RTPrimerDB Identification Number	D
Probe sequences	D**
Location and identity of any modifications	E	P6,line205
Manufacturer of oligonucleotides	D
Purification method	D
qPCR PROTOCOL
Complete reaction conditions	E	P6,line200
Reaction volume and amount of cDNA/DNA	E	P6,line201
Primer, (probe), Mg++ and dNTP concentrations	E	P6,line201
Polymerase identity and concentration	E	P6,line201
Buffer/kit identity and manufacturer	E	P6,line201
Exact chemical constitution of the buffer	D
Additives (SYBR Green I, DMSO, etc.)	E	P6,line201
Manufacturer of plates/tubes and catalog number	D
Complete thermocycling parameters	E	P6,line202
Reaction setup (manual/robotic)	D
Manufacturer of qPCR instrument	E	P6,line200
qPCR VALIDATION
Evidence of optimisation (from gradients)	D
Specificity (gel, sequence, melt, or digest)	E	P6,line200
For SYBR Green I, Cq of the NTC	E	P6,line200
Standard curves with slope and y-intercept	E	P6,line200
PCR efficiency calculated from slope	E	P6,line200
Confidence interval for PCR efficiency or standard error	D
r2 of standard curve	E	P6,line200
Linear dynamic range	E	P6,line200
Cq variation at lower limit	E	P6,line200
Confidence intervals throughout range	D
Evidence for limit of detection	E	P6,line200
If multiplex, efficiency and LOD of each assay.	E	P6,line200
DATA ANALYSIS
qPCR analysis program (source, version)	E	P6,line207
Cq method determination	E	P6,line207
Outlier identification and disposition	E	P6,line207
Results of NTCs	E	P6,line207
Justification of number and choice of reference genes	E	P6,line207
Description of normalisation method	E	P6,line207
Number and concordance of biological replicates	D
Number and stage (RT or qPCR) of technical replicates	E	P6,line209
Repeatability (intra-assay variation)	E	P6,line207
Reproducibility (inter-assay variation, %CV)	D
Power analysis	D
Statistical methods for result significance	E	P6,line207
Software (source, version)	E	P6,line207
Cq or raw data submission using RDML	D
Table 1. MIQE checklist for authors, reviewers and editors. All essential information (E) must be submitted with the manuscript. Desirable
information (D) should be submitted if available. If using primers obtained from RTPrimerDB, information on qPCR target, oligonucleotides,
protocols and validation is available from that source.
*: Assessing the absence of DNA using a no RT assay is essential when first extracting RNA. Once the sample has been validated as
RDNA-free, inclusion of a no-RT control is desirable, but no longer essential.
**: Disclosure of the probe sequence is highly desirable and strongly encouraged. However, since not all commercial pre-designed assay
vendors provide this information, it cannot be an essential requirement. Use of such assays is advised against.
