# Supplementary material for: Exosome and BCR-ABL mediated molecular alterations in endothelial cells in chronic myeloid leukemia: identification of seven genes and their regulatory network
Source: PeerJ. 2025 Dec 17;13:e20371. doi: 10.7717/peerj.20371 (PMC12717845; doi:10.7717/peerj.20371)
Supplement: Supplemental Information 10 [file peerj-13-20371-s010.zip]

Archive with 4 entries (4 files):
- mRNA-gene_expression.xls
- All_miRNA.DEG.xls
- cirRNA_gene_expression.xls
- lncRNA_expression.xls
