# Supplementary material for: Exosome and BCR-ABL mediated molecular alterations in endothelial cells in chronic myeloid leukemia: identification of seven genes and their regulatory network
Source: PeerJ. 2025 Dec 17;13:e20371. doi: 10.7717/peerj.20371 (PMC12717845; doi:10.7717/peerj.20371)
Supplement: Supplemental Information 10 [file peerj-13-20371-s010.zip › mRNA-gene_expression.xls]

#ID	Symbol	Z-1	Z-2	Z-3	ZBA-1	ZBA-2	ZBA-3	ZBAexo-1	ZBAexo-2	ZBAexo-3	Zexo-1	Zexo-2	Zexo-3
ENSG00000110514	MADD	4.702965	5.236149	5.223111	5.294181	4.912381999999999	4.9667900000000005	5.095393	4.56808	5.307576	6.083621000000001	4.8667359999999995	4.679499
ENSG00000184381	PLA2G6	0.526815	0.67274	0.65384	0.5827629999999999	0.6118809999999999	0.716128	0.654092	0.584834	0.46799599999999997	0.666549	0.6803439999999998	0.861017
ENSG00000086015	MAST2	6.225217000000001	6.969812	6.887891000000001	7.837131	6.749022	8.065123999999999	8.312235	7.5148909999999995	7.0475639999999995	7.203422	7.1463410000000005	7.8021780000000005
ENSG00000169740	ZNF32	9.4471	9.582286999999999	10.200077	9.972082	7.910985	8.988435	8.582793	7.916773000000001	9.515185	9.969838	8.671509	7.930143
ENSG00000261609	GAN	1.299664	1.360343	1.5330480000000002	1.25112	1.226582	1.377899	1.531379	1.461128	1.430356	1.491914	1.530751	1.465723
ENSG00000169744	LDB2	74.782612	74.82272499999999	78.36328699999999	62.885000999999995	53.376987	53.901072	45.39756	45.077834	48.35192900000001	68.38942	70.747451	62.884834999999995
ENSG00000168298	H1-4	39.433567	44.116573	55.246277	51.250664	39.671013	43.730663	25.485086	22.959997	25.32815	39.754765	32.783138	36.682018
ENSG00000168297	PXK	8.81404	8.529243000000001	8.322204	7.544798	8.256525	8.055564	6.679709	6.943812999999999	6.572667	7.354918	8.761011	7.167525
ENSG00000168291	PDHB	21.612018	21.221987999999996	25.933256999999998	20.339223999999998	20.880994	19.586073	19.497193	19.947553999999997	21.244414	24.4766	21.450864	20.072106
ENSG00000119138	KLF9	20.747051	21.989185	25.209827	20.404444	18.189528	19.525311	13.163318	13.365322	14.596674	15.862333	15.782602	14.34186
ENSG00000149792	MRPL49	10.58337	9.577185	11.864176	10.841052	9.955255	10.255798	9.290786	9.509402999999999	10.021245	12.135791000000001	8.535734	10.043194
ENSG00000149798	CDC42EP2	4.314811	5.018296	4.9351970000000005	6.499995999999999	6.131849	7.473104	4.7949649999999995	8.065028	7.014295	5.929753	5.053592999999999	6.733245
ENSG00000183054	RGPD6	8.074722	8.370387	6.316568	7.063848999999999	5.706718	9.019074000000002	7.715629	6.524311999999999	7.19705	5.602219	8.994969999999999	7.827057
ENSG00000250565	ATP6V1E2	0.420686	0.31655900000000003	0.52842	0.532484	0.423213	0.554384	0.615801	0.570494	0.47468599999999994	0.425211	0.553912	0.518965
Human_newGene_4914	Human_newGene_4914	0.0	0.038435	0.0	0.0	0.0	0.0	0.0	0.0	0.013972	0.186169	0.021288	0.0
ENSG00000187961	KLHL17	1.610635	2.220532	1.695258	2.015195	2.088536	2.466046	2.1360200000000003	2.258457	2.189334	1.721806	1.518011	1.954511
ENSG00000162849	KIF26B	0.048374	0.078973	0.084172	0.277725	0.209826	0.228513	0.283272	0.287088	0.266535	0.108103	0.087873	0.066842
ENSG00000184702	SEPTIN5	1.849126	2.16465	2.513798	2.544304	2.729724	1.949682	1.6280379999999999	3.0947139999999997	1.25183	2.336532	1.473134	2.582396
ENSG00000184708	EIF4ENIF1	5.843369	6.124359	6.223602999999999	6.481165000000001	5.035697	6.414026	5.676141	6.0426150000000005	5.177143	7.082498	5.649315	6.539343
ENSG00000163462	TRIM46	1.381262	1.440363	1.6086529999999999	1.5029620000000001	1.247577	1.574447	1.4853	1.567722	1.733905	1.574041	1.7057369999999998	1.682754
ENSG00000163463	KRTCAP2	26.58363	27.133217	28.565716999999996	36.294477	29.794421	30.569734	26.080174	31.711032	28.202291000000002	29.572131	25.04618	30.184763
ENSG00000163466	ARPC2	161.734538	158.71488399999998	176.38062200000002	187.51982600000002	164.96801100000002	163.88854	153.914927	166.221921	183.26824399999995	180.22629600000002	167.340483	154.380569
ENSG00000163468	CCT3	86.659175	85.418815	101.118154	106.830628	91.36038199999999	91.69399200000001	88.42466499999999	90.856607	98.27616099999999	103.86495899999998	84.296012	87.06789
ENSG00000162599	NFIA	11.248588999999999	11.675443000000001	11.080622	8.821797	7.95298	8.571050999999999	9.367084	8.472529	9.215278000000001	11.071328	11.697902	11.224782999999999
ENSG00000029364	SLC39A9	21.543541999999995	18.981025000000002	25.303303999999997	24.035304999999997	16.142615	17.306486	21.417849999999994	21.751175999999997	20.284113000000005	22.068468	19.612177000000003	18.163186000000003
ENSG00000029363	BCLAF1	46.117259	44.643553000000004	46.36938	42.524212999999996	34.839148	36.653622999999996	40.680932999999996	39.636144	42.442644	42.170778	43.404256	42.041822
ENSG00000118640	VAMP8	29.01708	31.836739	34.071764	27.006784	23.28088	23.542442	21.214232000000003	22.633269	24.15494	34.464307	30.230106	30.018675
ENSG00000069329	VPS35	25.493506999999997	23.236984	32.278499999999994	26.375159000000004	22.378232	21.627038000000002	24.199604	24.55963	26.104362000000002	33.205197	25.495474	23.826372999999997
ENSG00000213853	EMP2	0.238419	0.322524	0.35971200000000003	0.300514	0.318664	0.338906	0.31619600000000003	0.297361	0.36267000000000005	0.28731	0.354427	0.259923
ENSG00000213859	KCTD11	1.118705	0.958763	1.200864	1.6655229999999999	1.295108	1.484283	1.457876	1.3541	1.549236	1.563102	1.304528	1.244275
ENSG00000178773	CPNE7	1.806991	1.565536	2.1563359999999996	3.1444569999999996	3.3108630000000003	4.116346	3.540073	3.10343	3.0844240000000003	2.200333	1.657626	1.61517
Human_newGene_3985	Human_newGene_3985	0.0	0.0	0.0	0.0	0.0	0.026237	0.13308999999999999	0.008974	0.0	0.0	0.0	0.0
ENSG00000125912	NCLN	11.046772	12.933836999999999	15.120827	18.08287	14.473628000000001	16.275596	14.421180999999999	16.872605000000004	14.591381	15.885331	12.380894999999999	13.670845
ENSG00000055070	SZRD1	30.245602999999996	32.094513	35.623985000000005	36.296615	31.253675999999995	32.700567	34.04927000000001	30.161574	30.041781	34.809292	29.047551000000002	32.766408
ENSG00000115806	GORASP2	30.586167	29.481890999999997	34.378493999999996	32.232448	30.485474999999997	30.272607	26.274739	28.507450000000002	28.990788	31.631471	28.563064999999998	27.617910000000002
ENSG00000162337	LRP5	16.170213	18.740365	19.560882000000003	19.93384	15.644340000000001	18.453930999999997	16.806077000000002	16.613394	16.040824999999998	19.154548	14.611768999999999	17.279949
ENSG00000182010	RTKN2	0.282798	0.21635	0.279623	0.09411399999999999	0.106722	0.19388500000000003	0.20346199999999998	0.19482700000000003	0.188475	0.226109	0.369591	0.334826
ENSG00000182013	PNMA8A	0.61917	0.557427	0.5969500000000001	0.747152	0.532776	0.66696	0.691069	0.664277	0.723224	0.683448	0.635823	0.56981
Human_newGene_4532	Human_newGene_4532	0.234377	0.27451400000000004	0.012633	0.210471	0.028639	0.37723	0.826414	0.366964	0.365066	0.293002	0.528187	0.725887
ENSG00000164659	ELAPOR2	17.655614000000003	21.838460999999995	19.498374999999996	19.271295	16.68381	19.52473	20.984387	18.165286	21.141315	19.779923	18.427477	18.181327999999997
ENSG00000164654	MIOS	4.80335	4.004991	4.536036	3.2825599999999997	3.405486	3.7016530000000003	3.287878	3.514847	3.867717	4.001652	4.303571	3.924922
ENSG00000114978	MOB1A	48.999737	45.549538	54.23558	47.498035	40.868179	43.872952	40.990955	43.44001	49.172016	50.479683	47.594017	42.819942
Human_newGene_13187	Human_newGene_13187	0.305773	0.179507	0.230241	0.207695	0.131012	0.260924	0.33843	0.198462	0.0	0.043153	0.181066	0.21012
ENSG00000165304	MELK	3.087343	3.0691880000000005	2.910487	2.5003360000000003	2.082934	2.261042	2.550945	2.478868	2.754486	3.489856	3.420585	3.0215669999999997
ENSG00000101608	MYL12A	472.01363399999997	454.25033800000006	541.8132860000001	537.00092	468.90464000000003	475.41646499999996	446.10589500000003	460.872392	522.354565	504.548986	442.64961999999997	404.9863
ENSG00000101605	MYOM1	0.020892	0.017295	0.035724	0.1533	0.056451	0.043606	0.07222	0.061828	0.018939	0.019171	0.061657	0.028558
ENSG00000198791	CNOT7	22.891392	20.098149	25.110606	21.492763	18.908248	20.376592000000002	19.536058	19.368420000000004	21.297306	23.622028999999998	23.684512	19.918544
ENSG00000198792	TMEM184B	18.122110000000003	20.014876	21.23559	29.069102	24.943486	26.298574	23.589084	23.76742	26.07812	22.071178	18.953125	22.85532
ENSG00000198793	MTOR	9.910439000000002	9.931897000000001	11.530980999999999	11.573543999999998	9.866368	10.521229	11.201891999999999	10.956928999999999	10.847459	11.496298	9.814158999999998	10.300011999999999
ENSG00000198794	SCAMP5	3.796494	3.5000169999999997	3.9345059999999994	3.7360629999999997	3.985369	3.5336279999999998	3.331133	3.6466520000000004	4.124804	4.820900999999999	3.602329	4.889583
ENSG00000198795	ZNF521	52.577574	53.060289	54.38282	45.68745	39.197441	43.835228	41.37625500000001	40.820749	42.012769000000006	50.112716	48.700255	52.027739000000004
ENSG00000197779	ZNF81	1.5996149999999998	1.4762659999999999	1.3814	1.229623	1.278357	1.181387	1.532583	1.318452	1.585801	1.4228969999999999	1.492402	1.5884580000000001
ENSG00000197776	KLHDC1	0.7794190000000001	1.131062	0.921254	0.790161	0.849899	0.826337	0.994757	0.933269	1.016392	0.7833150000000001	0.968303	0.835333
ENSG00000175550	DRAP1	19.943488000000002	22.461479	20.182122999999997	28.168893999999998	28.730581	23.434938000000002	20.296811	22.055590000000002	19.133504	27.818109	22.677880000000002	25.693450000000002
ENSG00000175556	LONRF3	8.678628999999999	8.359839	7.6575809999999995	5.714079	4.954655	6.813616000000001	6.427675	5.729302000000001	6.3415799999999996	7.93382	8.241516999999998	7.573836000000001
ENSG00000197771	MCMBP	16.939844	15.969171	19.401953	18.010109999999997	15.466778	16.315669	15.632845	15.734651	18.194634	18.166336	16.91143	15.225133
ENSG00000161682	FAM171A2	2.4476560000000003	3.2158640000000003	3.19107	3.901673	3.348558	4.657447	3.212013	2.883653	2.871899	3.6137460000000003	3.658661	3.362812
ENSG00000161681	SHANK1	1.05987	1.347874	1.370191	0.9597119999999999	0.7252890000000001	0.975625	0.6657529999999999	0.802851	0.8710819999999999	1.508334	1.39123	1.9969639999999997
ENSG00000133169	BEX1	0.074454	0.054804	0.140716	0.138927	0.0	0.072553	0.026724	0.0	0.024474	0.0	0.0	0.053775
ENSG00000284337	AC013271.1	0.771256	1.4929350000000001	0.7215509999999999	0.955854	1.063461	1.3867429999999998	1.073101	1.468309	1.271301	0.646075	1.135232	0.792665
ENSG00000100288	CHKB	9.452152	9.987329	10.186277	9.940182	8.316488	9.745743	10.162978	9.575758	9.602026	10.248402	9.638533	10.146279
Human_newGene_7568	Human_newGene_7568	1.277834	1.004872	1.192667	0.810292	0.786023	0.99497	1.193215	0.995536	1.08219	0.993341	1.4014090000000001	1.411786
ENSG00000183864	TOB2	13.551453	13.079942999999998	14.293161000000001	15.327206	12.716413	12.687423	13.112711000000001	14.084714	14.749719	15.762295	14.27918	14.320617
Human_newGene_10934	Human_newGene_10934	0.0	0.0	0.0	0.0	0.0	0.0	0.0	0.0	0.0	0.125509	0.0	0.0
ENSG00000124216	SNAI1	8.788063	9.110044	9.597778	20.979103	19.181267	18.850597	8.623637	8.745753	9.350471	6.985584	5.874158	7.044729
ENSG00000124217	MOCS3	1.27059	1.478427	1.658148	1.601845	1.541001	1.363293	1.370872	1.29807	1.691151	1.782004	1.262377	1.385958
ENSG00000124214	STAU1	32.095020000000005	32.365221000000005	35.004414	34.045163	31.948383	29.738577999999997	26.573521	28.010677	30.794242	35.509416	33.754067	32.386156
ENSG00000124212	PTGIS	0.22437	0.252382	0.246396	0.127712	0.162413	0.137277	0.190782	0.106349	0.150369	0.256675	0.144183	0.184092
ENSG00000247596	TWF2	17.202076	18.378212	21.346666	22.717098	19.661177	22.010715	20.773487	22.600519	23.07622	25.588753	19.659151	22.525818
ENSG00000247595	SPTY2D1OS	0.15097699999999997	0.10394	0.097554	0.146004	0.030595	0.12362000000000001	0.044371	0.202166	0.18889899999999998	0.30487600000000004	0.310062	0.082617
ENSG00000161970	RPL26	529.060116	559.824567	624.7728950000002	476.217176	412.59223000000003	416.602753	386.3357800000001	427.60430099999996	472.23344800000007	598.468275	602.740704	520.982397
Human_newGene_12897	Human_newGene_12897	0.158135	0.0	0.091154	0.0	0.0	0.0	0.0	0.0	0.167978	0.0	0.0	0.0
Human_newGene_12891	Human_newGene_12891	0.0	0.0	0.0	0.0	0.0	0.0	0.340331	0.0	0.0	0.05845	0.0	0.0
Human_newGene_12890	Human_newGene_12890	1.4192779999999998	1.1776900000000001	0.8619439999999999	1.6258850000000002	1.5138789999999998	1.762656	2.175148	1.1767400000000001	1.184342	0.635698	0.5601240000000001	1.4592220000000002
Human_newGene_12893	Human_newGene_12893	0.622066	0.169448	0.458291	1.091865	0.819035	1.091342	2.195891	1.081453	0.8796879999999999	0.18896200000000002	1.035133	0.64513
Human_newGene_12892	Human_newGene_12892	0.0	0.052337	0.027234	0.0	0.118621	0.016765	0.052608	0.022081	0.0	0.037815	0.0	0.0
Human_newGene_5728	Human_newGene_5728	0.0	0.0	0.106228	0.0	0.0	0.0	0.0	0.0	0.0	0.0	0.0	0.0
ENSG00000104901	DKKL1	0.033661	0.030509	0.04023	0.0	0.079255	0.03727	0.020159	0.129019	0.034067	0.020237	0.081431	0.074893
Human_newGene_5726	Human_newGene_5726	0.0	0.000661	0.024766	0.07825	0.014542	0.133785	0.038796	0.089906	0.06939200000000001	0.010801	0.0	0.013129
Human_newGene_5727	Human_newGene_5727	0.0	0.136919	0.0	0.0	0.018675	0.0	0.0	0.0	0.0	0.0	0.0	0.0
Human_newGene_5724	Human_newGene_5724	0.296451	0.338088	0.071696	0.0	0.291817	0.5558449999999999	0.265233	0.499799	0.3472	0.157	0.752013	1.090306
Human_newGene_5725	Human_newGene_5725	0.089417	0.071762	0.013959	0.238889	0.0	0.28944000000000003	0.0	0.233768	0.206232	0.0	0.566761	0.05747
ENSG00000160087	UBE2J2	13.707382	11.455603	12.745255	15.058645	11.750712	13.167817000000001	13.651701000000001	12.050437999999998	12.858393	13.350869	13.233933	13.892415
Human_newGene_5723	Human_newGene_5723	33.422402	31.668542999999996	33.430762	7.4316960000000005	23.886148000000002	42.820777	28.663695999999998	27.603279000000004	19.956955999999998	19.787114	17.815614999999998	27.704113000000003
ENSG00000036054	TBC1D23	12.916422	12.482747	14.180747	12.472468	10.667154000000002	12.099094	12.18243	11.256984	13.360159	12.509572	13.473676	11.167805999999999
ENSG00000002587	HS3ST1	0.499614	0.559881	0.623413	1.376546	0.9710799999999999	1.208453	0.746542	0.792399	0.8123819999999999	0.47584	0.386922	0.425068
ENSG00000002586	CD99	202.81701299999997	202.04861800000003	231.760203	277.56306900000004	244.532886	255.40510500000002	247.36748000000003	258.581768	256.27060700000004	257.113501	223.91477400000002	232.481645
Human_newGene_6262	Human_newGene_6262	0.27109	0.0	0.0	0.0	0.647704	0.362815	0.290179	0.0	0.0	0.395214	0.0	0.811255
Human_newGene_6261	Human_newGene_6261	0.0	0.0	0.0	0.021804	0.0	0.0	0.0	0.0	0.110761	0.0	0.0	0.0
Human_newGene_8412	Human_newGene_8412	0.446765	0.450068	0.38298	0.412364	0.0	0.815509	0.522846	0.0	0.447144	0.145466	0.266425	0.021314
ENSG00000177954	RPS27	49.369242	52.621728999999995	33.46547	45.929593	79.072095	41.874438	32.918617000000005	42.815580000000004	35.805052	42.046434000000005	59.87086	65.056239
ENSG00000177951	BET1L	7.3861550000000005	7.542962	8.796306000000001	9.929568	7.997654000000001	9.066141	7.327999	8.603992	8.207373	9.431209	7.068231	7.964290999999999
ENSG00000198242	RPL23A	181.12927399999998	189.23386599999998	191.92752299999998	216.146642	206.32306499999999	192.67631699999998	145.362471	162.522346	164.46244000000002	205.044153	185.93575	195.153575
ENSG00000198246	SLC29A3	1.119193	1.550417	1.4369029999999998	1.3024760000000002	0.759842	1.165875	1.36151	1.3316949999999999	1.315604	1.703938	1.315781	1.489846
ENSG00000092140	G2E3	3.9982689999999996	4.266007999999999	3.68042	3.2351470000000004	4.7243900000000005	2.993745	4.157714	2.9233149999999997	3.8968599999999998	4.754963999999999	4.9989930000000005	3.9043789999999996
ENSG00000135914	HTR2B	2.126095	1.58536	1.945329	4.652622	4.010718	4.234075	2.168653	3.266481	2.393233	1.04866	0.928554	0.72938
ENSG00000135913	USP37	3.082646	2.881284	3.3830869999999997	2.713777	2.446774	2.557166	2.4789600000000003	2.306039	2.608247	2.723364	2.909495	2.43165
ENSG00000135912	TTLL4	2.6808060000000005	2.728056	2.695277	3.0795760000000003	2.646789	2.9173859999999996	2.6929790000000002	2.755738	2.76839	3.071404	2.6439250000000003	3.102928
ENSG00000092148	HECTD1	32.086782	35.510669	32.582319999999996	32.593928	33.568822	30.871551	33.867598	31.308113	34.013549000000005	35.657251	31.471211	30.863396
ENSG00000034693	PEX3	4.328779	3.989993	4.310196	3.675579	3.098098	3.349609	3.349046	3.263976	3.957073	3.70003	3.85492	3.704017
ENSG00000135919	SERPINE2	1.969427	1.723047	1.985616	12.990248	10.284912	10.086440000000001	9.275272	9.88884	9.548915	1.376256	1.6828949999999998	1.273095
ENSG00000176396	EID2	6.394418	6.380082	6.986052	5.67433	5.90499	6.300936	5.591376	6.630181	6.7268	7.742085	7.292171	6.15433
ENSG00000176390	CRLF3	4.401055	4.4454020000000005	5.031144	5.627021	4.402537	4.735753	4.988028	4.406893	5.196503	4.756806	3.979947	3.959139
ENSG00000176393	RNPEP	19.859234	21.362356	23.386969000000004	25.228223	19.341615	21.428512	20.561204	20.986209000000002	22.597604	25.424654	21.5115	21.851682
ENSG00000083635	NUFIP1	2.554833	2.683045	2.757225	2.710257	2.368349	2.200198	2.71009	2.186983	2.578313	2.636977	2.509663	2.608038
ENSG00000167536	DHRS13	1.03049	1.115652	1.231411	1.321378	0.891471	0.951679	1.031717	0.857686	1.030966	1.025622	0.810319	0.969644
ENSG00000167535	CACNB3	6.996482	7.17381	7.907437	8.651276000000001	6.472881	7.2919849999999995	5.84901	5.841843999999999	6.0422649999999996	7.631081	7.069814999999999	7.632056
Human_newGene_18584	Human_newGene_18584	0.683603	0.47546599999999994	0.519343	0.42321899999999996	0.490718	0.661309	1.076883	0.416979	0.369814	0.311361	0.450963	0.47837399999999997
Human_newGene_2395	Human_newGene_2395	2.430577	2.055048	0.6967730000000001	1.308249	0.881633	1.718431	1.469193	1.484402	1.7776239999999999	1.0159470000000002	1.859038	1.339014
Human_newGene_2399	Human_newGene_2399	0.229189	0.31655	0.291119	0.07062	0.303585	0.5334829999999999	0.6070409999999999	0.389784	0.262426	0.328471	0.20032499999999998	0.7304380000000001
ENSG00000153207	AHCTF1	10.024668	10.136769	10.434431	9.39537	8.411929	9.034881	9.016345	9.167056	9.375777999999999	10.010743999999999	9.806203000000002	9.548564
Human_newGene_1281	Human_newGene_1281	0.318681	0.5871419999999999	0.250493	0.227296	0.102009	0.159331	0.025361	0.2947	0.149019	0.11827	0.276399	0.360443
ENSG00000049192	ADAMTS6	5.682353	5.270569	4.593783	4.842575	4.080912	5.44523	6.560701	5.2603290000000005	5.653555000000001	4.901648	6.0191349999999995	6.200153
ENSG00000169992	NLGN2	6.4244889999999995	7.054113	6.973971000000001	9.253441	8.018167	8.849544	7.6441740000000005	8.283781	7.400034	7.592221	6.956425	8.122284
Human_newGene_2028	Human_newGene_2028	0.0	0.100356	0.0	0.0	0.0	0.106774	0.127263	0.0	0.073639	0.144001	0.0	0.10705100000000001
ENSG00000177042	TMEM80	5.738061	6.496384	7.026649	5.945126	5.220501	6.6945559999999995	6.19434	6.591751	6.4303	7.0449470000000005	5.969482	6.420523
ENSG00000129566	TEP1	2.7559270000000007	3.143535	3.5791310000000003	2.7255010000000004	2.4580409999999997	2.989091	3.322607	3.0413360000000003	2.846228	3.316854	3.15799	3.715044
ENSG00000177045	SIX5	1.9847460000000001	1.944883	1.897062	2.162919	1.986124	2.276241	1.550917	2.3533530000000003	1.926081	2.100685	1.81656	2.2973930000000005
ENSG00000141232	TOB1	3.894475	3.833057	5.308979	4.778753	3.745358	3.893712	3.3798120000000003	4.290505	4.305105999999999	4.150991	4.391186	3.978777
ENSG00000172671	ZFAND4	1.0931199999999999	0.890821	1.112997	0.8055429999999999	1.076766	1.012702	0.8004920000000001	0.807518	1.074077	0.947407	1.2228629999999998	1.007639
ENSG00000136754	ABI1	16.297125	15.322757	16.989689000000002	16.638921	14.23958	15.662079	16.371157	18.505390000000002	18.865212	16.849890000000002	19.62937	16.942632
ENSG00000136758	YME1L1	45.263711	45.431021	49.06447	43.738419	39.562455	41.962804	41.78043000000001	41.080716	47.912866	48.124689	44.86525	39.907684
ENSG00000143458	GABPB2	0.861098	0.7354080000000001	0.665443	0.821739	0.667171	0.738748	0.8968780000000001	0.7934129999999999	0.755867	0.822598	0.926763	0.875279
ENSG00000116017	ARID3A	1.225425	1.18499	1.448128	1.796695	1.5091649999999999	1.634532	1.520268	1.89235	1.629674	1.328074	1.302608	1.38542
ENSG00000116016	EPAS1	116.72184	119.589012	126.259209	130.952606	118.724701	121.963982	95.343094	96.375725	97.101143	116.907486	107.217369	112.614319
ENSG00000175137	SH3BP5L	5.973927	6.14724	6.67714	7.138173	6.057508	7.025445	6.269817	6.311244	6.765098	7.450346	5.837176	6.497506
Human_newGene_10587	Human_newGene_10587	0.057183	0.060331	0.0	0.087622	0.031537	0.112051	0.118206	0.221694	0.100255	0.009256	0.0	0.035624
Human_newGene_10589	Human_newGene_10589	0.0	0.123212	0.0	0.0	0.0	0.181923	0.0	0.0	0.0	0.0	0.0	0.0
Human_newGene_19761	Human_newGene_19761	0.0	0.11101399999999999	0.005802	0.069961	0.0	0.0	0.199991	0.073007	0.0	0.002918	0.0	0.0
Human_newGene_17609	Human_newGene_17609	5.072208	3.5660969999999996	3.81677	3.4107809999999996	3.70755	3.599662	3.194333	5.172135	3.081573	6.70735	3.7238350000000002	3.1674450000000003
Human_newGene_17608	Human_newGene_17608	0.083446	0.002272	0.0	0.238925	0.0	0.040306	0.0	0.02954	0.163005	0.0	0.0	0.0
Human_newGene_17607	Human_newGene_17607	0.116522	0.029156	0.038195	0.0	0.0	0.0	0.082194	0.064559	0.044562	0.010768	0.057553	0.069385
Human_newGene_17605	Human_newGene_17605	0.0	0.0	0.109913	0.0	0.0	0.0	0.0	0.0	0.0	0.0	0.0	0.0
Human_newGene_13583	Human_newGene_13583	0.17507399999999998	0.14348299999999997	0.06378900000000001	0.092328	0.092967	0.074357	0.26727999999999996	0.200376	0.20861800000000003	0.095503	0.0	0.182981
Human_newGene_13586	Human_newGene_13586	0.0	0.0	0.0	0.0	0.0	0.0	0.0	0.0	0.149104	0.0	0.0	0.0
ENSG00000187244	BCAM	10.005501	11.400701999999999	10.827487	14.005607999999999	11.091258	12.239345	12.99843	13.136917	11.860471	12.169221	10.785291	11.41941
ENSG00000276203	ANKRD20A3P	0.843149	1.356443	0.661973	0.982658	0.969268	1.2328830000000002	1.51531	1.299804	1.2659120000000001	0.5647260000000001	1.14196	1.227432
ENSG00000174099	MSRB3	4.688502999999999	5.5194790000000005	12.84925	10.283793000000001	5.47395	4.807765999999999	4.2566619999999995	5.015274	4.914543	6.965906	5.08704	5.2545340000000005
ENSG00000137409	MTCH1	57.877015	60.509398	67.095844	78.409146	70.14289799999999	75.91283899999999	69.44583	72.269567	75.47644199999999	73.30460000000001	58.117556	63.118714
ENSG00000137404	NRM	1.3709799999999999	1.556746	1.224941	1.695564	1.5806799999999999	1.727724	1.38212	1.560054	1.203495	1.7367979999999998	1.392636	2.337886
Human_newGene_10052	Human_newGene_10052	0.396995	0.242441	0.32010400000000006	0.303332	0.285228	0.400373	0.0	0.014686	0.428394	0.211351	0.335966	0.29845700000000003
ENSG00000235194	PPP1R3E	0.744754	1.053762	0.652058	0.9099910000000001	0.842348	0.884625	0.8749819999999999	0.734471	0.8043689999999999	1.109181	0.74537	0.967808
ENSG00000060138	YBX3	114.90872	119.03153799999998	113.706557	114.620551	103.279368	112.232652	94.53516299999998	94.569838	95.861834	109.335103	113.918022	112.394673
Human_newGene_18172	Human_newGene_18172	0.0	0.008987	0.0	0.0	0.126691	0.045251	0.062873	0.075515	0.215366	0.155804	0.009523	0.0
ENSG00000130751	NPAS1	0.090293	0.087323	0.062529	0.062044	0.032337000000000005	0.034344	0.032815	0.138127	0.136606	0.046153	0.048035	0.088772
ENSG00000180818	HOXC10	0.026005	0.015744	0.058583	1.00345	0.929165	1.071422	0.526483	0.7051719999999999	0.678684	0.034763	0.008231	0.0
ENSG00000130755	GMFG	6.022965	6.6965949999999985	6.115678999999999	4.637231	4.6065179999999994	4.838096	6.889092	6.771152	7.723521	10.327423	11.081177	9.179113
ENSG00000110756	HPS5	5.436767	5.691554	7.181341000000001	5.317538	4.8766490000000005	5.056069000000001	4.966612	5.002667	5.649696	5.87515	5.13966	5.283621999999999
ENSG00000134278	SPIRE1	13.715237	13.94156	15.638847	15.165741	13.104804	14.16664	14.059984000000002	13.558379	14.335649	14.150763999999999	14.62006	13.704401
ENSG00000072506	HSD17B10	10.140105000000002	12.598165	15.25756	14.335022	11.624959	12.493428	12.283636	11.716396	12.26085	14.855214	10.941371	15.001057
ENSG00000072501	SMC1A	6.143938	6.432791	6.809026	6.307505	5.423667999999999	5.5116320000000005	5.762564	5.803174	5.4914760000000005	6.370432	6.06695	6.660891
ENSG00000134186	PRPF38B	6.77643	6.0936140000000005	6.084811999999999	5.567831	5.176194	6.220916	6.190436999999999	6.372636999999999	6.051544	5.765346	7.502594	6.530376
ENSG00000134184	GSTM1	3.601614	3.816258	3.998512	2.900621	2.54422	2.591535	1.693889	2.549434	2.553299	4.182817	2.567957	3.122159
ENSG00000037042	TUBG2	1.917714	1.651598	1.986247	1.971592	2.257771	2.554772	2.070974	2.152247	2.078481	2.309403	2.679673	2.350661
ENSG00000078487	ZCWPW1	0.6334360000000001	0.609507	0.441555	0.562291	0.42043400000000003	0.428499	0.5189509999999999	0.5223389999999999	0.459238	0.459109	0.46699799999999997	0.42666
ENSG00000042753	AP2S1	83.977256	84.114239	105.77115	116.772511	92.940856	106.622393	88.269716	91.943419	98.48823499999999	108.86549599999998	87.854284	89.91740100000001
ENSG00000105855	ITGB8	5.848294	5.291823	5.733803	7.904994	7.032927	8.236441000000001	6.775116	6.708104	6.645353	4.27081	4.487273	4.303158
ENSG00000105854	PON2	68.36035799999999	66.51413699999999	65.145769	69.63713500000001	67.27435899999999	64.043856	69.286437	74.15138599999999	73.065466	73.04684599999999	74.96412	68.368551
ENSG00000111481	COPZ1	43.058786000000005	44.223315	53.025839999999995	51.20341799999999	43.093675	44.16801999999999	40.331312999999994	41.413954999999994	47.07082799999999	50.090436000000004	44.042239	39.512091
ENSG00000105856	HBP1	36.07733	35.976255	39.040910000000004	32.722894000000004	28.392737	31.617445999999997	35.195886	33.322566	34.425209	33.974852	39.169073999999995	34.102971000000004
ENSG00000105851	PIK3CG	3.439698	3.660381	4.009819	2.6390770000000003	2.192201	2.3529609999999996	2.8270310000000003	2.7348480000000004	3.078162	4.214494	3.832455	3.5580800000000004
ENSG00000105852	PON3	0.113622	0.14951599999999998	0.207596	0.0	0.049256	0.0	0.092435	0.085701	0.113745	0.132342	0.286628	0.110288
ENSG00000142252	GEMIN7	6.740929	5.305859	8.131156	7.197788	6.021656	5.977707	5.945752000000001	5.443378	7.585584	6.057182	6.447532	6.734165000000001
ENSG00000183549	ACSM5	0.015612000000000001	0.0	0.040534	0.10825800000000001	0.24044500000000002	0.231421	0.134105	0.10258400000000001	0.055119	0.022735	0.031304	0.029998
ENSG00000135587	SMPD2	1.723796	1.627682	1.2369210000000002	1.613517	1.62225	1.349212	1.649933	1.5075580000000002	1.5148949999999999	2.001008	1.125629	1.603225
ENSG00000071082	RPL31	198.18332599999997	217.57952100000006	190.489537	203.78024800000003	188.34645899999998	164.835618	130.201961	157.68921000000003	153.187325	203.854428	224.92047800000003	228.80725500000003
ENSG00000180667	YOD1	3.531511	3.589921	4.307618000000001	3.4540800000000003	3.125622	3.140931	3.541061	3.5514200000000002	3.8525840000000002	3.324244	3.410051	3.421501
ENSG00000188419	CHM	7.5470999999999995	7.132112	7.801642999999999	8.024277	7.348545	7.412244	7.295736	7.095011	8.352399	7.071189	7.0992999999999995	7.053368
ENSG00000135632	SMYD5	3.668431	4.0660289999999994	4.097938	4.331699	3.632048	3.835461	3.861613	3.945987	4.124963	3.750317	4.01249	4.210422
ENSG00000135631	RAB11FIP5	14.080384	15.225088	16.735241	17.775863	15.474937	16.269473	16.422391	15.598773000000001	16.394407	19.496091999999997	15.196415	16.558176
ENSG00000135636	DYSF	78.25225999999999	84.28640200000001	90.637674	94.584298	80.028078	87.41654099999998	91.35505199999999	93.94521099999999	92.97600899999999	103.43871599999999	83.85923400000001	93.836721
ENSG00000135637	CCDC142	1.408379	1.123396	1.125636	1.720174	0.923439	3.267385	2.28041	1.084808	1.7611670000000001	1.671495	1.3566799999999999	1.9364649999999999
ENSG00000147155	EBP	3.648245	6.106756000000001	7.8027809999999995	8.163575999999999	7.4285380000000005	5.908746	6.354487	8.009495	7.748987	8.174722	5.62431	6.326409
ENSG00000114503	NCBP2	33.291272	32.437471	34.499003	34.415169999999996	30.463877	30.682891	29.670569999999998	31.328515000000003	33.466236	33.704252999999994	33.254412	31.119182000000002
ENSG00000184992	BRI3BP	0.8212630000000001	0.810037	0.956061	0.8411719999999999	0.708525	0.805847	0.938396	0.809597	0.883978	0.877722	0.77056	0.839989
ENSG00000115677	HDLBP	101.045442	112.658829	121.18496299999998	132.176492	117.73692	116.77682800000001	106.574152	115.167	108.879629	118.351611	105.427416	110.728539
ENSG00000105486	LIG1	3.2954790000000003	3.9966630000000003	3.976877	4.132041999999999	3.3885170000000002	4.2600880000000005	4.544884	4.354407000000001	3.95888	4.561087	4.185138	5.156650999999999
ENSG00000116852	KIF21B	0.435087	0.490507	0.48571600000000004	0.5978669999999999	0.54967	0.6091960000000001	0.454873	0.549457	0.495944	0.545402	0.560819	0.551725
Human_newGene_8035	Human_newGene_8035	0.37342600000000004	0.112643	0.132261	0.26568	0.102995	0.230679	0.0	0.19128499999999998	0.327971	0.157957	0.0	0.38471
ENSG00000162591	MEGF6	8.591434	10.163539	10.373807	11.287431000000002	9.320534	11.159679	11.036363	10.213728	10.026141	10.686959	9.223322	10.344255
ENSG00000162595	DIRAS3	12.115393000000001	10.801995999999999	13.920695	23.467823000000003	22.030337000000003	21.441686	14.335163	16.666997	16.650804	8.700966000000001	7.288935	7.089433
ENSG00000142920	AZIN2	0.21043699999999999	0.317525	0.264966	0.276239	0.30362300000000003	0.23853000000000002	0.266114	0.293545	0.331764	0.237564	0.362925	0.208984
ENSG00000146205	ANO7	0.323565	0.256439	0.302496	0.451159	0.308919	0.411188	0.351314	0.2886	0.324947	0.349842	0.28028	0.255179
ENSG00000164414	SLC35A1	13.220929	13.156897	14.611273	11.201024	10.838175	11.497278	12.5516	12.122968	12.540984	13.323689000000002	11.907437	11.302026
ENSG00000100532	CGRRF1	3.8398499999999998	3.04175	3.971998	3.4930380000000003	3.319119	2.755611	3.1127990000000003	3.42388	3.684659	3.5136290000000003	2.689997	2.809081
ENSG00000077454	LRCH4	6.375202	6.889613000000001	6.136915	7.388562	6.18167	7.207396	5.987267	6.4031579999999995	5.475292	7.789695	6.2055560000000005	8.361666
ENSG00000077458	FAM76B	5.528901	5.430021999999999	5.924516999999999	4.7676240000000005	3.546589	4.31359	5.602104000000001	4.976314999999999	5.9277940000000005	4.749294000000001	5.374134	4.989551
ENSG00000115073	ACTR1B	8.858588	8.406834	9.306094	9.819042	9.316606	9.730017	7.625638	8.065728	8.84508	10.151024	7.059737	7.756497
ENSG00000021300	PLEKHB1	0.588082	0.44845	0.771696	0.358048	0.305687	0.470179	0.239977	0.282239	0.227253	0.6661300000000001	0.514457	0.694098
Human_newGene_12333	Human_newGene_12333	0.0	0.0	0.0	0.007629	0.0	0.0	0.0	0.0	0.0	0.110642	0.0	0.0
ENSG00000100399	CHADL	0.214296	0.078571	0.076074	0.076583	0.133028	0.108858	0.079068	0.076419	0.121331	0.104288	0.099856	0.181775
ENSG00000100393	EP300	15.157825	15.427959999999999	15.11842	15.019557	13.075435	14.204538	14.072662	13.490412	13.83421	15.086464000000001	15.165756	14.6093
ENSG00000100395	L3MBTL2	7.9182049999999995	7.9149280000000015	8.868307	9.100800999999999	7.503381	8.935129000000002	7.826812	8.813226	8.321324	8.85308	6.631946	7.496012
ENSG00000196550	FAM72A	0.885983	0.6771990000000001	0.815326	0.714699	0.524384	0.505003	0.72492	0.523276	0.644604	0.6246889999999999	0.9892909999999999	0.852096
ENSG00000262664	OVCA2	5.025522	6.270427	6.617769	8.217259	6.261017	6.119504	10.351288	5.928052	6.231299	13.075635	4.681066	6.179643
ENSG00000151292	CSNK1G3	13.202953999999998	13.714986	15.530998	11.484769000000004	12.123559	12.142394	11.47388	11.7088	12.582443	12.147719	15.369638999999998	11.549247
ENSG00000113141	IK	16.65132	17.141399999999997	15.691122	18.075357999999994	17.93507	15.887336	13.226714	14.872077	15.323920999999999	16.292626	19.005439	19.547703
ENSG00000026652	AGPAT4	2.222705	2.482885	2.4538330000000004	2.176388	2.2304740000000005	2.46356	2.957888	2.286828	2.849625	2.0770589999999998	2.4718210000000003	2.307145
ENSG00000185158	LRRC37B	4.160786	4.00533	3.4811519999999994	3.5534950000000003	4.006169	4.135161	4.023859	3.789921	4.120375	3.834719	4.983663	3.970547
Human_newGene_12568	Human_newGene_12568	0.0	0.350831	0.160276	0.07980699999999999	0.139272	0.114954	0.079181	0.320962	0.153229	0.293295	0.40812200000000004	0.160026
Human_newGene_12565	Human_newGene_12565	0.0	0.0	0.052319	0.0	0.059802	0.0	0.0	0.066901	0.062677	0.137011	0.0	0.0
Human_newGene_12567	Human_newGene_12567	0.0	0.0	0.0	0.0	0.0	0.0	0.108971	0.0	0.0	0.0	0.0	0.0
ENSG00000182545	RNASE10	0.049236	0.061561000000000005	0.023517	0.036813	0.182995	0.0	0.0	0.0	0.030999	0.045917	0.016295	0.102515
ENSG00000106635	BCL7B	11.078515	10.911933	12.074488	14.394517	11.550162999999998	12.357161	11.342619	11.946376	10.497334	13.202034	11.579540999999999	13.689883000000002
ENSG00000106636	YKT6	20.78476	22.554838000000004	25.823000999999998	28.685293	26.087317	26.624937000000003	23.768349999999998	26.388897999999998	27.381467999999998	26.895192	21.708278999999997	23.651134
ENSG00000106638	TBL2	4.384817000000001	4.368225	5.3454939999999995	5.414961	4.499384	5.0244930000000005	4.827694	5.019575	5.254468	5.588994	4.5311960000000004	4.1657329999999995
ENSG00000103363	ELOB	38.632792	41.29227	48.525713999999994	58.914979	55.805918	50.070543	45.378634999999996	48.386556	48.844448	50.089112	34.830897	43.302797
ENSG00000143643	TTC13	6.670999	6.6836850000000005	7.052231	5.556671	5.388492	5.982409	6.239941	6.453263	6.21859	7.466915	8.178154	7.247775
ENSG00000124588	NQO2	4.34545	3.647023	3.3418949999999996	5.185078	4.462686	4.357495999999999	4.448062999999999	3.2419700000000002	3.462832	5.017847	3.612767	3.5185489999999997
ENSG00000143641	GALNT2	24.208111	25.565706	28.694117	31.205721	24.739229	27.148624	26.441582	26.663351	26.812847	27.164061	21.250879	23.907379
ENSG00000124587	PEX6	1.363028	1.133632	1.5968209999999998	1.819	1.832702	1.841075	1.760437	1.905557	1.982926	1.946309	1.2402630000000001	1.354209
ENSG00000167333	TRIM68	2.6318610000000002	2.847728	2.9743180000000002	2.7579499999999997	2.346586	2.476069	2.48544	2.470328	2.892131	3.234837	2.713634	2.8431
ENSG00000009830	POMT2	2.196114	2.303622	2.630595	2.95501	2.539688	3.041551	3.027997	2.65467	2.517557	2.862003	2.3286800000000003	2.382939
ENSG00000178927	CYBC1	9.055424	10.322579	9.698144999999998	10.859445999999998	9.305753000000001	10.953879	10.24298	10.325162	10.069493	11.451021999999998	8.327563999999999	10.058643
ENSG00000178921	PFAS	3.5709549999999997	3.668966	4.290976	4.298128999999999	3.451009	4.022579	4.379708	4.190898	4.049529000000001	4.803886	3.638839	4.02062
ENSG00000168310	IRF2	6.4609190000000005	6.771467000000001	6.645285000000001	7.321511	6.740772	5.949079	6.870866999999999	7.166458	7.4288880000000015	7.430593000000001	6.937101	6.652379
ENSG00000114268	PFKFB4	0.423358	0.507576	0.496842	0.532433	0.356993	0.5057010000000001	0.6138159999999999	0.47977000000000003	0.438684	0.529355	0.430455	0.470602
ENSG00000040487	SLC66A1	3.531332	4.13575	4.374305	4.807889	4.122917	4.463819	4.992477	5.444997	5.176151	4.552804	3.743024	3.654358
ENSG00000153107	ANAPC1	7.517512	7.24734	8.776688	7.886063	6.499747	7.3329509999999996	7.824923	7.278777	8.257352000000001	8.544565	7.93107	7.8254790000000005
ENSG00000167004	PDIA3	114.13483599999999	114.02822499999999	121.17971	138.82779299999999	123.844487	119.89088	125.064132	132.35336	124.761264	125.974062	120.53338	122.56045
ENSG00000158023	CFAP251	0.786735	0.68729	0.635316	0.795569	0.705577	0.7417750000000001	0.903127	0.8074410000000001	0.880245	0.878032	0.8075749999999999	0.768703
ENSG00000144061	NPHP1	1.167167	1.183077	1.228353	1.454031	1.0220859999999998	1.2329750000000002	1.128679	0.993488	1.226121	0.921959	1.197484	1.618808
ENSG00000275713	H2BC9	0.153715	0.308485	0.354599	0.547299	0.592177	0.579579	0.540305	0.409586	0.586129	0.399959	0.348374	0.349368
ENSG00000143751	SDE2	7.498685	7.66854	9.482867	8.146164	6.998553	6.976781	7.247978	7.555219	7.717652	8.576935	7.654914	7.583854
ENSG00000127774	EMC6	9.602059	11.701522	12.781797000000001	17.756781	10.402391999999999	13.200005999999998	12.584367	12.245722	15.976089	14.16253	10.858232000000001	12.755816
ENSG00000143753	DEGS1	55.411956999999994	53.040878	65.778961	71.423218	58.376389	61.512356	66.932159	66.795517	67.305954	64.980019	55.836746	53.361446
ENSG00000239920	AC104389.5	0.1015	0.085752	0.048532	0.024338	0.062391	0.069115	0.062466	0.1257	0.120179	0.066335	0.079908	0.040283
ENSG00000233927	RPS28	61.441769	69.297607	79.725479	78.657166	70.153412	74.506218	53.677937	70.544571	69.516457	78.034554	60.896961	62.09819
ENSG00000165406	MARCHF8	8.116852	7.605942	9.467533	8.432860000000002	7.344687	7.749825999999999	7.751238	7.858179000000001	8.156478	9.007186	7.306777	7.7316530000000006
ENSG00000241258	CRCP	6.205304	5.916613	6.862751	6.099791	5.565299	5.621033	5.601557	6.034296000000001	6.847130999999999	7.258193	5.911229	5.978848
Human_newGene_13749	Human_newGene_13749	0.015675	0.0	0.0	0.074886	0.0	0.0	0.066991	0.101463	0.062994	0.0	0.0	0.0
Human_newGene_13744	Human_newGene_13744	0.0	0.0	0.0	0.255155	0.23136800000000002	0.346787	0.07550000000000001	0.28236	0.161933	0.0	0.0	0.10626
Human_newGene_13742	Human_newGene_13742	0.008125	0.0	0.006617	0.046375	0.241487	0.074492	0.018817	0.023037	0.038438	0.050054	0.02108	0.0
ENSG00000120075	HOXB5	1.253013	1.403995	1.056391	1.006587	0.984358	0.840312	1.241094	1.249691	1.024272	1.290757	1.289323	1.123659
ENSG00000147614	ATP6V0D2	0.035892	0.025687	0.0	0.067586	0.063754	0.182163	0.134921	0.050789	0.13744599999999998	0.05232	0.094985	0.053982999999999996
ENSG00000240849	TMEM189	6.503717000000001	7.776384	7.698728	10.3706	8.738285	8.371605	9.517847	7.281506	7.558419000000001	9.038691	7.613020000000001	8.529964
ENSG00000158683	PKD1L1	2.745353	3.188979	2.626786	2.385344	1.800209	2.421861	2.7600230000000003	2.3489120000000003	2.0473660000000002	2.7271900000000002	2.953433	3.087038
ENSG00000130518	IQCN	0.06485199999999999	0.171736	0.050896	0.083396	0.064453	0.104133	0.058	0.071252	0.145088	0.097228	0.150843	0.107408
Human_newGene_6814	Human_newGene_6814	0.0	0.0	0.048198	0.0	0.0	0.0	0.0	0.0	0.0	0.0	0.116567	0.0
Human_newGene_6817	Human_newGene_6817	0.098963	0.0	0.040444	0.0	0.0	0.130454	0.280105	0.0	0.0	0.0	0.0	0.218046
ENSG00000159377	PSMB4	79.955734	78.628311	99.376427	97.114952	86.684044	93.605423	85.532028	87.092667	95.758636	100.552002	73.020142	79.267418
ENSG00000130511	SSBP4	15.408129	19.686712	19.716375	24.525425	20.217088	24.071778000000002	18.446877	16.922275999999997	18.280107	18.849668	16.397306999999998	19.672991999999997
ENSG00000130513	GDF15	88.746534	101.528476	110.93646600000001	135.793327	106.982483	126.579854	101.140809	104.281401	97.003807	103.68414	78.749646	100.08368800000001
Human_newGene_6819	Human_newGene_6819	0.0	0.49176	0.0	0.0	0.0	0.0	0.0	0.0	0.0	0.0	0.0	0.0
ENSG00000130517	PGPEP1	3.712161	4.044509	4.559349	4.969386000000001	4.339363	4.513543999999999	5.145111	5.3172939999999995	5.818586	5.556417	4.459993000000001	4.642683
ENSG00000164758	MED30	1.823853	1.513522	1.929176	2.080978	2.086974	1.955135	0.940485	1.243872	1.686958	1.809197	1.482042	1.92422
ENSG00000164754	RAD21	33.275027	32.179210999999995	35.983778	29.35754	25.631608000000003	28.19861	26.390277	26.389469000000005	28.752934	31.939879999999995	30.152581	30.27857
ENSG00000164751	PEX2	3.5814779999999997	3.960015	4.024308	2.990916	2.731933	3.652902	3.088153	3.036354	3.2652950000000005	4.735807	3.3118399999999997	3.9723110000000004
ENSG00000155508	CNOT8	27.085483000000004	26.849812	30.471125	25.702015000000003	22.882124	24.467871	26.019337	23.416808	25.224871	27.523804000000002	25.787765000000004	23.229765
ENSG00000159082	SYNJ1	5.320671999999999	5.732870999999999	5.593954	5.571811	4.396105	4.922422	4.99647	5.219673	5.176791000000001	5.447093	5.505046	5.190816
ENSG00000155506	LARP1	40.428952	43.297768	43.82887499999999	49.54283199999999	41.608864000000004	44.48499999999999	40.56097199999999	42.714245	43.062394000000005	46.89965099999999	43.499022	41.591485999999996
ENSG00000159086	PAXBP1	10.811431	9.984079	8.544866	8.372814	6.508751	8.591832000000002	9.307477	8.969567000000001	8.436256	8.240275	10.140060000000002	9.451577
ENSG00000011478	QPCTL	4.182566	3.6020879999999997	4.504249	5.7953719999999995	5.008136	5.687637	4.7300699999999996	4.868762	4.638481	4.752519	3.5780510000000003	4.206075
ENSG00000010704	HFE	0.518787	0.662661	0.555782	0.964756	0.556239	0.650472	0.814631	0.863366	0.8609289999999999	0.661401	0.448523	0.49830800000000003
ENSG00000196611	MMP1	2375.765137	2297.277832	2827.73584	3741.638672	3160.932617	3220.601807	4453.33252	4615.662598	4826.01709	3821.470459	3329.535156	3125.782715
ENSG00000081913	PHLPP1	1.789191	2.123891	1.917923	2.500237	2.126396	2.407287	2.007898	1.998713	1.940915	1.610289	1.650771	1.509069
ENSG00000285762	AC253536.7	0.013795	0.003174	0.0	0.046015	0.002818	0.0	0.034539	0.0	10.923173	0.007842	0.0	0.0
ENSG00000088205	DDX18	19.375463	18.219596	20.701252999999998	17.203498	15.426472	16.685158	15.373071	15.295096	17.495347	17.628145	17.917326000000003	16.012255
Human_newGene_14024	Human_newGene_14024	0.649142	0.653272	0.30333899999999997	0.34461200000000003	0.26017300000000004	0.401113	0.464747	0.488865	0.5254049999999999	0.352889	0.7591699999999999	0.453502
ENSG00000005471	ABCB4	0.064281	0.10239700000000002	0.141073	0.456401	0.374276	0.451509	0.355164	0.505849	0.420368	0.09931899999999999	0.143796	0.115358
Human_newGene_14029	Human_newGene_14029	0.060426	0.0	0.100384	0.080727	0.067669	0.110489	0.0	0.120119	0.076568	0.110238	0.0	0.020165
ENSG00000037280	FLT4	13.883467	14.747053999999999	15.262049000000001	11.946515	9.496115	11.128457000000001	10.993542999999999	10.103945	9.724836	17.756939000000003	12.820484	15.950662
ENSG00000160124	CCDC58	1.909874	2.834559	1.633253	1.431184	1.542933	1.7191889999999999	1.4840820000000001	1.614363	1.52265	1.8423660000000002	1.8768369999999999	1.574144
Human_newGene_15377	Human_newGene_15377	0.430221	0.264598	0.24027300000000001	0.0	0.0	0.0	0.013923	0.02623	0.09643	0.483239	0.40889499999999995	0.200606
Human_newGene_15379	Human_newGene_15379	0.0	0.0	0.157436	0.0	0.0	0.0	0.0	0.0	0.0	0.0	0.0	0.0
ENSG00000274933	TBC1D3I	0.20189300000000002	0.212196	0.19185000000000002	0.203979	0.147379	0.27124899999999996	0.24926600000000002	0.230016	0.13988799999999998	0.17876	0.249176	0.231183
ENSG00000231389	HLA-DPA1	1.711421	1.778382	1.8871170000000002	2.115158	1.9202439999999998	1.560951	1.741832	1.917604	2.0280229999999997	2.17333	1.867445	1.85902
ENSG00000176928	GCNT4	0.024574	0.0581	0.048122	0.096846	0.045564999999999994	0.057439	0.106121	0.099893	0.08957899999999999	0.06866	0.073696	0.02589
ENSG00000176927	EFCAB5	0.45738599999999996	0.517177	0.38250300000000004	0.475917	0.49174600000000007	0.42295000000000005	0.596534	0.6116280000000001	0.606866	0.310732	0.5754159999999999	0.428037
Human_newGene_20325	Human_newGene_20325	0.134312	0.0	0.013303	0.144414	0.050383	0.129816	0.430758	0.029346	0.184867	0.0	0.0	0.077644
ENSG00000198162	MAN1A2	15.432866	14.830808	17.154880000000002	13.833171000000002	12.972256000000002	12.787279999999999	13.517072	13.300635	14.174521	15.403649	14.952757	14.598657
ENSG00000198160	MIER1	18.611892	15.040547	18.920466	16.102779	14.444141	16.038497999999997	17.885771	15.447725	16.295108	14.584603999999999	15.857524000000002	15.281755
Human_newGene_8573	Human_newGene_8573	0.136193	0.0	0.0	0.0	0.0	0.0	0.0	0.0	0.0	0.0	0.0	0.0
Human_newGene_8577	Human_newGene_8577	0.0	0.0	0.0	0.0	0.0	0.0	0.348387	0.0	0.0	0.0	0.0	0.0
ENSG00000171045	TSNARE1	1.1426219999999998	1.571852	1.403048	1.782128	1.414602	1.812338	1.5644570000000002	1.504724	1.4006939999999999	1.58758	1.300951	1.417366
ENSG00000175745	NR2F1	14.14022	15.048919	15.76348	14.953616	13.073945	14.307189	9.255849	10.039773	9.832082	11.805154	12.319628	12.109586
ENSG00000147316	MCPH1	3.734842	3.639909	3.277585	3.5049	3.396668	3.015444	2.525297	2.9551939999999997	2.788499	3.3111990000000002	3.27536	3.624173
ENSG00000145220	LYAR	5.291858	4.899041	4.767633	4.644245	5.554896	4.6887609999999995	3.909605	5.048086	4.831008	4.485332	4.857235999999999	4.860606000000001
Human_newGene_13204	Human_newGene_13204	0.29606	0.0	0.142639	0.0	0.077874	0.29513	0.056099	0.145288	0.115525	0.0	0.264057	0.490225
Human_newGene_4794	Human_newGene_4794	2.6044150000000004	2.5986839999999995	2.625578999999999	1.4626689999999998	2.364788	1.7484480000000002	2.283261	1.293511	2.1370600000000004	1.543064	2.057085	2.5605540000000007
ENSG00000253873	PCDHGA11	3.3626970000000003	3.5799279999999998	3.360145	5.908588	4.696665	4.826822	5.366891000000001	5.1171750000000005	5.439531	3.33502	3.191732	3.621052
Human_newGene_6382	Human_newGene_6382	0.027216	0.027344	0.0	0.0	0.0	0.070942	0.0	0.0	0.0	0.0	0.103907	0.0
ENSG00000084754	HADHA	55.161539999999995	55.05826400000001	64.50517199999999	70.909275	63.430731	62.40657	64.01900599999999	67.259814	69.702431	65.70903599999998	56.018301	53.211808000000005
ENSG00000240065	PSMB9	4.140735	3.800054	4.021871	5.163764	4.348042	5.378653	4.320493	5.32533	5.047421	4.152822	3.214747	3.153252
ENSG00000161021	MAML1	7.084974	6.951268	8.275513	8.359585	6.816345	7.438885	6.695581	7.273082	7.404661	8.692416	7.60925	7.931237
ENSG00000095637	SORBS1	1.338881	0.846584	0.9656119999999999	0.70701	1.0258500000000002	1.091275	1.3292599999999999	0.559405	0.9346110000000002	0.790055	0.706371	0.611023
ENSG00000034713	GABARAPL2	35.933640000000004	34.034087	41.249627	36.342598	33.535956999999996	33.958094	31.34496	30.930394	35.343423	37.765365	31.642552000000002	29.605416
Human_newGene_2724	Human_newGene_2724	0.46900200000000003	0.535645	0.391725	0.370365	0.377448	0.298058	0.439538	0.9571950000000001	0.530097	0.698519	0.574283	0.400744
Human_newGene_2728	Human_newGene_2728	0.057012	0.141924	0.147969	0.25434	0.131948	0.078484	0.092797	0.065169	0.20444299999999999	0.123193	0.069452	0.0
ENSG00000148225	WDR31	0.503571	0.257505	0.269065	0.347124	0.281564	0.290733	0.628459	0.393246	0.439829	0.635172	0.38833100000000004	0.38692899999999997
ENSG00000133134	BEX2	0.330723	0.185493	0.169355	0.044207	0.021539	0.05829	0.170825	0.091913	0.028791	0.195484	0.121172	0.107722
ENSG00000138303	ASCC1	8.553929	7.600199000000001	8.778974	7.992552000000001	7.1606689999999995	7.250504	8.151575999999999	7.4332400000000005	7.690008	8.649451000000001	7.207621	7.911619
ENSG00000148229	POLE3	12.066818	13.536726	15.034433	13.996341999999999	11.583805	11.724431	12.083175	12.787154000000001	13.673619	14.779824	12.289641	12.185573
ENSG00000133138	TBC1D8B	3.2478569999999998	2.834133	3.4228810000000003	2.642183	2.6026550000000004	2.675413	2.2582980000000004	2.221248	2.403256	2.691079	2.5920959999999997	2.3034740000000005
ENSG00000144579	CTDSP1	16.322231	15.770401	18.126608	19.921969	15.847475000000001	17.723005999999998	14.053023	14.741365	16.335494	18.506140000000002	14.049629	15.837926
ENSG00000146592	CREB5	1.2527420000000002	1.423113	1.33063	1.539191	1.214446	1.2115170000000002	1.3445	1.428053	1.323637	1.57124	1.685275	1.694672
ENSG00000254692	AL136295.1	0.0	0.0	0.0	0.376204	0.0	1.923198	0.0	0.0	0.0	0.326026	0.0	0.0
ENSG00000141068	KSR1	8.242536000000001	9.325769999999999	8.569984999999999	8.777917	7.058007999999999	8.895133	8.034696	8.372082	7.543109	8.460562999999999	7.120346	8.012516999999999
ENSG00000137309	HMGA1	169.366685	190.692209	177.207177	273.811582	246.638776	241.33531100000002	191.99208900000002	226.761325	218.73376	234.39999999999998	211.145393	222.540633
ENSG00000144681	STAC	0.386842	0.5334490000000001	0.395835	0.549095	0.389038	0.455874	0.480265	0.511638	0.5573400000000001	0.460048	0.500718	0.5512
ENSG00000172824	CES4A	0.300729	0.38101	0.398397	0.42705899999999997	0.42375700000000005	0.46851300000000007	0.34361200000000003	0.350597	0.310568	0.423099	0.405916	0.619415
ENSG00000173193	PARP14	58.770024	58.17009900000001	53.048918	48.374112999999994	41.857862000000004	50.658201	57.15099	52.568828	53.380898	48.434264	55.793106	52.165924000000004
ENSG00000067596	DHX8	10.960472	10.74272	13.770493000000002	12.87789	10.582649	10.951878999999998	11.129607	11.169298999999999	11.940864000000001	12.939125	10.895472	10.978796
ENSG00000116604	MEF2D	8.713387999999998	10.031189999999999	9.972181	12.528593	10.045601999999999	11.546363	9.457828000000001	9.008541999999998	9.138955999999999	10.573101999999999	9.497527999999999	10.600295000000001
ENSG00000080189	SLC35C2	3.770797	3.8202589999999996	2.819837	3.417568	2.346114	3.6904839999999997	3.13504	4.1029800000000005	2.936094	3.3872219999999995	2.704467	3.497212
ENSG00000147883	CDKN2B	4.980957	4.382405	5.969773	8.348047	7.496832	7.600341	7.7837130000000005	9.211699	9.46349	6.998963	6.859421	5.406217
ENSG00000147889	CDKN2A	13.273126999999999	16.955577999999996	16.736364	30.700701	30.375941	30.040953000000002	27.519961000000002	28.117946	30.071735	18.536820000000002	15.876477000000001	21.881753
ENSG00000101935	AMMECR1	2.150679	2.0808	1.995147	1.815723	1.634321	1.574411	2.013493	1.99514	1.930663	2.17404	2.355173	2.333879
ENSG00000130653	PNPLA7	0.12969	0.092717	0.169152	0.137773	0.114859	0.20516299999999998	0.20207899999999998	0.14737	0.178888	0.133557	0.165522	0.17006
ENSG00000113389	NPR3	0.12463300000000001	0.072111	0.08059	0.135404	0.064953	0.21874	0.10098599999999999	0.095817	0.05245999999999999	0.025759999999999998	0.03493	0.054912
ENSG00000067334	DNTTIP2	6.581308	6.05656	6.486374	7.004882	6.324001	6.1338680000000005	5.579007	5.681413	6.051664	6.413085	6.58729	6.430375
ENSG00000113387	SUB1	21.146234999999997	20.017156000000004	21.786499000000003	21.948318000000004	20.218148	19.893121	18.049603	18.851337999999995	19.882043	20.892096000000002	21.839532000000002	21.636617
ENSG00000113384	GOLPH3	33.632083	31.406646000000002	37.748538	36.554795	32.077526	35.057494	27.541389000000002	28.679807	29.342588	31.643458000000003	30.573953	30.142499
ENSG00000099984	GSTT2	0.561408	0.753466	0.383828	0.892927	0.57434	0.694467	0.728627	0.625927	0.947175	0.766379	0.713049	0.870868
ENSG00000076258	FMO4	0.176033	0.28141	0.324892	0.339066	0.349694	0.156736	0.278934	0.306851	0.302594	0.209524	0.27481	0.305293
ENSG00000180592	SKIDA1	0.133656	0.096485	0.087144	0.106432	0.054126	0.092357	0.074553	0.051008	0.061558	0.088086	0.05488	0.093223
ENSG00000180596	H2BC4	56.597869	56.633476	74.0885	59.807172	50.090226	54.416461	45.127434	47.620229	48.591298	69.690707	47.222763	59.928326000000006
ENSG00000073578	SDHA	30.225885	27.400056	32.736597	35.291816	28.566358	30.542814999999997	30.407823999999998	30.121461000000004	29.444447	34.363429	27.058684	30.515445999999997
ENSG00000180884	ZNF792	6.323798	5.861293	6.440500999999999	5.455401	4.40297	4.7823590000000005	5.543059	5.158551	6.211222	7.321402	6.430714	6.8673850000000005
ENSG00000169203	NPIPB12	0.183122	0.19081399999999998	0.210785	0.160337	0.13608699999999999	0.21437099999999998	0.124477	0.895071	0.142825	0.12534	2.153561	0.384454
ENSG00000089009	RPL6	274.40662499999996	281.50944100000004	291.40196100000003	280.489189	245.31466600000002	243.85781899999998	206.71659	223.269693	231.942072	317.226193	306.911383	312.336419
ENSG00000089006	SNX5	22.538021	22.414672	24.30679	22.490711000000005	18.96236	21.146222	21.266331000000005	18.898678	20.493865999999997	22.095322	22.45533	21.103686000000003
ENSG00000261341	AC010325.1	0.30768700000000004	0.418162	0.164436	0.054682	0.133142	0.22173500000000002	0.23372900000000002	0.0	0.136477	0.230206	0.14594600000000002	0.119979
ENSG00000049656	CLPTM1L	27.166725	28.666592	34.673912	35.6353	29.694315	33.697834	30.274430000000002	31.786304	32.45585	31.640856	25.626722	27.834246
ENSG00000117262	GPR89A	3.103542	3.242814	2.6878729999999997	3.995091	3.989554	3.0313	2.7776940000000003	2.4506360000000003	2.7810889999999997	2.8063000000000002	3.7763529999999994	4.016982
Human_newGene_13525	Human_newGene_13525	0.186313	0.262892	0.173301	0.161897	0.205403	0.27445	0.0	0.265898	0.243799	0.189341	0.317387	0.0
ENSG00000156502	SUPV3L1	6.015862	6.197809	6.473183	6.45697	5.506765	6.495267	6.160042	5.791833	6.383646	6.47284	6.471759	5.974738
ENSG00000156500	FAM122C	0.9266019999999999	0.947827	0.948391	0.9366780000000001	0.781946	0.914467	0.845867	0.7936190000000001	0.8181919999999999	0.973663	0.9634729999999999	1.02895
ENSG00000156504	FAM122B	5.262731	5.158295	5.064989	4.620755999999999	4.644416	5.129142	4.5203500000000005	4.702748	4.913875	5.3959280000000005	5.539279	4.587777999999999
Human_newGene_18752	Human_newGene_18752	0.110652	0.0	0.0	0.0	0.0	0.0	0.0	0.0	0.0	0.0	0.0	0.0
ENSG00000103642	LACTB	12.870669	12.685261999999998	14.680679999999999	15.033401999999999	13.037511	13.493566999999999	12.940897	13.44139	13.609269000000001	14.117522000000001	13.176111000000002	12.143780999999999
ENSG00000103647	CORO2B	2.822781	2.950102	2.573262	2.240382	1.699191	1.72011	1.9883929999999999	2.066531	2.324235	3.750345	3.0830770000000003	3.040731
ENSG00000263874	LINC00672	0.198242	0.174205	0.039325	0.156523	0.063595	0.136313	0.134822	0.142056	0.125085	0.17793	0.197999	0.113039
ENSG00000076928	ARHGEF1	10.838308000000001	11.895451	11.342851	14.868590000000001	12.713923	14.631829000000002	13.233461000000004	13.757557999999998	13.413441	13.767752	11.752552999999997	13.067779999999999
ENSG00000181072	CHRM2	0.008732	0.005219	0.027711	0.21507300000000001	0.133977	0.13967200000000002	0.086473	0.049143	0.090094	0.007669	0.003729	0.004028
ENSG00000076924	XAB2	7.720442	8.643719	9.769095	10.32522	7.954342	9.059013	8.128306	8.532357	8.700356	10.619799	7.503014	8.304612
ENSG00000143337	TOR1AIP1	8.733854000000001	7.738453	8.168706	7.279372	7.795768000000001	6.247649	6.075015	6.128888	7.042270999999999	7.990864	9.142889	6.442939
ENSG00000168152	THAP9	1.7879759999999998	1.715931	2.041066	1.6681660000000003	1.592503	1.5805459999999998	1.6556779999999998	1.5315349999999999	1.801647	1.486084	1.944086	1.606061
ENSG00000189241	TSPYL1	16.688686	14.542598	18.653378	15.572934	14.401753	14.554003999999999	13.703027	15.553645000000001	14.826735000000001	17.094393	14.517904000000001	13.062712
ENSG00000111834	RSPH4A	0.076903	0.097537	0.139951	0.096148	0.011288	0.04	0.099617	0.073652	0.073044	0.187241	0.155682	0.149413
ENSG00000111832	RWDD1	8.529903999999998	7.132463	8.015416	9.451361	7.826642	8.380717	7.162649999999999	7.918882999999999	10.126936	8.652348	10.261229	8.039756
ENSG00000188596	CFAP54	15.162384999999999	15.500622	12.217773000000001	9.990015	9.290106	11.883651	16.282082	12.620042	13.843027	13.206010000000001	20.358338	18.024257
ENSG00000170100	ZNF778	1.300088	1.531103	1.327006	1.525129	0.919731	1.385821	1.3573289999999998	1.076389	1.466269	1.4010459999999998	1.140389	1.249094
ENSG00000183354	KIAA2026	8.496215	8.305432	8.351419	7.432908	7.225552	7.115607	8.01782	7.127158	7.950837	7.8145430000000005	8.095313	7.518415
Human_newGene_14491	Human_newGene_14491	0.05384	0.10077	0.0	0.160968	0.0	0.015962	0.0	0.0	0.0	0.033246	0.0	0.030116
ENSG00000119760	SUPT7L	6.801184	7.793412999999999	7.817900999999999	8.152276	6.849996	8.118701	7.366163	7.749271	7.916747	7.533396	7.8326210000000005	8.15523
ENSG00000019991	HGF	0.035441	0.075163	0.13365	0.05421	0.167354	0.182195	0.17896	0.132755	0.185066	0.021795	0.077997	0.014942
ENSG00000086506	HBQ1	0.037323	0.274821	0.241967	0.281389	0.365954	0.224989	0.312243	0.318349	0.292423	0.064393	0.15793	0.145081
ENSG00000147059	SPIN2A	0.55529	0.361698	0.454919	0.317698	0.349125	0.38514800000000005	0.323961	0.317593	0.354849	0.385476	0.279901	0.30590599999999996
ENSG00000198799	LRIG2	3.944211	3.614805	3.59099	3.630649	3.00503	3.408854	4.235329	3.856469	3.93147	3.75208	3.966634	3.792555
ENSG00000135775	COG2	6.392576999999999	6.484098	7.531752999999999	6.59862	6.173132	5.785754	5.693829	6.161912	6.385166	6.956091	6.160187	6.170839
ENSG00000139428	MMAB	2.258431	2.305167	2.819796	1.786595	1.991584	1.569642	1.779425	1.379111	1.698786	2.715468	2.003311	2.175247
ENSG00000147050	KDM6A	6.307396	7.224864000000001	6.229926000000001	5.6385879999999995	4.861686	5.7677510000000005	6.740139	5.855496	5.62768	5.8713	6.703829000000001	6.391386
ENSG00000152990	ADGRA3	5.618267	5.747342000000001	5.6428009999999995	6.069156	5.421741	6.237948	6.8715019999999996	6.125673	5.618086	5.497162	5.896973	5.890522
ENSG00000197774	EME2	3.124441	3.971706	3.478762	4.261877999999999	3.4898930000000004	4.367523	4.361091	4.1275949999999995	3.887404	3.82941	3.372083	4.129517
ENSG00000132749	TESMIN	0.489304	0.377045	0.32898700000000003	0.419412	0.301158	0.55496	0.419882	0.573256	0.47744299999999995	0.453822	0.372633	0.570358
ENSG00000132740	IGHMBP2	3.116568	3.2185409999999997	3.3414520000000003	3.152459	3.4643859999999997	3.755	3.442368	3.507155	3.483269	3.472443	3.086732	3.578375
ENSG00000153029	MR1	1.4510239999999999	1.432111	1.344335	0.43598499999999996	0.38191600000000003	0.599444	0.49892500000000006	0.44823999999999997	0.39564	1.490068	0.98627	1.135116
ENSG00000187024	PTRH1	3.630809	5.203038	5.557729	8.273128	6.6408819999999995	7.176463999999999	7.481938	7.14832	7.003363	6.966723	5.233122	7.914225
ENSG00000162148	PPP1R32	0.392148	0.419846	0.23453400000000002	0.375732	0.23640699999999998	0.38060700000000003	0.36854	0.380193	0.237857	0.24338700000000002	0.44628	0.460433
ENSG00000188629	ZNF177	0.684739	0.427492	0.161082	0.309006	0.368568	0.31554	0.426849	0.538337	0.5707	0.481054	0.286102	0.358147
ENSG00000180035	ZNF48	4.699336000000001	5.14638	5.650695000000001	5.1721010000000005	4.338468	5.006413	4.311021	3.916691	4.192683000000001	5.825843	5.084868	5.012398
ENSG00000188626	GOLGA8M	0.02208	0.032686	0.060354	0.042443	0.076354	0.060472	0.200402	0.037942	0.05787	0.05912	0.060304	0.050465
ENSG00000066855	MTFR1	9.047716999999999	9.461956	10.763684000000001	9.802366000000001	8.487471	8.721195	8.590304	9.09059	9.908574999999999	9.875662	9.707358999999999	8.887324999999999
ENSG00000090054	SPTLC1	29.175522	25.84928	30.878763	30.426228000000002	25.453441	26.239893	29.263778000000002	30.076740999999995	30.704202	30.132084	27.934980000000003	23.778112999999998
ENSG00000101096	NFATC2	5.2846709999999995	5.401234	5.369257	5.451433999999999	5.098927	6.243339000000001	5.571547	4.653326	5.061517	5.432747	6.091890000000001	5.831091000000001
ENSG00000112715	VEGFA	7.515831	8.635398	9.42223	6.908341	5.788068	6.837352	6.291678	4.814896	4.609604999999999	8.280522	7.504307999999999	7.81054
ENSG00000070495	JMJD6	6.097486999999999	6.6308620000000005	6.8051509999999995	5.193294	6.7157089999999995	6.885944	4.511204	6.180148000000001	6.257246	7.466258	5.525618000000001	6.098056
ENSG00000258405	ZNF578	0.269969	0.356415	0.256389	0.628315	0.386086	0.466755	0.703332	0.608072	0.537736	0.413091	0.29513	0.316801
Human_newGene_11046	Human_newGene_11046	0.0	0.0	0.0	0.0	0.0	0.0	0.0	0.0	0.0	0.230155	0.0	0.0
ENSG00000090581	GNPTG	12.822064999999998	13.562965	14.97789	18.696828	16.704972	18.282311	17.241108	17.540159	17.721276	16.433285	13.145114000000001	14.994398
ENSG00000138468	SENP7	5.721482999999999	5.801441	5.296617000000001	4.861777	4.236823	5.046232	5.611273	5.429377	4.622850000000001	4.688986	6.360889	6.311142
ENSG00000164597	COG5	17.946155	17.723995000000002	19.061989	19.509728	17.35599	18.450704	18.44066	18.103504	19.756268	18.187464	16.759612	16.893523
ENSG00000164591	MYOZ3	0.089098	0.090673	0.081396	0.307875	0.072797	0.115868	0.068757	0.071194	0.114192	0.106106	0.12759700000000002	0.03972
ENSG00000148143	ZNF462	4.170094000000001	4.191596	3.905593	4.007998	3.6700299999999997	4.049027	4.135749000000001	3.8504679999999993	3.921306	4.0723020000000005	4.04164	3.853106
ENSG00000107175	CREB3	16.040493	17.362265	19.451031	23.18317	19.725702	19.475739	17.892241	18.738632	19.444691	19.49008	15.302021	16.138268
ENSG00000181852	RNF41	10.674325	9.336312	11.348046	9.187339999999999	8.272706999999999	8.192298	7.4219409999999995	7.663748999999999	8.113567000000002	10.058021	7.973271	8.638877
ENSG00000168936	TMEM129	5.985119	6.286961	6.95234	8.497817	6.677227	7.984984	6.811375	7.247905	7.272244	7.769259000000001	5.518245	6.1235669999999995
ENSG00000168939	SPRY3	0.980444	1.035323	0.885884	0.833207	0.769065	0.901186	1.164793	0.853821	0.859042	0.9406640000000001	1.472838	1.18393
ENSG00000168938	PPIC	23.029102	23.195017	27.595377	25.957054	21.091131	21.933775	23.445747	24.37895	24.512503	27.045938	24.327862	21.571985
Human_newGene_14228	Human_newGene_14228	0.0	0.0	0.0	0.0	0.0	0.0	0.0	0.0	0.203771	0.0	0.0	0.0
ENSG00000126883	NUP214	6.1996199999999995	7.047159000000001	6.321754	7.061508999999998	6.190999000000001	6.595210000000001	6.774714	6.261513000000001	6.597713	6.865511	7.117036000000001	7.334308
ENSG00000126882	FAM78A	6.713908	7.085450000000001	7.255152000000001	4.8139	4.563181	4.603822	5.269891	5.565056	5.379728999999999	8.48246	7.649292000000001	7.488639
ENSG00000186088	GSAP	1.789792	1.943123	1.774975	1.206423	1.455916	1.436978	1.6511680000000002	1.71501	1.862258	1.584936	2.095603	1.785331
ENSG00000204923	FBXO48	0.226792	0.201794	0.221602	0.164983	0.129502	0.119753	0.104978	0.18092	0.241609	0.186846	0.157146	0.220026
ENSG00000204922	UQCC3	1.06573	1.436734	1.410751	2.075257	1.8319610000000002	1.8227900000000001	1.46398	1.736439	1.428393	1.571287	1.0121310000000001	1.8859029999999999
ENSG00000204920	ZNF155	2.888598	2.5506249999999997	2.885697	3.0555849999999998	1.781597	2.029942	3.0399760000000002	2.8737820000000003	3.412474	2.566383	2.6054570000000004	2.450468
ENSG00000008441	NFIX	4.875725	5.3827940000000005	5.538787	6.433237	7.279871999999999	6.099769	6.163632000000001	5.654058999999999	6.063746999999999	5.301251000000001	4.774865	5.1363959999999995
Human_newGene_15173	Human_newGene_15173	0.002105	0.112545	0.0	0.161151	0.126096	0.0	0.118102	0.0	0.006547	0.0	0.124006	0.0
ENSG00000182504	CEP97	1.9406860000000001	1.840104	2.2707439999999997	1.9205889999999999	1.6246390000000002	1.702115	1.885218	2.133054	2.099793	1.99973	1.872466	1.751443
Human_newGene_15170	Human_newGene_15170	0.043035	0.059896	0.036978	0.249225	0.033987	0.036598	0.049593	0.023816999999999998	0.037765	0.064277	0.068943	0.053179
Human_newGene_15176	Human_newGene_15176	0.0	0.141056	0.0	0.0	0.043935	0.080357	0.0	0.0	0.0	0.065028	0.081516	0.086601
ENSG00000128000	ZNF780B	2.518277	2.217095	2.1758629999999997	2.002857	1.668213	1.889408	1.9652939999999999	1.82274	2.005084	2.0184400000000005	2.2113709999999998	2.0476159999999997
ENSG00000121542	SEC22A	2.959551	2.634739	3.950561	2.909717	2.587601	2.9400049999999998	2.8597580000000002	2.9954890000000005	3.273548	3.0230699999999997	2.710686	2.7572159999999997
ENSG00000167680	SEMA6B	52.50383	62.428108	61.77166	89.55526	70.939819	81.649521	75.685402	75.188118	74.015182	77.997292	68.082138	78.539116
Human_newGene_4601	Human_newGene_4601	0.093368	0.108614	0.12093699999999999	0.116338	0.0	0.011066	0.056168	0.031358	0.057846	0.0	0.048239	0.07602400000000001
Human_newGene_8774	Human_newGene_8774	0.0	0.014613	0.0	0.047015	0.0	0.0	0.0	0.017699	0.0	0.104667	0.0	0.075035
Human_newGene_14726	Human_newGene_14726	1.2554800000000002	1.5499720000000001	1.1903519999999999	0.976023	0.8814660000000001	0.6542780000000001	1.428855	1.0219539999999998	1.05438	1.09264	1.7947239999999998	1.837068
ENSG00000104805	NUCB1	54.53200699999999	57.31366800000001	63.927796	78.667108	65.363947	69.203088	62.59176999999999	68.4772	67.565193	69.48351699999999	53.101698000000006	60.73796099999999
ENSG00000167685	ZNF444	5.575752	6.306834	5.50229	6.633532	5.994896	6.766605	5.214082	5.748699	4.73007	6.161873	6.1492439999999995	6.262996
ENSG00000106400	ZNHIT1	53.244492	57.612328	69.247978	77.378166	65.463448	68.965675	62.42363	65.783646	67.315857	65.531738	57.257393	58.477726
ENSG00000106404	CLDN15	1.1514250000000001	0.9948300000000001	0.7430599999999999	1.39502	1.071744	0.8528770000000001	1.2922189999999998	0.952088	0.7532320000000001	1.168018	0.915358	1.286708
ENSG00000187840	EIF4EBP1	15.933599	19.004894	19.336828	24.324137	19.69788	21.100159	18.251587	20.075617	21.525444	24.406046	19.642469	23.689741
Human_newGene_159	Human_newGene_159	0.370197	0.378636	0.036546999999999996	0.20693699999999998	0.08401900000000001	0.249635	0.907611	0.344438	0.317941	0.076898	0.92907	0.162069
ENSG00000123933	MXD4	16.507656	19.025983	20.056782000000002	24.485612	21.363597	23.561218	21.167557000000002	21.744746999999997	22.441326	22.283309000000003	17.294822	20.602807000000002
ENSG00000140526	ABHD2	9.14879	8.678809	10.338980000000001	9.919099000000001	8.137688	9.347731	10.511179	9.773325	10.154085	10.14322	8.832307	8.892406
ENSG00000140525	FANCI	4.627841	4.100968	4.779899	3.461747	3.116457	3.5026979999999996	3.163827	3.79452	3.52768	4.795682	4.494643999999999	5.147987
ENSG00000140521	POLG	7.767906999999999	8.415503	8.740815	10.611509000000002	8.725978	9.862551	9.628317	9.75302	9.230991	9.514059000000001	7.784191999999999	8.647153000000001
ENSG00000167107	ACSF2	5.283338	5.569183	6.509393	8.696041999999998	7.115874	7.4516469999999995	6.355357000000001	7.234199	7.972135	6.1785309999999996	5.575066	5.225469
ENSG00000167106	FAM102A	6.235008	7.304493	6.96218	12.823129999999999	9.489410999999999	12.2885	8.954605	9.295099	9.341456999999998	7.698939	6.3895040000000005	6.814818
ENSG00000167100	SAMD14	1.7666389999999998	2.20291	2.195426	2.856586	2.115532	2.4256539999999998	1.9445819999999998	1.89646	2.104606	2.289289	1.830611	2.835943
Human_newGene_12335	Human_newGene_12335	0.974344	0.443572	0.25304499999999996	0.236299	0.214547	0.326995	0.781647	0.43199699999999996	0.076772	0.297312	0.278846	0.6840890000000001
Human_newGene_12336	Human_newGene_12336	0.265266	0.390036	0.172043	0.30117	0.14466800000000002	0.35432499999999995	0.6854129999999999	0.374511	0.216564	0.26066999999999996	0.438041	0.27801200000000004
Human_newGene_12331	Human_newGene_12331	0.403047	0.428067	0.589117	0.865794	0.574232	0.0	0.593525	0.496365	0.325619	0.494789	0.0	0.66226
Human_newGene_12332	Human_newGene_12332	0.789878	0.741768	0.789475	1.7701380000000002	0.164987	0.60252	1.3140399999999999	0.449798	0.7715810000000001	0.706607	0.676072	0.729025
ENSG00000166851	PLK1	2.208704	2.663821	2.905726	1.674846	1.223604	1.677983	1.125842	1.5196450000000001	1.3530250000000001	3.828059	2.356461	2.990819
ENSG00000166855	CLPX	10.049244	9.522808	11.273008	10.22012	9.495352	9.417583	9.049342	9.186219	10.39639	10.951935	10.070521	10.041849999999998
Human_newGene_2525	Human_newGene_2525	1.7820489999999998	1.9122649999999999	1.930968	1.30983	1.027918	1.6146710000000002	1.063221	1.58149	2.0095809999999994	1.698249	2.795619	2.145708
Human_newGene_2526	Human_newGene_2526	0.379376	0.232187	0.211791	0.20341	0.0	0.456777	0.729641	0.036592	0.30626200000000003	0.126887	0.372036	0.567368
Human_newGene_2529	Human_newGene_2529	0.0	0.0	0.0	0.0	0.0	0.0	0.122494	0.0	0.0	0.0	0.0	0.0
ENSG00000163374	YY1AP1	10.117417999999999	9.889698000000001	10.892443	10.746277	9.221957	10.070388	9.719257	9.319577	9.991983000000001	10.319778	9.844762000000001	10.016567000000002
ENSG00000163376	KBTBD8	0.790008	0.677912	0.9034309999999999	0.34916400000000003	0.401575	0.414301	0.469143	0.5013960000000001	0.662011	0.801081	0.731541	0.451857
ENSG00000163378	EOGT	26.538564	25.928393999999997	27.632327	27.363504999999996	23.881892999999998	28.092344	28.299309	27.588542999999998	27.890923	26.748154	27.286617	26.275889999999997
Human_newGene_5729	Human_newGene_5729	0.155789	0.024625	0.023119	0.025842	0.170844	0.039103	0.030475	0.024498	0.028014	0.179643	0.031557	0.040566
ENSG00000056586	RC3H2	22.618000999999996	22.189446	23.649285000000003	21.366093	22.393983	20.298305000000003	20.189854999999998	19.687632	21.979399000000004	22.348202999999998	22.187943000000004	20.561601000000003
ENSG00000178882	RFLNA	0.0	0.0	0.0	0.034775	0.079697	0.008781	0.125732	0.035636	0.097689	0.018334	0.015414	0.031822
Human_newGene_2293	Human_newGene_2293	0.045034	0.0	0.0	0.0	0.0	0.0	0.144884	0.0	0.0	0.0	0.0	0.0
ENSG00000128849	CGNL1	14.507695	14.974651	15.884549	17.578375	15.314686	15.35602	16.371826	17.068861	16.784231	18.037874	16.834145	16.504282
ENSG00000064393	HIPK2	6.626013	6.8890839999999995	7.382129999999999	8.308256	7.2375300000000005	7.780996	7.417191000000001	7.38476	7.588952	7.065880999999999	6.738176999999999	7.0464519999999995
Human_newGene_5722	Human_newGene_5722	0.158569	0.052192	0.06989	0.18303	0.126276	0.108722	0.236542	0.119178	0.274602	0.170622	0.21251	0.142145
ENSG00000184014	DENND5A	18.889453	18.557736000000002	21.060121	21.358699	19.992555999999997	20.955661	19.478251999999998	18.754696	20.202423	20.158601000000008	16.826839	18.741124
ENSG00000179820	MYADM	47.933368	49.571985	53.457675	74.147269	62.873119	69.30416100000001	54.988955	62.355506999999996	53.40758699999999	52.979349	46.181398	53.746818999999995
ENSG00000162426	SLC45A1	0.478132	0.644717	0.6771240000000001	0.787233	0.727646	0.6245	0.716711	0.7007180000000001	0.635946	0.66964	0.511175	0.6832210000000001
Human_newGene_13461	Human_newGene_13461	0.0	0.0	0.0	0.0	0.0	0.0	0.0	0.0	0.0	0.0	0.0	0.134176
ENSG00000137145	DENND4C	17.321578	16.100123	16.669602	17.361658000000002	15.791904	16.854010000000002	19.433686	19.762892	19.547515	17.540943000000002	18.052191999999998	16.704732
Human_newGene_14967	Human_newGene_14967	0.0	0.0	0.0	0.0	0.26593	0.0	0.0	0.0	0.0	0.0	0.0	0.0
Human_newGene_14963	Human_newGene_14963	0.06126	0.020714	0.0	0.0	0.0	0.0	0.0	0.0	0.055453	0.136583	0.025342	0.0
ENSG00000105011	ASF1B	1.206921	1.1565290000000001	1.702967	1.2225640000000002	0.7018679999999999	1.092361	0.631661	0.6923360000000001	0.603932	1.850152	1.3887559999999999	1.502928
Human_newGene_18313	Human_newGene_18313	0.101576	0.173344	0.160158	0.10203799999999999	0.069765	0.002772	0.13593	0.10857699999999999	0.125444	0.071988	0.15195499999999998	0.130109
ENSG00000278588	H2BC10	6.746053	7.534266	7.132014	5.235738	6.296118	5.616178	4.906723	4.461518	4.448225	8.215687	6.921527	6.803832
ENSG00000001561	ENPP4	8.274741	8.477329	10.224314	8.741194	7.592712	7.713043	8.92895	9.850995	10.036239	9.632666	8.652198	7.716538
ENSG00000159128	IFNGR2	25.213963000000003	25.032277999999998	28.602745	29.229644999999998	26.891260000000003	30.151506	26.863435000000003	28.222576	29.789925000000004	29.255134	23.983333000000002	23.505318
ENSG00000122912	SLC25A16	3.356843	3.4480289999999996	3.477317	2.996726	2.971895	3.2973459999999997	3.511678	3.235659	3.565351	3.135646	3.6948920000000003	3.3638269999999997
Human_newGene_3876	Human_newGene_3876	0.312645	0.789433	0.2583	0.00997	0.449414	0.0	0.341799	0.0	0.396123	0.0	0.284674	0.0
ENSG00000253251	SHLD3	1.662269	1.5284630000000001	1.471777	1.439406	1.204727	1.499256	1.422859	1.238073	1.65529	1.213908	1.801811	2.081028
ENSG00000129038	LOXL1	0.100257	0.068017	0.108121	1.298902	1.019141	1.172959	1.306741	1.128647	0.978388	0.117869	0.104878	0.062449
ENSG00000154065	ANKRD29	0.134889	0.46045700000000006	0.38150799999999996	0.6862670000000001	0.936968	0.860784	1.154175	0.680956	0.9795219999999999	0.699814	0.901119	0.530191
ENSG00000118418	HMGN3	13.641606	13.063324	13.689922000000001	12.324629999999999	12.049520000000001	12.306737	10.561564	11.339910999999999	13.325614000000002	13.230064	13.450155	11.534504
ENSG00000102128	RAB40AL	0.251929	0.529154	0.169692	0.367848	0.253781	0.421007	0.937697	0.375715	0.73226	0.182326	0.564143	0.709339
ENSG00000117479	SLC19A2	1.898077	1.695125	1.796791	1.655741	1.505106	1.435813	1.443623	1.556839	1.373024	1.134194	1.641793	1.359931
ENSG00000136451	VEZF1	14.015651000000002	13.683003000000001	14.683582	13.393582000000002	11.425169	12.397662	11.726664000000001	12.324573	12.88113	13.648112	13.913186	12.359365
Human_newGene_2462	Human_newGene_2462	0.7179390000000001	0.787818	0.644433	0.9661369999999999	0.553623	0.7628520000000001	0.627354	0.5700999999999999	0.6924769999999999	0.5780339999999999	0.823629	0.664386
ENSG00000120519	SLC10A7	4.090920000000001	4.111488	4.544577	3.9355230000000003	3.572528	3.884488	4.5013000000000005	3.818781	4.603505	3.5739840000000003	4.010858	3.860068
ENSG00000155330	C16orf87	1.2317719999999999	1.112861	1.3027199999999999	0.949544	0.714185	0.9335199999999999	1.122555	0.881918	1.047007	1.127943	1.230496	1.090779
Human_newGene_17695	Human_newGene_17695	0.0	0.0	0.0	0.0	0.0	0.0	0.0	0.0	0.0	0.413418	0.0	0.0
ENSG00000037749	MFAP3	17.039227	14.401387	17.897842999999998	14.895649	13.890951	14.817957	15.600579999999999	14.643217000000002	15.512259	16.667894	14.71176	13.516086999999999
ENSG00000170522	ELOVL6	1.606486	1.641337	1.685147	2.050017	1.647765	1.48082	1.633056	1.848188	1.879033	1.821613	1.594871	1.523429
ENSG00000170525	PFKFB3	16.290488	17.278944999999997	17.604636999999997	22.535694	19.536984	23.243229	19.463430000000002	17.875014999999998	18.820338	17.453621000000002	15.389280999999999	16.483546
ENSG00000198553	KCNRG	0.203712	0.31437	0.249394	0.175483	0.17370000000000002	0.309562	0.108076	0.170413	0.177608	0.259778	0.212635	0.223906
ENSG00000198551	ZNF627	6.127486	5.583798	5.969096	4.987125	3.778072	4.943852	4.820686	5.126419	5.258093	6.534345	6.819845	5.512329
ENSG00000198556	ZNF789	2.0816179999999997	1.841729	1.73774	1.45938	1.942027	2.638331	3.226458	2.327564	2.5227839999999997	1.7234820000000002	2.663653	3.2175030000000002
ENSG00000198554	WDHD1	2.7940760000000004	2.133158	2.434282	2.521466	2.155612	2.041591	2.290293	2.041573	2.5432870000000003	2.547469	2.7107550000000002	2.0504409999999997
ENSG00000164542	KIAA0895	0.239301	0.232223	0.39834	0.392348	0.33943100000000004	0.57005	0.278557	0.379571	0.24323999999999998	0.249101	0.335312	0.34518400000000005
ENSG00000160714	UBE2Q1	19.227396	19.021154	21.135088	20.338648	17.7036	18.226604	15.919296	17.04472	16.848551	20.546398	19.179398	17.97212
ENSG00000160712	IL6R	0.815963	0.642924	0.7771290000000001	0.898554	0.79772	0.8577	1.103046	1.162331	1.178901	1.185257	0.984981	0.9570190000000001
ENSG00000160710	ADAR	76.038072	75.957115	85.012663	80.94738000000001	70.946264	74.29068699999999	68.116922	68.64013399999999	71.92505399999999	77.785639	67.306978	69.577583
ENSG00000136950	ARPC5L	19.487421	13.137207	17.190158	22.386045	19.170115000000003	17.482703	18.211033999999998	19.583942	20.846614000000002	17.933631	20.356019	19.487619
ENSG00000096080	MRPS18A	8.804832000000001	9.908397	9.22981	11.129034	9.795301	9.289247	7.792759	8.960972	8.075662	11.087128	9.460165	10.020371
ENSG00000175467	SART1	4.825178	5.300765999999999	4.424086000000001	6.245463	5.95867	5.680626	4.7984670000000005	4.727567	4.630246	5.375401	5.651064	6.711749999999999
ENSG00000105402	NAPA	46.51968	51.564257	62.020827000000004	72.595039	55.141033	60.011546	56.75001400000001	60.01022999999999	59.050996999999995	60.17989300000001	44.607533	55.076133999999996
ENSG00000105401	CDC37	48.49873	55.843662	52.572225	68.591374	61.224387	62.948007	50.184192	54.467795	51.442403999999996	60.440694	53.247673	67.008976
ENSG00000105404	RABAC1	30.485902999999997	35.184326	41.384887000000006	52.06627700000001	44.380529	50.502161	42.282173	47.677118	46.181364	46.489153	32.964003	38.757894
ENSG00000131459	GFPT2	4.643033	4.210727	4.634314	5.024964	4.251181	5.310827	4.437175	4.8257699999999994	4.976514	5.594720000000001	4.480444	4.755052999999999
Human_newGene_7225	Human_newGene_7225	0.086699	0.209171	0.219954	0.496368	0.524325	0.44323500000000005	0.67545	0.322127	0.519609	0.390637	0.617438	1.004742
Human_newGene_7227	Human_newGene_7227	0.29871799999999993	0.521068	0.3260470000000001	0.3671090000000001	0.24929800000000002	0.45974300000000007	0.4277639999999999	0.38404	0.41559999999999997	0.222035	0.43729700000000005	0.33108600000000005
ENSG00000181218	H2AW	4.252759	4.364396	4.245075	4.594979	3.518781	3.878328	2.86141	4.163339	3.014519	5.17468	3.444563	4.533843
ENSG00000135916	ITM2C	0.8852490000000001	0.952837	0.954844	0.598404	0.359954	0.6205700000000001	0.550831	0.521462	0.49641100000000005	1.6646100000000001	0.900726	1.463591
ENSG00000108639	SYNGR2	14.716173999999999	13.780241	17.799776	19.414738	15.719336	16.460769	16.264670000000002	17.452048	16.851194	18.027635	14.346457999999998	16.361016
ENSG00000222009	BTBD19	3.595561	4.591966	3.714959	4.010163	3.542685	4.367052	3.97622	3.52679	3.737127	3.7866079999999998	4.699996	4.969627
ENSG00000014919	COX15	6.692902	5.99755	7.408073	7.016097	5.612288	5.900745000000001	6.3571599999999995	6.351341	7.031278	7.54861	6.69318	6.149308
ENSG00000135205	CCDC146	0.49828	0.547139	0.340564	0.28239	0.271948	0.35277400000000003	0.49494099999999996	0.372456	0.346452	0.37662100000000004	0.44600100000000004	0.526429
ENSG00000131981	LGALS3	15.579886	18.626109	19.861746	24.759169	23.575262	22.686492	19.855508999999998	19.372055999999997	20.549238000000003	18.415306	17.358366999999998	18.166038999999998
ENSG00000188021	UBQLN2	7.004969	6.864708	7.906581	7.221022	6.506061	6.850143	6.305696	6.36646	6.75233	7.272985	6.891853	6.385231
ENSG00000188026	RILPL1	3.276974	3.403535	3.091467	4.522579	3.82082	3.908774	3.2545599999999997	3.494757	3.120275	3.557091	3.1275709999999997	3.647169
ENSG00000131019	ULBP3	1.4187960000000002	1.4211930000000002	1.3940460000000001	1.155822	1.040346	1.1868660000000002	1.458305	1.0427629999999999	1.2883760000000002	1.868499	1.693502	1.410849
ENSG00000084652	TXLNA	17.567878	17.950781	20.406937000000003	20.639323	17.142981	17.798495	16.928342999999998	17.686466	17.692898	20.826439	17.279559	18.575438
ENSG00000214694	ARHGEF33	0.070076	0.16006700000000001	0.059072	0.114122	0.032702	0.135741	0.071018	0.083931	0.12036	0.05045	0.08260300000000001	0.114951
Human_newGene_2885	Human_newGene_2885	0.0	0.0	0.0	0.0	0.0	0.0	0.0	0.0	0.0	0.0	0.214246	0.0
ENSG00000172167	MTBP	1.032568	1.210758	0.78456	0.902505	0.532961	0.654608	0.776046	0.7419060000000001	0.810892	1.126895	1.17689	0.9773390000000001
ENSG00000172164	SNTB1	0.036624	0.029486	0.041741	0.146646	0.081768	0.189709	0.140584	0.184288	0.172394	0.01862	0.064432	0.061521
ENSG00000148384	INPP5E	2.971356	3.559111	3.1947829999999997	3.798324	3.4996989999999997	4.099627	3.653243	3.546942	3.389402	3.7062470000000003	3.4151849999999997	3.63011
ENSG00000020426	MNAT1	9.900957	11.217829	8.494879000000001	10.486616999999999	9.204849	10.464968	9.118186	8.679164	9.612504	8.367279	10.738358000000002	9.063213000000001
ENSG00000176399	DMRTA1	0.669749	0.678755	0.613754	0.489321	0.493795	0.527962	0.874229	0.823393	0.788432	0.861985	0.910477	0.73849
ENSG00000101871	MID1	12.904707	13.482903	13.197391	10.114885999999998	8.791079	10.155264	11.769855	10.174436999999998	10.888469	14.030269	14.416088999999998	13.946032
ENSG00000138111	MFSD13A	1.786637	1.5927410000000002	2.052765	2.020383	1.7083309999999998	1.618372	1.742902	1.730476	1.7337069999999999	1.549787	1.499198	1.616507
ENSG00000172789	HOXC5	0.0	0.0	0.0	0.027864	0.140215	0.090023	0.180603	0.129408	0.074907	0.01091	0.04311	0.0
ENSG00000172785	CBWD1	14.675036999999998	13.924884	14.465928999999997	15.447653999999998	13.384535999999999	12.439784000000003	12.679580999999997	14.693253	15.039724	15.035721	14.481995999999999	13.477615000000004
ENSG00000144724	PTPRG	10.911126999999999	10.644261	11.50085	9.945791	8.261298	9.156778	9.618336	9.497059	9.148861	11.014991	10.027678	10.628641
ENSG00000196924	FLNA	174.53423200000003	185.363738	217.867068	255.951597	210.516867	237.486465	230.33531299999999	237.92977000000002	234.713186	243.60361699999999	171.958477	207.895349
ENSG00000196923	PDLIM7	28.594302999999996	33.25252	29.955154999999998	43.529354000000005	36.384125	43.874134999999995	37.396015	37.21905700000001	34.686918	36.390789	31.391716000000002	38.892671
ENSG00000174780	SRP72	33.987633	32.646846	37.98698800000001	34.433167000000005	29.354701000000002	31.462016000000002	28.965552000000002	30.290721	34.085252	34.19767699999999	32.524448	29.603924000000003
Human_newGene_17700	Human_newGene_17700	0.46027	0.232919	0.246235	0.498736	0.087707	0.457079	0.330248	0.182964	0.383248	0.0	0.180721	0.10191
ENSG00000173786	CNP	24.630402000000004	23.479229	27.606785	36.711310000000005	31.274827000000002	33.575389	27.822950000000002	29.801824	28.71831	31.098577000000002	22.799484	25.151166000000003
ENSG00000117877	CD3EAP	2.6893259999999994	2.077604	2.7415629999999998	3.378886	2.9266539999999996	2.733647	1.95332	2.729627	2.696025	2.881449	2.177115	2.5101999999999998
ENSG00000128191	DGCR8	6.304276000000001	6.82936	7.234012	7.740098	7.11414	7.352766	6.773721999999999	6.882522	6.676664	6.937317	6.458118000000001	7.253127
ENSG00000116473	RAP1A	10.093629	9.232695999999999	11.904069000000002	9.582386	9.612744	10.405635	9.086194	10.204241	12.443192	10.724509000000001	13.608144	8.716577000000001
ENSG00000112996	MRPS30	8.984946	8.584338	9.515947	9.407824	8.577696	8.531446	8.415264	8.792627	9.705966	10.23194	9.450463	8.469271
ENSG00000112992	NNT	29.315562	20.613914	26.282383999999997	20.766456999999996	19.786213999999998	20.735314	21.506301	20.455730000000003	20.896757999999995	22.458472000000004	20.21929	21.264022
ENSG00000116478	HDAC1	32.721069	32.082482	38.457428	41.038691	36.659718	37.526412	34.085838	37.599036	39.587524	34.529779000000005	28.75979	31.264612
ENSG00000247626	MARS2	1.497109	1.603045	1.683077	1.99557	1.478713	1.503177	1.713186	1.520418	1.57177	1.951646	1.269016	1.80009
ENSG00000223658	C1GALT1C1L	0.310651	0.316558	0.434289	0.165488	0.073126	0.03057	0.323098	0.106288	0.259744	0.457504	0.719259	0.410612
ENSG00000099866	MADCAM1	0.0	0.060792	0.018114	0.035491	0.02825	0.056118	0.010806	0.023975	0.021895	0.028617	0.071354	0.115524
ENSG00000151150	ANK3	0.27240200000000003	0.34553399999999995	0.269516	1.147256	0.9116869999999998	1.0070970000000001	1.4671709999999996	1.322984	1.524179	0.602938	0.509306	0.41539199999999993
ENSG00000099864	PALM	0.873364	1.027481	1.039376	2.1355589999999998	1.985451	1.851285	1.2519550000000002	1.485746	1.443257	1.0140850000000001	0.767502	1.098186
ENSG00000099860	GADD45B	57.836906	65.13485	62.572950000000006	54.180303	49.718018	51.005849000000005	22.735019	24.514972999999998	24.42481	38.187236000000006	32.679359	35.726684
ENSG00000106245	BUD31	24.042724	22.558456	26.555818000000002	26.20589	21.759804999999997	23.012582000000002	21.136499999999998	19.802255	23.963222000000002	25.926911	21.905611	20.111117999999998
ENSG00000106244	PDAP1	11.197674000000001	12.395237	12.128886	13.022331	12.869367	11.481797	10.442613	10.367484	11.003813	11.194428	10.675588000000001	11.742006
ENSG00000072210	ALDH3A2	9.399581	8.222849	9.673005000000002	9.627385	8.923377000000002	9.648393	8.643379999999999	9.393645	8.794631999999998	8.690413999999999	8.568386	7.374878000000001
ENSG00000166484	MAPK7	3.799829	5.0069859999999995	5.052832	6.425964	5.159459	5.742644	5.218034	4.775531	4.728925	4.639605	3.98232	5.10113
ENSG00000266173	STRADA	10.551129000000001	10.996659	10.894440000000001	12.451238999999998	10.181534000000001	11.307513999999996	11.093695	10.128338	10.566863	11.584864999999999	10.648638	11.392982000000002
ENSG00000100836	PABPN1	33.874738	37.299287	35.902412	35.101017999999996	34.050244000000006	40.882175	33.330154	33.591647	32.767724	39.406565	36.487967	37.701221000000004
ENSG00000182240	BACE2	44.276529000000004	43.902453	50.735372	46.281112	38.647695999999996	40.743733999999996	45.925273	46.46148	47.930194	54.112416	48.538216	47.360554
ENSG00000153790	C7orf31	0.522808	0.534392	0.43575200000000003	0.505215	0.501709	0.313285	0.433736	0.254539	0.348998	0.5299	0.5877789999999999	0.749031
ENSG00000234409	CCDC188	1.012496	1.336206	1.023497	1.695379	1.664135	1.786101	2.149117	2.172773	2.122783	1.508324	1.406953	2.210003
ENSG00000113643	RARS1	37.051914	35.10029	37.693158	37.5635	34.17963	33.929479	33.049915	34.950573	38.587502	38.540222	37.554523	34.521592999999996
ENSG00000113649	TCERG1	10.213592	11.181808	9.245441000000001	10.125847	9.631923999999998	10.125307000000001	10.145789	9.745073	9.248700000000001	9.524733	11.347801	11.798813
ENSG00000113648	MACROH2A1	36.008137	34.297459	39.13653	34.885701	29.522237000000004	32.22159200000001	29.765054000000003	29.618488	31.894235000000005	36.352765999999995	33.101872	32.689396
ENSG00000169432	SCN9A	2.118384	1.823763	2.103326	1.608758	1.1826880000000002	1.8489690000000003	2.718109	3.3549769999999994	2.84534	2.8255879999999998	3.2798320000000003	3.436063
ENSG00000169439	SDC2	1.274341	1.1994789999999997	1.412445	3.3793469999999997	2.4332	2.666779	2.423856	2.772328	2.7001069999999996	0.9817549999999999	1.1456639999999998	0.843563
ENSG00000111647	UHRF1BP1L	4.587416999999999	4.426389	4.425839	7.695231	6.955081000000001	7.924005999999999	8.060582	7.330646000000001	7.868467000000001	4.087655	4.087053	4.1091050000000005
ENSG00000111641	NOP2	6.615470999999999	8.186871	7.039131000000001	9.547572	7.628526	8.814167	6.941618000000002	8.303104000000001	6.780272999999998	10.171743999999999	8.117317	7.531894
ENSG00000111640	GAPDH	909.6424020000001	923.103072	1085.219178	1161.311259	987.454956	1024.877532	845.42588	898.5597459999999	925.306194	1110.9999430000003	840.5106220000001	958.1315199999999
ENSG00000111642	CHD4	32.21068399999999	33.262879999999996	35.034806	35.487066	30.452233999999994	31.786874	31.338903	32.731571	32.44475	37.506383000000014	31.982710000000004	34.124244999999995
ENSG00000160075	SSU72	25.966927000000002	30.244388	30.158063	35.34115	33.880359	34.198907	27.134705	29.559082	28.089772	31.141542	29.595724	32.170339
ENSG00000267221	C17orf113	0.065226	0.113176	0.192794	0.070741	0.078594	0.08052	0.12171	0.05607	0.110654	0.09479	0.073974	0.120593
ENSG00000142494	SLC47A1	1.382034	1.543031	1.757188	1.729912	1.0994509999999997	1.187195	1.29535	1.300064	1.07863	1.45681	1.301725	1.4004510000000001
ENSG00000267228	AC012254.2	0.107381	0.125378	0.016825	0.020057	0.007467	0.0	0.0	0.037119	0.003764	0.028945	0.0	0.0
ENSG00000114030	KPNA1	15.956091	14.689961	17.111859	16.713988999999998	14.336151999999998	15.364048	14.990818000000003	15.304555	16.750276	16.801041	15.993698	15.88708
ENSG00000073331	ALPK1	2.0505069999999996	2.2094930000000006	1.9731640000000001	1.524585	1.339528	1.67391	2.0859250000000005	1.8957160000000002	1.853909	1.95691	2.34324	2.400631
ENSG00000156313	RPGR	5.050427000000001	5.632404999999999	3.8289389999999996	5.132819	3.832808	5.933954	6.580451000000001	4.704005	5.288579	4.381077	6.488353	5.125106000000001
Human_newGene_7126	Human_newGene_7126	0.020933	0.057661	0.0	0.148012	0.024369	0.06318	0.043524	0.028127	0.0	0.224371	0.022813	0.052992
ENSG00000109220	CHIC2	25.111691	21.885367	24.36553	25.321646	22.555701	22.032359	21.474596000000002	21.780665	21.76852	21.367631	21.167216	20.757201
ENSG00000012048	BRCA1	1.2997360000000002	1.1702250000000003	1.3636349999999997	0.9325389999999999	0.998321	0.7710960000000001	1.227016	1.000842	0.936982	1.274921	1.9249489999999998	1.4376589999999998
ENSG00000149716	LTO1	5.035407	4.5648420000000005	5.6322600000000005	5.8215189999999994	5.0387129999999996	4.146085	5.017728	4.895458	4.787048	4.912347	6.196389	4.608539
ENSG00000184254	ALDH1A3	8.405795	8.041243	9.296013	12.057435000000002	10.837462	11.418346999999999	11.779892	11.608699	11.937029999999998	9.833468	9.521042	8.729365
ENSG00000138942	RNF185	9.187756	9.395562	11.064699	11.762427	9.878601	10.412368	9.789553	9.573841	10.381906	11.113765	8.252124	9.542585
ENSG00000138944	SHISAL1	0.063988	0.066929	0.075943	0.085354	0.084675	0.104458	0.049772	0.074592	0.101198	0.0945	0.036716	0.066755
ENSG00000163170	BOLA3	7.301788	7.959916	7.353917	6.97477	9.198824	6.369308	7.074046	7.746501	7.668436	6.606201	7.705338	6.311146
ENSG00000163171	CDC42EP3	14.696387	15.871432	16.638407	16.120976000000002	14.767937	14.898206	23.476252000000002	23.39113	23.729552	27.735588999999997	26.961106	25.814434
ENSG00000166529	ZSCAN21	3.3403220000000005	3.271242	3.138987	3.5909060000000004	2.663176	2.558444	2.7737689999999997	2.896153	2.6387540000000005	3.1059089999999996	2.8909909999999996	2.6719199999999996
ENSG00000166526	ZNF3	7.930509	7.761379	7.918413999999999	8.353738	6.612375	7.685074	7.3492169999999994	6.8285860000000005	7.4510879999999995	8.595329000000001	8.130697999999999	7.676351
ENSG00000182362	YBEY	4.583324	4.599159	4.482363	5.1366380000000005	4.588702	4.222277999999999	4.762649	4.840629	3.9625190000000003	5.252185	4.826659	4.671057
ENSG00000114698	PLSCR4	77.636228	76.013702	77.568266	57.75708800000001	56.707533000000005	63.32222999999999	55.768546	46.551691	57.260862	56.85722	53.706753	47.10438199999999
ENSG00000184787	UBE2G2	19.383835	19.409009000000005	20.491194000000004	19.295303999999998	18.382708	19.949851	19.880449000000002	18.986839999999997	18.790384000000003	19.926095999999998	18.627359	19.082766000000007
ENSG00000184785	SMIM10	0.271503	0.179443	0.243577	0.236092	0.291056	0.279563	0.126277	0.2552	0.179229	0.243008	0.113024	0.219636
ENSG00000168476	REEP4	4.386139	4.754964999999999	5.329514	6.194793000000001	5.6864669999999995	4.889586	4.812862	5.031663	4.372197	4.992636	5.064609	4.830335
ENSG00000168477	TNXB	0.237826	0.298398	0.12470500000000001	0.13855499999999998	0.064453	0.32084	0.256165	0.222502	0.392607	0.068408	0.049948	0.192914
ENSG00000112697	TMEM30A	143.323311	137.831696	167.574636	125.442331	106.055565	113.30969400000001	123.006583	125.244452	131.104081	158.44664400000002	146.735146	134.445392
ENSG00000112695	COX7A2	64.304379	60.27884400000001	72.971235	58.616322000000004	59.806219	54.14258399999999	51.609586	59.565423	57.865792	67.094264	63.167052	51.769624
ENSG00000112699	GMDS	4.572197	4.631663	4.326945	4.604096	3.8263	4.6010219999999995	4.420806	3.8933959999999996	4.374134	4.703303	4.310815	4.426456
ENSG00000182093	GET1	15.654691	14.689447	17.963020999999998	17.024427999999997	15.534602	17.874041	16.999423000000004	17.59093	20.442606	17.921993	16.737051	13.774516000000002
ENSG00000182095	TNRC18	10.724480000000002	10.963464	9.103984	11.959006	9.793047999999999	11.828173	10.171332	9.752296000000001	10.149858999999998	10.734101999999998	10.616494000000001	11.120578
ENSG00000108578	BLMH	19.501225	18.669342	21.412804	18.828501	15.113545	16.722869000000003	15.402947000000001	16.777262999999998	17.85454	21.298330999999997	17.61441	17.539537000000003
ENSG00000108576	SLC6A4	0.113737	0.094758	0.046007	0.117561	0.085218	0.070926	0.138457	0.113445	0.125287	0.090412	0.102691	0.119592
ENSG00000074527	NTN4	85.16263	82.670409	92.48959099999999	124.83695	104.721486	116.157071	87.437192	86.47540000000001	87.10226800000001	69.956976	62.270185	63.082611
ENSG00000050130	JKAMP	12.348628	12.663334	16.463109	13.663057	13.274157	13.525739000000002	14.406715	13.190735	14.930104000000004	15.007722	12.368717999999998	11.944503999999998
ENSG00000169981	ZNF35	5.164479	4.964341	5.105089	4.531344	4.394747000000001	4.736583	4.248585	4.478432	5.1992709999999995	5.367517	6.037427	4.889668
ENSG00000154262	ABCA6	20.958852	19.871689	18.929332000000002	20.23956	17.592959999999998	21.011842	24.65567	22.629403	22.62401	17.491323	22.986321	20.818531999999998
ENSG00000154263	ABCA10	0.33928400000000003	0.31149599999999994	0.16307899999999997	0.351797	0.273243	0.6040220000000001	0.6430210000000001	0.637868	0.663359	0.29415399999999997	0.588191	0.49127000000000004
ENSG00000154265	ABCA5	4.502249	4.480688999999999	3.6219180000000004	4.750099	3.7271490000000007	5.265090000000001	7.728226	5.671964	5.537579	4.0512	5.545513000000001	4.719006
ENSG00000164961	WASHC5	17.303962000000002	16.85116	17.899664	17.984886	15.700738	16.101974	16.248853	16.570774	17.970012	17.613134	16.257730000000002	16.122746
ENSG00000187257	RSBN1L	2.8078060000000002	2.905583	3.0341489999999998	2.62827	2.5684780000000003	2.6638070000000003	2.639071	2.644874	2.5748619999999995	3.0549139999999997	2.962148	2.773146
ENSG00000164967	RPP25L	3.138026	2.670657	2.992779	3.3256699999999997	2.663214	3.1975499999999997	2.777015	2.697097	3.07199	3.635371	2.640995	2.945889
ENSG00000282988	AL031777.2	3.262677	1.316183	5.987172	4.163949000000001	1.527841	2.027098	3.268371	7.556779000000001	1.405485	2.654138	1.620472	1.6156819999999998
ENSG00000123444	KBTBD4	5.2862089999999995	4.904412	6.771914	6.008727	4.824385000000001	5.041485	4.910078	4.5355870000000005	5.264594	5.854211	5.195518000000001	5.06967
ENSG00000165389	SPTSSA	8.715268	8.302326	11.355516	8.638309	6.710352	8.180749	7.888334	9.090351	9.334548	9.392209	7.894969	7.392347
ENSG00000090621	PABPC4	55.362502000000006	56.338715000000015	63.357417000000005	61.863347000000005	54.262162000000004	55.52252300000001	53.901557999999994	56.098020000000005	59.805353000000004	67.74855200000002	63.962495	60.997427000000016
ENSG00000183578	TNFAIP8L3	55.693884	55.168640999999994	64.150759	85.819661	75.83597900000001	78.25786199999999	73.052302	73.69043799999999	79.725441	58.325956000000005	50.061609000000004	49.15966999999999
ENSG00000250021	ARPIN-AP3S2	0.634069	0.278954	1.509777	1.270738	1.145254	2.401243	1.794735	0.58947	2.441599	1.914492	0.605466	2.389627
ENSG00000116863	ADPRS	8.906244	8.402908	10.095676	11.078059	9.34274	9.542653	8.86351	8.319999	9.170152	9.590969	6.730464	9.127248
ENSG00000006756	ARSD	8.101647999999999	8.33183	9.38216	9.213278	7.729673999999999	7.836206	9.553167	9.987575	9.503711	11.12198	8.975676	9.434180999999999
ENSG00000006757	PNPLA4	1.60613	1.569549	3.356008	2.3418	2.0706160000000002	1.513654	1.864156	1.8264559999999999	1.4970890000000001	1.874658	2.8706880000000004	2.282808
ENSG00000154889	MPPE1	4.918483	5.072839	6.0171220000000005	5.762573	4.930456	6.899256	6.2276299999999996	4.758374	5.344177999999999	5.0900300000000005	4.864331	5.301219
Human_newGene_9910	Human_newGene_9910	0.32485299999999995	0.050513	0.051114	0.112166	0.14955	0.11853200000000001	0.197527	0.11605599999999999	0.035161	0.017834	0.4141	0.217182
Human_newGene_14413	Human_newGene_14413	0.071819	0.085953	0.0	0.0	0.0	0.07897	0.0	0.0	0.056915	0.0	0.003253	0.108441
Human_newGene_14414	Human_newGene_14414	0.0	0.0	0.0	0.0	0.0	0.0	0.0	0.0	0.0	0.0	0.115106	0.0
ENSG00000159459	UBR1	9.931405000000002	10.087399999999999	10.444987	8.792736999999999	8.287223999999998	9.23517	9.305939	9.288304	9.757959	9.371443999999999	10.484134000000001	9.071932
ENSG00000165684	SNAPC4	3.860438	3.9242749999999997	3.5977699999999997	4.079525	4.123515	4.417873	4.608766	4.548237	4.282544	4.037501	4.1853050000000005	4.494178
ENSG00000100483	VCPKMT	1.740467	2.7262910000000002	2.379264	1.7346780000000002	1.566423	2.2574520000000002	2.065714	1.95174	2.1770799999999997	2.3347729999999998	2.769071	2.265379
ENSG00000100485	SOS2	8.662802	7.9170039999999995	7.9007819999999995	7.955774	7.001762000000001	7.769546999999999	8.095913	8.003766	8.293844	7.850237	8.56282	8.508965
ENSG00000129562	DAD1	84.968252	78.261714	105.916218	125.39019499999999	114.25637499999999	112.99626699999999	103.15283699999999	110.985597	114.69688699999999	108.18231099999998	81.315936	87.87116
ENSG00000107651	SEC23IP	11.813309000000002	11.020191999999998	13.58099	11.977237	10.304415	10.638557	10.825442	11.383897	11.224713	12.875377000000002	11.900624	11.082094999999999
ENSG00000006282	SPATA20	9.569505	10.415087	10.963684	11.654955000000001	9.466893	11.352086999999997	11.901658999999999	11.263246000000002	11.309773000000002	13.018837	10.513697999999998	11.722118000000002
ENSG00000174004	NRROS	3.304049	3.136528	4.321295	4.341482	3.847014	4.353735	4.298896	4.216326	3.950204	4.525781	2.993624	4.551569
ENSG00000198718	TOGARAM1	5.582148999999999	5.291384	5.147544000000001	4.622538	4.553294999999999	4.800007999999999	4.893057	4.866747000000001	5.200045	5.341295	5.254180000000001	4.802573000000001
ENSG00000164037	SLC9B1	0.223368	0.7117370000000001	0.27596699999999996	0.537547	0.505268	0.458376	0.6112190000000001	0.43112300000000003	0.47764599999999996	0.42388200000000004	0.523564	0.357203
ENSG00000164035	EMCN	52.01886	49.41954	57.32643100000001	65.738099	56.003404	56.926919	47.898972	49.526250000000005	53.266237000000004	42.626632	43.65879400000001	39.359801
ENSG00000164032	H2AZ1	96.079376	88.759351	117.01115200000001	97.075001	90.34721	89.098602	78.564307	82.28329400000001	93.724396	96.807563	85.050578	80.507662
ENSG00000164031	DNAJB14	12.626835	11.542744	12.551611000000001	11.770679000000001	10.451749999999999	11.333934999999999	12.456285	12.034680999999999	13.150582000000004	10.997315	12.345174	10.863336
ENSG00000198712	MT-CO2	451.161591	504.031372	302.690918	502.963196	543.382019	454.000702	489.487305	500.854614	375.91748	407.047699	597.783997	727.548462
ENSG00000198715	GLMP	26.902291000000005	26.247158999999996	30.186896999999995	36.640882999999995	30.85219	31.396534	30.6145	32.423482	32.24191	33.334446	27.026581000000004	28.481156000000002
ENSG00000164038	SLC9B2	5.780671999999999	5.73804	6.145047000000001	6.371120999999999	5.0108880000000005	5.6543849999999996	6.384919999999999	5.626297	6.240337	5.96774	6.4423840000000006	6.099568
ENSG00000164039	BDH2	9.140374	8.987894	9.569495000000002	8.032615999999999	7.318241	8.283329	8.252461	8.377479999999998	9.383005999999998	9.390192	8.830042	9.387919
ENSG00000100151	PICK1	2.704496	2.845944	3.235022	2.481306	2.3026839999999997	2.579273	2.934224	2.607841	2.507312	2.9415720000000003	2.589067	3.1802979999999996
ENSG00000100150	DEPDC5	2.2969769999999996	2.9930579999999996	3.017572	2.8111300000000004	2.354235	2.7486319999999993	2.773256	2.776904	2.7082850000000005	2.58404	3.2113619999999994	2.9532709999999995
ENSG00000171634	BPTF	16.584023	18.352252999999997	16.143745	16.053659	15.355277	14.868090000000002	14.685966000000002	14.742925	15.501567	16.686771	18.453358	17.668533000000004
Human_newGene_694	Human_newGene_694	0.006586	0.148725	0.0	0.005056	0.0	0.014175	0.069507	0.10717399999999999	0.09119100000000001	0.016054	0.0	0.0
ENSG00000125743	SNRPD2	67.784381	70.448519	81.293379	89.58151799999999	76.703498	75.909294	70.69495599999999	65.572844	86.082903	82.764587	73.17447100000001	66.19938199999999
ENSG00000125741	OPA3	2.566211	2.678944	2.914234	3.188412	2.3584400000000003	2.7349550000000002	2.692908	2.5903259999999997	2.670404	3.0838419999999998	2.7090859999999997	2.7066670000000004
ENSG00000125740	FOSB	23.035416	26.701682999999996	26.810372	33.710022	33.934232	33.478562000000004	20.148027	20.143926999999998	18.936173999999998	17.966547000000002	18.357271	20.709820000000004
ENSG00000125746	EML2	1.5412479999999997	1.626218	1.51746	1.9854260000000001	1.863683	2.0491369999999995	2.0055140000000002	1.707328	1.965571	1.580024	1.6212680000000002	1.6697160000000002
ENSG00000125744	RTN2	2.1020909999999997	2.47056	2.701528	2.938734	3.146654	2.6518580000000003	2.1048869999999997	2.287458	2.429545	3.575014	2.300588	2.610019
ENSG00000170006	TMEM154	1.475839	1.329065	1.56582	1.499447	1.277025	1.373306	1.6741789999999999	1.597586	1.662466	1.675557	1.637785	1.623605
ENSG00000203546	AL139353.1	0.289594	0.30588000000000004	0.09131800000000001	0.265992	0.218593	0.350022	0.24712800000000001	0.235883	0.18737199999999998	0.5260319999999999	0.301701	0.272193
ENSG00000124299	PEPD	23.186914999999996	26.512404	30.34307	30.196509	25.196461	29.279469	23.953589	26.217704	27.100976	29.184143	25.027098	25.537862
ENSG00000167600	CYP2S1	0.760305	0.774034	0.796278	0.277238	0.282221	0.286907	0.328723	0.348791	0.280584	1.185891	0.716785	1.027561
ENSG00000167601	AXL	35.011312	35.983468	41.662805000000006	40.336228	35.971597	36.749666000000005	33.921435	34.933907	34.976003999999996	41.378947	32.471951000000004	34.862903
ENSG00000167604	NFKBID	0.529028	0.456251	0.5633319999999999	0.34551200000000004	0.40200400000000003	0.419265	0.462347	0.5021209999999999	0.446901	0.399983	0.392519	0.7386210000000001
Human_newGene_8927	Human_newGene_8927	0.15696700000000002	0.071145	0.0	0.048739000000000005	0.041909	0.0	0.24386800000000003	0.0	0.158991	0.070236	0.252123	0.103131
ENSG00000243989	ACY1	1.363982	1.944802	1.5991309999999996	2.557148	2.115525	3.091727	2.251065	2.6867509999999997	2.402287	2.909914	2.061789	2.2651779999999997
Human_newGene_15459	Human_newGene_15459	4.136488	4.718973000000001	2.5301880000000003	2.440952	2.194924	2.439066	2.78915	1.960348	2.6846249999999996	2.934576999999999	4.1180509999999995	4.547121
Human_newGene_8928	Human_newGene_8928	0.0468	0.115804	0.023725	0.098865	0.0	0.0659	0.156138	0.0	0.09772	0.245673	0.044275	0.127889
Human_newGene_341	Human_newGene_341	9.513437000000001	10.454830999999999	3.765941	4.979227999999999	9.620824999999998	9.732519000000003	11.504714	7.919807999999999	6.195544999999999	5.449352	12.677456999999999	12.470821999999997
ENSG00000096717	SIRT1	5.503315	5.624607999999999	5.507285	4.83852	3.9510330000000002	5.160351	5.025162999999999	4.820751	5.1032329999999995	5.244047999999999	5.1519580000000005	4.726233000000001
Human_newGene_349	Human_newGene_349	0.175078	0.0	0.0	0.009163	0.056433	0.0	0.0	0.0	0.010363	0.0	0.0	0.038524
Human_newGene_4012	Human_newGene_4012	0.0	0.11211	0.0	0.0	0.0	0.0	0.0	0.0	0.0	0.0	0.0	0.0
Human_newGene_3049	Human_newGene_3049	1.7004199999999998	1.4788310000000002	0.9637260000000001	0.996742	1.028796	1.707688	1.587951	1.2111829999999997	1.3351990000000002	1.0985230000000001	1.8310439999999997	2.0642310000000004
ENSG00000103528	SYT17	0.107512	0.152526	0.096453	0.23885	0.267133	0.195934	0.316383	0.252094	0.279161	0.167201	0.235151	0.202178
ENSG00000046647	GEMIN8	5.691031000000001	6.199298000000001	7.801062999999999	8.548802	6.427099	6.956765	7.951877	7.871537	6.885875	6.961731	5.989828	6.8627959999999995
ENSG00000240184	PCDHGC3	3.90124	3.8707589999999996	4.488516	4.797276999999999	2.58397	3.568355	3.7849280000000003	3.947654	2.730415	4.395641	3.3775660000000003	3.957175
ENSG00000009954	BAZ1B	20.966165	19.840119	21.146145	21.552883	19.586295	19.385911	18.244033	19.715363	19.519835	21.186965999999998	20.796529	20.825156
Human_newGene_1752	Human_newGene_1752	0.05765	0.056102	0.149022	0.06326999999999999	0.111433	0.039970000000000006	0.087639	0.371554	0.06478	0.045565	0.155517	0.0
Human_newGene_15127	Human_newGene_15127	0.0	0.0	0.0	0.0	0.0	0.149278	0.0	0.0	0.0	0.0	0.0	0.0
ENSG00000011638	TMEM159	9.625314000000001	10.895014	13.473480000000002	13.593388000000001	11.94401	14.521695000000001	12.479779	12.935497	14.366655999999999	11.574831	8.735824999999998	10.380867
ENSG00000127241	MASP1	0.552562	0.657823	0.6273749999999999	0.716944	0.486488	0.736256	0.486154	0.6845680000000001	0.5289	0.7105729999999999	0.489519	0.631842
Human_newGene_15123	Human_newGene_15123	0.052673	0.094504	0.117772	0.050047	0.154529	0.089458	0.242718	0.158161	0.113865	0.129739	0.049346	0.144668
Human_newGene_5836	Human_newGene_5836	1.473012	1.501903	0.9679040000000001	0.256338	0.44262799999999997	0.592333	0.6522649999999999	0.515565	0.581157	0.9127430000000001	1.250243	1.265345
ENSG00000158195	WASF2	27.972535	28.59855	32.886016	30.374325	27.566228000000002	27.582995	26.729571999999997	27.474811	29.35169	36.193558	31.367649	32.822346
Human_newGene_6560	Human_newGene_6560	0.0	0.0	0.0	0.022681	0.0	0.148554	0.0	0.0	0.05701	0.0	0.0	0.0
ENSG00000060642	PIGV	1.004903	1.6190710000000001	1.043528	1.251412	1.146258	1.62971	1.106523	1.7376989999999999	1.219595	1.12112	1.5149340000000002	1.5989959999999999
ENSG00000128652	HOXD3	0.345347	0.601413	0.481669	0.511034	0.362462	0.433491	0.510458	0.307317	0.360085	0.462345	0.654874	0.391735
ENSG00000128656	CHN1	10.060990000000002	11.018194	8.744536999999996	8.497385999999999	7.3430290000000005	7.6134509999999995	11.026807	7.359261999999999	7.8123949999999995	8.574091	11.735741999999998	9.921634000000001
ENSG00000128654	MTX2	13.890913	14.709831999999999	15.45667	15.371777999999999	14.185176000000002	15.741039999999998	14.242182999999999	14.589975	14.659648	14.116595	13.353698	14.769596
ENSG00000173542	MOB1B	11.373905	10.889099000000002	11.732857	11.737809	9.968853	11.374794	12.367814000000001	12.536985	13.615507	11.385335	12.706738	10.469524999999999
ENSG00000157212	PAXIP1	2.147695	2.089434	2.324869	2.143158	1.9095710000000001	1.970042	1.983833	2.027938	1.878021	2.315614	2.225562	1.960705
ENSG00000157214	STEAP2	0.72829	0.465565	0.784629	0.284853	0.175614	0.279117	0.147684	0.240201	0.248453	0.447971	0.460979	0.502035
ENSG00000157216	SSBP3	12.752026	12.665143	13.880996	15.198475	13.972119	13.48863	13.470981	13.182545000000001	13.726105	15.285108	14.344753	15.440294000000002
ENSG00000122033	MTIF3	9.08896	8.783203	9.328972	10.324919	9.343894	8.179656	7.19697	9.293346	8.675499	9.111442	9.285059	10.88978
ENSG00000173548	SNX33	3.618315	3.325743	4.18472	4.235497	3.557858	3.610914	3.597013	3.671451	3.732038	3.880535	3.166966	3.464825
ENSG00000044090	CUL7	4.741614	5.396673	5.358669	5.759351	5.194855	5.582211	5.127223999999999	5.5012039999999995	5.117603	5.461698	4.440395	5.010504999999999
Human_newGene_18758	Human_newGene_18758	0.288656	0.168124	0.10931	0.375122	0.0	0.0	0.0	0.0	0.0	0.0	0.392842	0.19777
Human_newGene_18750	Human_newGene_18750	0.216915	0.038394	0.173171	0.05033	0.102411	0.051974	0.128154	0.014179	0.179028	0.16784700000000002	0.118835	0.101187
Human_newGene_18753	Human_newGene_18753	0.0	0.0	0.017176	0.151453	0.032398	0.090903	0.087477	0.177705	0.0	0.222596	0.328701	0.354549
Human_newGene_18755	Human_newGene_18755	2.6166230000000006	3.444996	1.306258	1.153056	1.390911	2.275404	2.736631	2.06115	1.6743539999999997	1.5287570000000001	2.655996	3.313504
Human_newGene_20731	Human_newGene_20731	0.0	0.0	0.0	0.0	0.0	0.0	0.172068	0.0	0.17629	0.0	0.0	0.0
Human_newGene_3860	Human_newGene_3860	0.0	0.0	0.0	0.116922	0.0	0.0	0.0	0.0	0.0	0.0	0.0	0.0
Human_newGene_18289	Human_newGene_18289	2.7831320000000006	1.8832890000000002	1.0776540000000001	2.0411630000000005	1.4484650000000001	1.763707	2.694443	2.894927	1.7229629999999996	1.3359380000000003	2.720586000000001	2.379609
ENSG00000130283	GDF1	0.050803	0.089084	0.079429	0.165078	0.100924	0.160313	0.010451	0.038647	0.047454	0.090883	0.248479	0.10403
ENSG00000087111	PIGS	16.048903	16.627017	20.081764000000003	21.441802	18.071519	18.753861	18.473108	19.905199	19.747118999999998	20.075852	16.163653	18.267850000000003
Human_newGene_1030	Human_newGene_1030	0.508428	0.762894	0.276077	0.533144	0.523831	0.394578	0.502555	0.534893	0.633026	0.72811	0.554315	0.622943
ENSG00000154743	TSEN2	3.21888	2.678967	3.070141	2.808763	3.2290910000000004	3.076857	3.286397	2.748411	3.6742360000000005	2.612238	3.556895	3.1823490000000003
Human_newGene_1035	Human_newGene_1035	0.181514	0.0	0.328967	0.279537	0.0	0.08453	0.0	0.21375	0.0	0.440944	0.187819	0.092488
ENSG00000159714	ZDHHC1	2.752591	3.670496	4.026842	4.4985479999999995	3.587291	4.289254	3.850832	3.7936819999999996	3.4079879999999996	3.746144	4.054895	4.283005
ENSG00000159713	TPPP3	0.031623	0.196583	0.197763	0.11951500000000001	0.072568	0.11312	0.04962	0.15584900000000002	0.057478	0.046969	0.02714	0.129929
Human_newGene_19489	Human_newGene_19489	0.119235	0.062789	0.104234	0.0	0.052108	0.121022	0.113619	0.14232	0.077427	0.10143	0.126445	0.123048
Human_newGene_19488	Human_newGene_19488	0.145215	0.164763	0.106019	0.072988	0.097769	0.136992	0.150974	0.099347	0.113773	0.0	0.158233	0.173199
Human_newGene_19487	Human_newGene_19487	0.08877	0.083357	0.062907	0.077995	0.0	0.096701	0.12873099999999998	0.064501	0.0	0.0	0.115843	0.142743
Human_newGene_19482	Human_newGene_19482	0.0	0.0	0.091832	0.0	0.0	0.102038	0.0	0.0	0.0	0.0	0.0	0.0
ENSG00000121073	SLC35B1	17.592087000000003	15.953266	21.418161	18.830052	15.372916	16.566568	17.036353000000002	16.914957	19.622912999999997	20.333795000000002	16.352616	16.629904999999997
ENSG00000171570	RAB4B-EGLN2	1.85907	6.403945	7.558081	0.0	0.0	0.0	0.0	0.0	0.0	0.0	0.0	0.0
ENSG00000120306	CYSTM1	24.326654	26.020596	30.132975	35.39243	30.623373	28.469413	27.409273	28.504181	29.752904	28.564034	27.258012	26.710534
ENSG00000171574	ZNF584	1.619381	2.281548	1.8631039999999999	2.203895	2.005666	1.948674	1.724311	1.702202	1.713589	2.051497	1.460928	1.994299
ENSG00000175054	ATR	8.222881	7.957103	8.105847	7.568109	6.40002	7.216779999999999	8.027762	7.5606279999999995	8.223854	7.724398000000001	7.92152	7.509475999999999
ENSG00000135503	ACVR1B	5.535971	5.14964	5.4894240000000005	5.698009999999999	5.180419	5.453055000000001	4.942354	4.787244	4.644207000000001	5.261603	5.173324	5.427124999999999
ENSG00000135506	OS9	84.147874	85.751675	99.78483	100.541269	83.10671500000001	88.367486	91.31138899999999	97.425721	89.149497	103.259109	85.23801499999999	89.669061
Human_newGene_15866	Human_newGene_15866	0.0	0.108829	0.060945	0.022322	0.0	0.0	0.0	0.0	0.0	0.0	0.0	0.0
Human_newGene_15860	Human_newGene_15860	5.046063	4.621624	3.6760100000000007	4.0783760000000004	3.250893	4.315516	3.8076369999999997	2.729602	5.701312000000001	3.182056	5.9149449999999995	3.702815
ENSG00000057657	PRDM1	0.48353900000000005	0.40969	0.6166910000000001	0.53103	0.39156100000000005	0.486168	0.537192	0.501913	0.6170070000000001	0.930987	0.825958	0.822125
ENSG00000163702	IL17RC	1.986802	2.6032460000000004	2.543888	2.9122890000000003	2.356653	2.5916930000000002	1.9328809999999998	2.6770829999999997	2.2738650000000002	3.212452	2.4868590000000004	2.6505170000000002
ENSG00000041802	LSG1	14.538483	15.112658000000001	15.739875	15.777479	12.380956	13.365902	14.521505	14.639420999999999	14.505514000000002	15.448729	14.608637	15.010985999999999
ENSG00000273398	AC017083.3	0.15243	0.065723	0.13492	0.277813	0.313001	0.11988	0.080907	0.191928	0.173396	0.28119	0.055928	0.127011
ENSG00000102763	VWA8	3.312843	3.219346	3.460711	3.60762	2.704742	3.149674	3.5215080000000003	3.716182	3.518859	3.2744	3.521922	3.118993
ENSG00000102760	RGCC	32.71627	31.85162	35.963375	49.674522	40.195351	47.771114	40.190849	40.263401	39.918839	34.213608	34.380882	33.067436
ENSG00000198453	ZNF568	1.784228	2.0960460000000003	2.023587	1.7640029999999998	1.563123	1.2663129999999998	1.840998	1.555692	1.61403	1.8455610000000005	2.387216	1.696264
ENSG00000109790	KLHL5	24.359932	24.082954	26.954819999999998	24.755651	22.075832	23.687164	25.184783	24.40651	27.851621	26.74172	26.358561	25.189719
ENSG00000109794	FAM149A	0.137659	0.19421100000000002	0.09623	0.21687299999999998	0.146336	0.25060899999999997	0.176234	0.150286	0.204877	0.218584	0.36419599999999996	0.155474
ENSG00000147481	SNTG1	0.25089	0.391279	0.36594099999999996	0.883641	0.8037629999999999	0.5536099999999999	0.857269	0.8156680000000001	0.84197	0.534317	0.5023	0.5771060000000001
ENSG00000163577	EIF5A2	2.181591	2.092989	2.3808	2.5981980000000005	2.35489	2.4657270000000002	2.189325	2.224344	2.607487	2.135051	2.314453	1.883292
ENSG00000250349	AF241726.2	0.194357	0.208729	0.917648	0.416622	0.256921	0.493814	0.245907	0.447086	0.181213	0.278812	0.206902	0.311109
ENSG00000068885	IFT80	5.637154000000001	5.848701000000001	5.028194	4.661328	4.242038	3.6004689999999995	5.003952	4.888222000000001	4.799524000000001	5.167394	5.834849	5.064612
ENSG00000136856	SLC2A8	2.7836879999999997	2.655923	3.742277	4.234875	3.351649	4.384271	3.5055359999999998	2.8644570000000003	3.59627	3.28634	2.6727289999999995	3.025515
ENSG00000136854	STXBP1	8.317347	8.685077999999999	8.469152999999997	10.128375	8.607061999999999	8.702519	8.471879	8.379004	8.349524	9.791432	9.482046	9.686096
ENSG00000132570	PCBD2	1.749771	1.5786479999999998	1.610564	1.697136	1.5329579999999998	1.5487549999999999	1.671437	1.6880929999999998	1.93557	1.7382140000000001	1.913479	1.8786090000000002
ENSG00000136859	ANGPTL2	3.610493	4.34053	4.591046	5.510972	4.734683	4.810366	4.839893	5.032097	4.868918	4.456266	3.879621	4.47332
ENSG00000162669	HFM1	0.052872	0.033092	0.024904	0.053611	0.06788	0.091009	0.107014	0.113863	0.095371	0.066073	0.045702	0.012976
ENSG00000285304	Z83844.2	0.027656	0.197974	0.032018	1.006905	0.0	0.0	0.092798	0.028282	0.033944	0.012052	0.012903	0.188754
ENSG00000065457	ADAT1	14.595312	16.241864	14.87726	13.911148999999998	11.573329000000001	12.770392000000001	12.306475999999998	10.800437	13.693907	16.047620000000002	13.30944	15.006519
ENSG00000172081	MOB3A	13.146387	12.909504	14.464231999999999	17.383961000000003	15.120875999999999	15.80444	15.032565	15.326837000000001	15.760337	16.975558	13.08446	15.473002000000001
ENSG00000172086	KRCC1	8.4865	6.779872	8.133658	7.628736	5.481521	6.400169	6.06099	6.450583	7.965439	8.587204	7.673106	6.729132
ENSG00000108774	RAB5C	58.58824799999999	61.508395	66.956555	86.878873	75.597416	78.037229	65.649418	70.831992	70.9421	72.647542	60.857065	62.66144
ENSG00000078269	SYNJ2	19.746197000000006	19.597502000000002	21.834487999999997	24.317949	20.872883	22.775770000000005	24.14564	22.120862999999996	24.066901999999995	22.745456	20.619768	21.572749
ENSG00000108771	DHX58	4.405888	4.223134	4.769039	3.993278	3.0768020000000003	3.9277800000000003	3.386596	3.381084	4.233241	5.045289	3.284655	3.65582
ENSG00000146281	PM20D2	2.055187	2.079594	2.323229	2.287422	2.193756	2.375346	2.06635	2.05335	2.493953	2.076608	2.215876	1.945066
ENSG00000146282	RARS2	11.792057	11.037202	11.554692	11.005832	9.963356999999998	10.70982	10.438893	10.988047	11.284664000000001	11.723562000000001	11.522059	12.470265999999999
ENSG00000063854	HAGH	11.085753	11.388017	12.458555	12.625812	10.593495	10.695229	9.346558000000002	9.958411000000002	10.383047000000001	11.518061	9.091648	11.340735
Human_newGene_3528	Human_newGene_3528	0.0	0.0	0.0	0.0	0.226041	0.0	0.0	0.0	0.0	0.215362	0.0	0.0
Human_newGene_7410	Human_newGene_7410	0.146647	0.083493	0.12016	0.034499	0.050121	0.049721	0.126925	0.032787	0.0	0.109885	0.018396	0.142241
ENSG00000066379	ZNRD1	6.458254	5.754822000000001	7.12747	6.295280999999999	4.997138	5.879818	5.862789	6.458715	5.799128000000001	6.450107	5.016446	4.624422
ENSG00000132394	EEFSEC	1.720225	1.578307	1.896134	2.057331	2.178911	1.944906	2.070815	2.037265	1.862512	2.270692	1.675942	2.133835
Human_newGene_9522	Human_newGene_9522	0.21410200000000001	0.202251	0.22477399999999997	0.360201	0.050561999999999996	0.24356999999999998	0.046762	0.367584	0.216677	0.303448	0.128568	0.259411
Human_newGene_9527	Human_newGene_9527	0.961652	0.947854	0.8853029999999998	1.086766	1.001357	0.8342999999999999	1.244785	0.7113329999999999	0.9878140000000001	0.945716	0.8834869999999999	0.9047810000000001
ENSG00000145390	USP53	6.878887000000001	6.217721000000001	5.986371	5.61917	5.088744	5.456684	5.970086	6.087793999999999	5.962452999999999	5.798808999999999	6.862111	5.852828
ENSG00000145391	SETD7	15.012560000000002	14.626754	16.75825	18.200574	15.366696000000001	16.830467000000002	16.061037	16.517944000000004	17.559328999999998	16.485361	16.139749	15.485795
ENSG00000133627	ACTR3B	2.085379	2.259198	2.530812	1.517785	1.357591	2.164465	1.434596	1.224241	1.834709	2.3150560000000002	1.993322	2.309313
ENSG00000138639	ARHGAP24	40.676193	40.476772999999994	41.606053	49.043184	43.864236999999996	45.779053000000005	48.275631000000004	46.781107999999996	49.39157699999999	47.950979999999994	47.822333	45.082508
ENSG00000139946	PELI2	2.212518	2.275904	2.2633069999999997	3.5757879999999997	2.979805	3.527541	3.525414	3.5815639999999997	4.020444	1.6973850000000001	1.735496	2.064879
Human_newGene_2671	Human_newGene_2671	0.0	0.044763	0.036261	0.247822	0.045386	0.06205	0.017169	0.042105	0.030812	0.084131	0.0	0.017158
ENSG00000101442	ACTR5	1.646271	2.092027	1.798415	1.841694	1.41129	1.75792	1.962083	1.908362	1.624505	1.92339	1.594876	1.780856
ENSG00000101444	AHCY	24.774096	24.629738	30.554501	31.375803	26.968403	29.592731	28.255413	29.339403	31.242218	33.692566	24.347792	28.010803
ENSG00000101445	PPP1R16B	18.925068	21.129991	24.202404	21.987837	18.980633	21.018309000000002	20.383101	20.609158	21.327734	26.976763000000002	22.853865	25.549198
ENSG00000214063	TSPAN4	17.015379000000003	16.657898	18.436056	21.415533000000003	19.586748999999998	20.844606	18.345986999999997	20.597311	19.068533000000006	17.558039	15.063294	17.218116
ENSG00000137812	KNL1	1.2484629999999999	1.107217	1.2412050000000001	0.7799630000000001	0.7104560000000001	0.6921120000000001	0.6492570000000001	0.702031	0.793944	1.406445	1.169222	1.323668
ENSG00000172339	ALG14	0.265092	0.230832	0.324596	0.326754	0.24295	0.259928	0.266791	0.236007	0.262328	0.261146	0.267711	0.292399
ENSG00000137814	HAUS2	6.9940549999999995	6.27982	7.257533	6.814787	5.479907000000001	5.757804	5.475102000000001	6.247881	6.824406	7.072076	6.6812439999999995	6.001682
ENSG00000137815	RTF1	14.15414	13.886799	15.179784	16.048503	14.228731	13.055114	13.010225	13.639173	14.655028	15.291161	14.101455000000001	14.415703
ENSG00000137817	PARP6	8.686265	9.071881999999999	8.828615999999998	8.484692	6.895311	7.652490000000001	7.760621	7.749337	7.426668	7.883074	7.349434	7.8470819999999994
ENSG00000137818	RPLP1	245.22214400000001	309.88388	273.048837	270.768899	287.982284	248.689808	225.896788	242.986873	239.182807	293.66053800000003	245.350571	264.034642
ENSG00000172331	BPGM	9.56107	9.686743	9.06166	12.459129	11.207870999999999	11.028816	9.679808	9.266603	10.716295	9.02715	9.581530999999998	8.980132000000001
ENSG00000172336	POP7	5.719099	6.266677	7.001513	7.904557	6.884191	9.068116	6.503417	6.2484269999999995	7.592278	7.665355	5.9786	6.692766
ENSG00000173068	BNC2	11.002565999999998	11.256295999999999	10.442421000000001	11.775326	10.120942	15.616449	12.011382000000001	10.788979	10.544699	11.604565	10.461459	10.842520000000002
ENSG00000173065	FAM222B	8.088197000000001	8.534153	7.019247	9.528062	8.043807000000001	8.639788	8.249747	8.009855	7.618888	8.904672	9.192839000000001	10.248705000000001
ENSG00000173064	HECTD4	5.8573010000000005	6.037708	5.9679780000000004	6.016994	5.308351	6.476337000000001	6.620074000000001	5.946297	6.061374	6.37037	6.078682000000001	6.4411760000000005
ENSG00000196498	NCOR2	16.678124999999998	17.681379	16.227027	23.839425	22.404898999999997	22.860594000000003	20.214402	20.313049	18.241305999999998	21.479804000000005	20.682290000000002	22.543756000000002
ENSG00000138092	CENPO	3.165048	3.084489	3.334552	3.569879	3.2119060000000004	3.394986	3.337634	3.212263	3.277925	3.475406	3.26246	3.507049
ENSG00000138095	LRPPRC	33.02787	32.006482999999996	36.370249	32.268528	29.620912	31.49224	30.101341	31.160283999999997	33.31030500000001	33.388838	32.859414	29.408075
ENSG00000267855	NDUFA7	6.724705999999999	6.417208	6.177782	12.366831999999999	8.56959	8.70829	6.312787	6.323299	6.8869620000000005	8.664242	5.820443	12.072485
ENSG00000085224	ATRX	33.934388000000006	31.03857600000001	32.36114099999999	30.394993999999997	28.065589000000006	28.101717999999998	31.242496999999997	29.522057999999998	30.446055999999995	27.809015000000002	35.832521	32.101799
ENSG00000144118	RALB	100.73322300000001	92.736555	117.040675	80.088432	73.079288	75.12178499999999	69.783318	80.803392	75.96583199999999	125.72040000000001	99.80320999999999	94.377741
ENSG00000100311	PDGFB	21.570276	22.259259999999998	23.730107	37.141206	31.980316	33.41766500000001	26.555913	27.642253	27.034236999999997	24.602076	21.251759	22.125303
ENSG00000150433	TMEM218	4.054397	4.9342809999999995	4.941345	4.236565	3.9813759999999996	4.267651	4.518779	5.56527	4.861859	5.306128999999999	4.711659000000001	4.332180999999999
ENSG00000104671	DCTN6	13.757539999999999	14.161098999999998	14.955082	17.729178	13.774367	15.382256000000002	13.347026	15.240984	14.490241	15.539005	16.601028	15.405007
ENSG00000100316	RPL3	587.110565	593.211444	691.49084	644.025333	563.8521949999999	586.575957	538.1841830000001	552.5364810000001	605.989471	730.18394	566.988475	615.957238
ENSG00000100319	ZMAT5	3.976424	4.458833	4.81099	5.15928	5.049839	5.442895	3.913816	4.274796	4.88425	5.231511	3.409984	4.505344
ENSG00000104679	R3HCC1	6.936228000000001	7.541761	7.893771	8.435187999999998	7.828546	8.278020000000001	6.895619999999999	6.960961	7.3322639999999994	8.543062	7.200298	7.681919
ENSG00000156873	PHKG2	2.821988	2.646926	3.362223	2.929872	2.826995	2.9256360000000003	2.763828	3.8811349999999996	2.619772	3.507561	2.5991470000000003	1.5515590000000001
ENSG00000156876	SASS6	0.800432	0.878957	0.927041	0.897468	0.607726	0.548634	0.80521	0.737901	0.930353	0.860259	0.841247	0.914632
ENSG00000156875	MFSD14A	11.038284	13.836874	19.967871	17.947737	12.534159	13.820838	16.103748	13.919327	16.728838	12.963869	12.288836	12.830841
ENSG00000172687	ZNF738	2.271216	2.280423	2.1566859999999997	1.3969110000000002	1.6410550000000002	1.8132519999999999	2.040945	1.994195	1.8907919999999998	2.461456	2.275013	2.358085
ENSG00000182934	SRPRA	28.327583	29.721294999999998	33.041708	30.389288	25.725194000000002	26.059432	25.658827000000002	27.405072	26.231855999999997	30.460082	25.521576	27.639294
ENSG00000064199	SPA17	0.527402	0.376751	0.458208	0.512297	0.454149	0.383684	0.383318	0.531799	0.44166	0.543566	0.556258	0.622679
ENSG00000086758	HUWE1	36.505362000000005	38.735104	41.336466	42.172441	34.687685	40.054155	40.851422	38.20703099999999	39.40174499999999	43.115155	38.680527000000005	38.543876999999995
ENSG00000169660	HEXD	4.035258	3.398021	3.921725	4.896774000000001	4.030017	5.316068999999999	4.537708	4.241117	3.74641	3.6897860000000002	3.637442	3.858621
ENSG00000156298	TSPAN7	2.7557750000000003	2.474732	2.832197	4.969561000000001	4.2712259999999995	4.7239379999999995	3.7842130000000003	4.274192	4.025434	2.285672	1.915254	1.923058
ENSG00000168393	DTYMK	9.663212	9.325188	13.09494	11.053539	10.703869000000001	11.647975	10.089766000000001	10.829422999999998	10.803247000000002	11.475312999999998	10.189402	10.519083
ENSG00000269533	AC003002.3	0.0	0.0	0.0	0.007815	0.36366	0.0	0.0	0.003955	0.0	0.005145	0.001532	0.0
ENSG00000168395	ING5	1.974539	2.001921	1.938844	1.9239819999999999	1.794308	1.723821	1.905071	1.812467	1.94428	2.0329070000000002	1.724812	1.960798
ENSG00000168394	TAP1	14.286654	14.321042	16.433062	17.532721	13.67976	17.173939	18.000261	18.037115	17.857992	16.427485	12.357439	12.651355
ENSG00000197822	OCLN	1.414763	1.548706	1.831795	1.754372	1.44628	1.737806	1.534379	1.65956	1.5781399999999999	1.163435	1.405232	1.325154
ENSG00000197826	CFAP299	0.19796599999999998	0.026752	0.012649	0.10186100000000001	0.073456	0.016283	0.191206	0.039421	0.104706	0.035068	0.09359999999999999	0.015475
ENSG00000256591	AP003108.2	1.307512	1.446314	1.708113	2.719418	2.145614	1.915255	1.103459	1.730721	1.510369	2.550189	1.164247	1.3180299999999998
ENSG00000180425	C11orf71	1.233248	1.074369	1.087532	0.713965	0.619403	0.580158	0.87672	0.767866	0.900574	1.055258	0.979572	1.099166
ENSG00000180423	HARBI1	2.5015029999999996	2.00517	2.414086	1.939174	1.815854	2.288663	2.0455769999999998	2.2547170000000003	2.133554	2.161135	1.981968	2.128695
ENSG00000103152	MPG	13.854925	18.652167000000002	18.445561	23.406601000000002	17.783209	20.086315	17.259289	20.070299	18.007806999999996	22.619137	16.336221	19.719799
ENSG00000151470	C4orf33	1.857713	2.005438	1.817775	1.8318560000000002	1.4947789999999999	2.042748	1.6063040000000002	1.6781570000000001	1.4790510000000001	1.725114	2.248424	2.26412
ENSG00000123505	AMD1	9.409938	13.826675000000002	12.738804	9.233712000000002	12.227685	10.891651000000001	7.265941000000001	9.181909000000001	8.493678	13.266003000000001	9.609624999999998	11.615479
ENSG00000153187	HNRNPU	77.32099199999999	94.14724600000001	69.322855	69.476148	67.953564	63.429954000000016	69.907846	72.09780500000001	64.744261	73.712274	85.4181	78.634892
ENSG00000013523	ANGEL1	3.4756050000000003	3.136172	3.4646090000000003	3.493437	2.7499710000000004	3.2015740000000004	3.698292	3.5504149999999997	3.465142	3.559603	3.4145960000000004	3.6407940000000005
ENSG00000107719	PALD1	3.402372	3.974543	4.340317	3.573174	3.103802	3.531682	4.843688	4.617996	4.789855	7.574476	6.064592	6.884051
ENSG00000068745	IP6K2	27.258311999999997	29.463001	30.108401	27.838489999999997	24.545837000000002	26.076946	23.794096	24.215688999999998	24.575306	26.865211	27.55895	25.840085999999996
ENSG00000168538	TRAPPC11	11.506326	10.554795	12.333364	11.683775	9.98408	10.894103	10.573235	10.713037	11.193437	10.904165	11.254040999999999	10.286950000000001
ENSG00000065717	TLE2	3.700728	4.1289869999999995	3.801085	6.232366	5.458493	5.509937	4.376220999999999	4.605364000000001	4.253786	3.542949	3.182704	4.02871
ENSG00000163704	PRRT3	0.6269490000000001	0.5520170000000001	0.6238710000000001	0.8452029999999999	0.699317	0.879534	0.9290830000000001	0.8087420000000001	0.844872	0.728482	0.57329	0.624417
ENSG00000184428	TOP1MT	3.2913660000000005	3.6082009999999998	3.876227	4.299396	4.19956	4.485657	4.4108789999999996	4.612803	4.036945	4.957185999999999	3.7741400000000005	4.351082
ENSG00000163701	IL17RE	0.024109	0.057574	0.060596	0.113007	0.057805	0.101013	0.056604	0.097729	0.038815	0.08943999999999999	0.028418	0.109998
ENSG00000163703	CRELD1	5.624959	5.672864	6.31257	6.478985	5.08155	6.402351	6.362481000000001	6.3408099999999985	7.6518180000000005	5.585512	4.388036000000001	6.986028
ENSG00000055950	MRPL43	14.239854000000001	12.901631	16.561438	16.829635	16.036369	15.722721	14.424385000000001	14.029377	15.098821	17.233339	13.202598	13.411463999999999
ENSG00000136840	ST6GALNAC4	8.464204	9.852247	12.296764999999999	13.139623	10.742002	12.467806999999999	9.494816	10.092851999999999	10.623712	12.279184	9.590315	12.056719000000001
ENSG00000163541	SUCLG1	19.037807	17.912733	20.320873000000002	18.418031	15.850353	17.466374000000002	16.426531	17.301544999999997	19.342678999999997	20.003235999999998	18.129353	17.360383
ENSG00000125534	PPDPF	15.608312	17.374716999999997	12.628216	25.916455999999997	26.273646	23.697873	16.304074	19.605898999999997	17.462889999999998	21.04029	22.586746	31.789816
ENSG00000254221	PCDHGB1	0.365887	0.36816699999999997	0.373329	0.60964	0.463299	0.698107	0.583842	0.644205	0.5988180000000001	0.454797	0.322162	0.269817
ENSG00000232593	KANTR	0.20292	0.286485	0.253854	0.175979	0.261036	0.390623	0.381499	0.281073	0.299652	0.245778	0.307444	0.336586
ENSG00000115137	DNAJC27	0.7521059999999999	0.822884	0.582352	0.47669500000000004	0.44368799999999997	0.7159070000000001	0.517459	0.666538	0.399377	0.38947200000000004	0.91604	0.692417
ENSG00000259040	BLOC1S5-TXNDC5	0.0	8.583591	0.0	0.0	0.958814	0.0	0.0	0.0	0.0	0.0	0.0	0.0
ENSG00000132549	VPS13B	8.99666	9.310702000000001	8.529922000000001	7.891696	6.932413	8.032461	8.946277	8.391032	8.942246999999998	8.094032	9.514017	8.734712
ENSG00000051180	RAD51	0.573333	0.7272719999999999	0.874457	0.5992869999999999	0.602842	0.5737329999999999	0.483152	0.7249279999999999	0.5908280000000001	0.923923	0.930689	0.607854
ENSG00000157456	CCNB2	2.521784	1.601822	2.125832	1.585228	1.138851	0.8161320000000001	1.15829	1.3375890000000001	1.341758	2.734889	2.351178	2.572898
ENSG00000166289	PLEKHF1	0.9700860000000001	1.374334	1.4217879999999998	1.715746	1.3796929999999998	1.664826	1.495227	1.656865	1.331311	1.454236	0.9134369999999999	1.563683
ENSG00000157450	RNF111	9.808655	10.452876	10.438593000000001	8.93578	8.138088	8.685336	9.711875000000001	9.999159999999998	10.844469	11.270075	10.598794	10.579476
ENSG00000108984	MAP2K6	2.412557	2.77936	2.7457350000000003	2.11097	1.761393	2.011103	2.1997169999999997	2.297473	2.361525	2.505561	2.7401030000000004	2.9397150000000005
ENSG00000136878	USP20	3.113734	3.767389	4.339078	4.000413	3.52541	3.5063569999999995	3.760094	3.654198	3.7844249999999997	3.900823	3.0139579999999997	3.9786040000000003
ENSG00000165959	CLMN	0.320052	0.35685700000000004	0.28147	0.5016860000000001	0.459261	0.454568	0.614647	0.615602	0.533038	0.420186	0.361695	0.572375
ENSG00000127990	SGCE	8.564183	10.082188	9.962743999999997	7.491874	7.809710000000002	7.1906219999999985	8.204911000000001	7.609598999999999	7.218932999999999	10.003102999999998	10.278288000000002	9.024794
ENSG00000127993	RBM48	3.3423999999999996	3.167345	3.3003929999999997	3.132031	2.3529459999999998	3.2941380000000002	3.006441	2.7070060000000002	3.079097	3.0855680000000003	3.591193	3.0905780000000003
ENSG00000162078	ZG16B	0.0	0.0	0.120531	0.0	0.0	0.0	0.047361	0.150446	0.013254	0.0	0.053266	0.015968
ENSG00000127995	CASD1	5.339138	5.442455	6.024175	3.981135	3.59301	3.796774	4.173519	4.318877	4.304088	5.478401	5.378796	4.847661
ENSG00000162076	FLYWCH2	5.315239999999999	5.232621000000001	5.301936	7.591776	7.655455000000001	6.378504	6.167815999999999	6.6377060000000006	5.562031	7.192666	5.615131	6.375472
ENSG00000166750	SLFN5	11.498803	10.528401	11.791707	9.242128	8.363289	8.181369	11.263978	11.20597	11.782855000000001	13.222202	15.602599	12.097794
ENSG00000162073	PAQR4	1.661153	2.081739	1.928744	2.128926	1.8067790000000001	1.5708760000000002	2.00183	1.9247210000000001	1.8893149999999999	2.460032	1.419536	2.398249
Human_newGene_16974	Human_newGene_16974	0.221298	0.032867	0.652025	0.584013	0.014762	0.644022	0.767707	0.24198899999999998	1.071722	0.851082	0.871973	0.897565
Human_newGene_16978	Human_newGene_16978	9.816926	13.250083	9.685145000000002	10.707603999999996	8.384424000000001	12.006101999999995	16.282446	11.38079	11.194893999999996	9.364965	15.920869999999997	15.756197
Human_newGene_16979	Human_newGene_16979	0.1513	0.0	0.14289	0.103501	0.078948	0.0	0.262528	0.193938	0.187166	0.0	0.320735	0.240912
ENSG00000157985	AGAP1	1.527107	1.81452	1.7031900000000002	1.710347	1.5250409999999999	1.61539	1.80333	1.452693	1.9051169999999997	1.901825	1.7002169999999996	1.97104
ENSG00000254245	PCDHGA3	1.4221789999999999	1.836688	1.661413	1.920056	1.0483310000000001	1.43372	1.427897	1.466801	1.4176799999999998	1.775144	1.509817	1.882079
ENSG00000165480	SKA3	0.8449599999999999	0.808829	0.879152	0.6771450000000001	0.42849	0.381189	0.547389	0.385376	0.455842	1.006412	0.839733	0.866368
ENSG00000178234	GALNT11	13.823007999999998	14.278463	15.993580999999999	17.615102999999998	14.557022000000002	14.694486999999997	15.089822999999999	15.857420000000001	16.273401000000003	14.37124	13.572332000000001	13.781621000000001
Human_newGene_16794	Human_newGene_16794	0.0	0.0	0.0	0.0	0.0	0.0	0.0	0.0	0.0	0.0	0.0	0.258662
ENSG00000154188	ANGPT1	2.3616669999999997	2.7322699999999998	2.384922	2.025793	1.673051	1.6039029999999999	1.87453	1.786033	2.22402	2.231601	2.472636	1.913024
ENSG00000185917	SETD4	2.033628	2.20022	2.1596	2.254302	1.868274	2.449485	2.353918	2.103929	2.552806	2.1880290000000002	1.95636	2.728003
ENSG00000186652	PRG2	0.228078	0.225638	0.173176	0.181693	0.069575	0.051384	0.156348	0.143254	0.1603	0.087018	0.20123	0.269951
ENSG00000101161	PRPF6	17.558165	19.660805	21.314329	21.970686	18.599714	20.188545	17.641979	17.939035	18.824364	21.504709	17.996992	19.03714
ENSG00000101160	CTSZ	41.388309	46.42551	47.769146	68.032257	60.427315	59.610695	57.403484	60.948528	56.588112	57.939659	48.388248	59.090633
ENSG00000121274	TENT4B	2.588446	2.634532	2.736727	2.480855	2.213808	2.363188	2.589231	2.436359	2.634722	2.442195	2.689689	2.358851
ENSG00000175213	ZNF408	1.435809	1.592162	1.573288	1.993693	1.627731	1.807168	1.592241	1.654602	1.729105	2.403072	1.680647	1.676
ENSG00000175215	CTDSP2	22.315345	23.251516999999996	27.567707	24.093171	20.589391	21.904245	20.128201999999998	20.163982	21.260019	26.637051000000003	21.141922	23.291399000000002
ENSG00000175216	CKAP5	18.916984	18.094082000000004	19.601888	18.915947	16.594909999999995	16.635061	17.861630999999996	17.432940000000002	18.223584	19.565309999999997	18.688572	17.831203
ENSG00000179546	HTR1D	2.082831	1.412813	2.228739	1.493006	1.039243	1.544351	1.381187	1.427172	1.557897	1.746377	1.432998	1.59478
ENSG00000179542	SLITRK4	0.124629	0.16058899999999998	0.172538	5.359649999999999	3.824743	4.691479	5.490458	5.852866000000001	5.677453	0.263495	0.153336	0.15647
Human_newGene_11165	Human_newGene_11165	0.0	0.163496	0.0	0.0	0.0	0.0	0.0	0.0	0.0	0.0	0.0	0.0
Human_newGene_11167	Human_newGene_11167	0.0	0.0	0.0	0.0	0.0	0.0	0.0	0.0	0.0	0.0	0.223621	0.0
ENSG00000064726	BTBD1	34.917128	32.191252999999996	37.114208999999995	35.13708	30.440054000000003	31.87053	30.760889	33.081125	35.60068	35.362976	32.535621000000006	29.71125
ENSG00000170791	CHCHD7	12.062388999999998	11.429002999999998	11.326766000000001	14.990542	13.983398000000001	13.586293999999999	13.053723999999999	13.225691	14.523569	12.074846999999998	11.352099	10.962320000000002
ENSG00000196693	ZNF33B	4.6926000000000005	5.079579999999999	4.276852	3.164504	2.909043	3.34397	3.6922989999999998	3.202524	3.757219	4.129002	4.871271999999999	4.293082
ENSG00000124313	IQSEC2	1.8267920000000002	1.874435	2.1911599999999996	2.6567460000000005	2.145569	2.2671930000000002	1.7060079999999997	2.1372159999999996	2.1903289999999997	2.6992129999999994	2.0269269999999997	2.331995
ENSG00000197124	ZNF682	0.805005	0.783992	0.466547	0.747916	0.654805	1.122643	2.213511	0.864123	1.099753	0.704518	1.008826	0.8111649999999999
ENSG00000197122	SRC	7.803561	8.137820999999999	8.460358	10.277159	8.217808	9.287206	8.463517	8.713795	8.832773	9.390478	7.126066999999999	8.267767
ENSG00000197121	PGAP1	4.894616	4.536823	4.7863880000000005	3.9332	3.477661	4.095501	5.119783	4.311077	4.602419	4.042943	5.195895	4.8474260000000005
ENSG00000161835	TAMALIN	15.081408999999999	17.941801	16.720062	19.135724	17.275688	22.248572999999997	13.994763	14.335045000000001	14.118307999999999	15.670145	16.123725	16.477332999999998
Human_newGene_14601	Human_newGene_14601	0.0	0.0	0.0	0.0	0.457271	0.0	0.0	0.012981	0.0	0.0	0.0	0.026169
Human_newGene_14607	Human_newGene_14607	0.591116	0.6765369999999999	0.556163	0.5307230000000001	0.586236	0.967816	1.2961090000000002	0.7241780000000001	0.8814290000000001	0.384212	0.7746569999999999	0.594472
ENSG00000197128	ZNF772	4.698902	4.175603	5.1457809999999995	5.252896999999999	3.0492550000000005	3.873589	4.141091	3.950069	3.9508069999999997	4.75397	4.388552	4.338635999999999
ENSG00000119446	RBM18	5.044866	5.026186	5.322237	4.908073	4.076026	4.311984	4.56998	4.819054	5.171755	5.052257	4.846741	4.585583
Human_newGene_8065	Human_newGene_8065	0.7673559999999999	0.60807	0.613703	0.693541	0.678355	0.9633589999999999	0.995265	0.39247699999999996	0.659662	0.34746999999999995	1.103564	0.9735339999999999
ENSG00000006125	AP2B1	94.53295299999999	69.366478	104.23764200000001	108.075395	71.318772	72.758026	95.553758	101.491355	114.95601099999999	109.14184800000001	90.381381	72.896402
ENSG00000121897	LIAS	1.849339	1.852974	2.5858060000000003	2.7068679999999996	1.873513	2.2667309999999996	2.278188	2.067546	3.036824	2.155364	2.2558469999999997	2.467758
ENSG00000121895	TMEM156	2.60091	2.15412	2.639124	1.5891650000000002	1.2238859999999998	1.198159	1.376546	1.688029	1.8679890000000001	3.2185059999999996	3.42111	2.767721
ENSG00000121892	PDS5A	31.482127	31.337059000000004	33.990967999999995	34.706225	30.416237	33.044428999999994	32.802627	31.62172	35.060976999999994	30.701828	32.026979	28.576767
ENSG00000203995	ZYG11A	0.118563	0.052256000000000004	0.107629	0.15589699999999998	0.123079	0.24518	0.18132399999999999	0.172821	0.130503	0.09706200000000001	0.080963	0.152312
ENSG00000198695	MT-ND6	118.056953	120.809303	89.573273	97.687294	122.66188	104.450172	106.641365	110.125992	90.979195	104.023155	128.867508	137.146545
ENSG00000198691	ABCA4	0.32474200000000003	0.336738	0.318562	0.241531	0.210486	0.24545299999999998	0.355836	0.294912	0.25826	0.521588	0.414472	0.450119
ENSG00000198690	FAN1	3.9397209999999996	3.799266	4.353388999999999	3.8068889999999995	3.5182029999999997	3.6978609999999996	4.358198	4.388803	3.8809790000000004	3.9981970000000002	4.45768	4.299296999999999
ENSG00000198692	EIF1AY	0.0	0.0	0.0	0.05746	0.083819	0.124693	0.033983	0.119531	0.15895	0.0	0.0	0.0
ENSG00000181135	ZNF707	1.644199	1.728761	1.693783	2.466878	1.7144630000000003	2.271722	2.139891	2.051697	1.5646789999999997	2.667887	1.7484909999999998	1.6702090000000003
Human_newGene_6306	Human_newGene_6306	0.13811	0.224956	0.21942699999999998	0.305287	0.039468	0.181631	0.233261	0.038095	0.084494	0.135524	0.004316	0.165273
ENSG00000035141	FAM136A	14.23963	13.690434	14.846619	15.836215000000001	13.252861	11.776947	11.407129999999999	12.806926	13.251778	14.116898999999998	14.21916	14.128034
Human_newGene_6302	Human_newGene_6302	0.0	0.0	0.0	0.942524	0.0	0.0	0.0	0.0	0.0	0.0	0.0	0.0
ENSG00000176749	CDK5R1	0.758985	0.717717	0.917625	1.227682	0.984707	0.559797	1.104656	1.091509	1.120005	1.058208	0.891199	0.810433
Human_newGene_5577	Human_newGene_5577	0.171901	0.229346	0.0	0.0	0.0	0.0	0.0	0.030258	0.0	0.013827	0.289412	0.0
ENSG00000163382	NAXE	21.674298	25.126101	28.951916999999998	25.732198	22.457167	23.768835	19.617905	20.628780999999996	22.827617	29.893307	22.150257999999997	25.221599
Human_newGene_5570	Human_newGene_5570	0.285794	0.144193	0.043362	0.126456	0.053628	0.071273	0.152252	0.177694	0.469193	0.206183	0.562596	0.366964
Human_newGene_18972	Human_newGene_18972	0.0	0.058172	0.151114	0.0	0.054929	0.0	0.048859	0.1577	0.051292000000000004	0.171061	0.463924	0.0
Human_newGene_18973	Human_newGene_18973	0.0	0.0	0.0	0.0	0.0	0.0	0.0	0.0	0.0	0.117032	0.160687	0.0
Human_newGene_18977	Human_newGene_18977	0.0	0.173588	0.0	0.0	0.056062	0.0	0.137359	0.0	0.093202	0.062806	0.494086	0.520451
ENSG00000176293	ZNF135	0.286538	0.258285	0.184751	0.547861	0.5046849999999999	0.44991000000000003	0.752968	0.606749	0.565426	0.254917	0.308952	0.307569
Human_newGene_8686	Human_newGene_8686	0.015553	0.021262	0.0	0.190029	0.084327	0.059229	0.122567	0.142751	0.063224	0.017438	0.0	0.031883
ENSG00000196935	SRGAP1	2.723756	2.20061	2.482338	2.4972909999999997	2.428252	2.430327	2.779114	2.617403	2.71173	2.0173550000000002	3.070233	3.060917
Human_newGene_11834	Human_newGene_11834	0.0	0.0	0.0	0.0	0.118203	0.0	0.20043	0.0	0.0	0.0	0.0	0.0
Human_newGene_1655	Human_newGene_1655	0.0	0.0	0.031977	0.0	0.0	0.0	0.0	0.0	0.0	0.217836	0.0	0.0
Human_newGene_4220	Human_newGene_4220	0.0	0.01735	0.148004	0.0	0.048477	0.0	0.0	0.0	0.0	0.03974	0.0	0.0
Human_newGene_4228	Human_newGene_4228	0.172263	0.416146	0.39536699999999997	0.0	0.09912499999999999	0.142674	0.04694	0.22228799999999999	0.278894	0.47297199999999995	0.323497	0.2377
ENSG00000176244	ACBD7	0.2171	0.218411	0.295441	0.190402	0.227774	0.280724	0.316337	0.213173	0.174045	0.299449	0.331914	0.25058
ENSG00000092621	PHGDH	0.035293	0.064128	0.075295	0.103475	0.166373	0.172171	0.047071	0.07069	0.079346	0.043207	0.098635	0.152458
Human_newGene_7559	Human_newGene_7559	0.032164	0.065082	0.14730900000000002	0.0	0.037247	0.426213	0.507915	0.086138	0.236086	0.0	0.0	0.0
ENSG00000139645	ANKRD52	6.742	6.976645	7.730387	8.531831	7.226339	7.762172	7.049304	7.211151	7.107593	8.516232	7.226335	8.295648
ENSG00000136383	ALPK3	2.072475	2.124916	2.31559	3.877873	3.078289	3.84128	4.21921	3.798536	3.942412	2.54565	2.345549	2.328785
ENSG00000136381	IREB2	17.378308	16.731657	17.666307	15.205247	14.085339	15.519475	16.828275	15.944751	16.737148	16.658093	17.426408	16.174708
Human_newGene_7918	Human_newGene_7918	0.434051	0.638003	0.428529	0.507749	0.511234	0.573485	0.701863	0.7082569999999999	0.363462	0.58431	0.8711800000000001	0.744563
ENSG00000132801	ZSWIM3	1.203959	1.1382	1.139491	0.934443	0.834538	0.989957	1.039172	1.274025	1.46929	1.540663	1.397346	1.202425
Human_newGene_2103	Human_newGene_2103	0.22468	0.070924	0.21317000000000003	0.180907	0.180595	0.182493	0.140961	0.341814	0.21872999999999998	0.187469	0.118968	0.125665
Human_newGene_2107	Human_newGene_2107	0.24779099999999998	0.145279	0.42979799999999996	0.585129	0.406503	0.5616979999999999	0.77784	0.472635	0.579769	0.791599	0.480659	0.306689
Human_newGene_3612	Human_newGene_3612	0.0	0.0	0.0	0.0	0.0	0.0	0.0	0.0	0.0	0.0	0.14703	0.0
ENSG00000141577	CEP131	1.368224	1.636496	1.6037709999999998	1.822331	1.71031	1.977291	1.492486	1.4126750000000001	1.325625	1.8545810000000003	1.8171970000000004	2.252497
ENSG00000141574	SECTM1	0.7380099999999999	0.704796	0.696193	0.842974	0.911252	1.301512	0.929161	1.1884860000000002	1.089278	0.586883	0.426872	0.788662
ENSG00000141570	CBX8	0.467814	0.612662	0.460764	0.372003	0.496566	0.500014	0.362735	0.380768	0.310576	0.508739	0.399537	0.415233
Human_newGene_4647	Human_newGene_4647	0.0	0.061641	0.0	0.0	0.0	0.0	0.0	0.1129	0.0	0.0	0.0	0.0
Human_newGene_3616	Human_newGene_3616	0.494205	0.40403200000000006	0.383219	0.463777	0.27092	0.46095299999999995	0.619183	0.401891	0.45307	0.299935	0.505223	0.690048
ENSG00000172530	BANP	3.1743089999999996	3.360695	3.803858999999999	4.380849999999999	3.890203	3.7161759999999995	3.589911	3.2399500000000003	4.210548999999999	3.5062839999999995	3.0935720000000004	3.4239059999999997
ENSG00000172531	PPP1CA	40.640187	46.033024	54.121192	55.286877000000004	45.01914	50.769571	45.002959999999995	45.813499	50.380596	58.67511	41.207676	47.409986
ENSG00000172534	HCFC1	10.096946999999998	10.325118999999999	11.190373	12.200657	10.651641000000001	11.457447	10.563574000000001	11.16784	10.389526	12.203381	10.80673	12.124970000000001
Human_newGene_19731	Human_newGene_19731	0.0	0.0	0.0	0.0	0.0	0.0	0.027353000000000002	0.0	0.191115	0.251351	0.221546	0.36997
Human_newGene_7884	Human_newGene_7884	2.928218	1.6022129999999999	2.582617	1.480171	2.101337	1.900388	1.8645019999999999	2.0313139999999996	2.176636	2.0358639999999997	2.833255	2.9729060000000005
Human_newGene_19737	Human_newGene_19737	0.0	0.0	0.0	0.0	0.0	0.0	0.0	0.0	0.0	0.120725	0.0	0.135741
ENSG00000147804	SLC39A4	0.448407	0.623013	0.673233	0.828059	0.842807	0.872752	0.635673	0.513694	0.724124	0.605902	0.309105	0.425354
ENSG00000162910	MRPL55	5.222129	5.325014	7.865297999999998	7.51123	7.4759850000000005	7.472859	6.17098	7.5174780000000005	6.693007	7.353157	4.878954999999999	7.2040939999999996
ENSG00000122203	KIAA1191	36.647014999999996	36.976137	42.513124	42.383649000000005	38.896682999999996	37.77845499999999	32.972212	35.19549	38.60576300000002	41.950371000000004	33.93602700000001	34.099824999999996
ENSG00000113300	CNOT6	11.128318	10.400935	11.546437	8.883008	7.612184999999999	8.105442	8.056505	8.45825	9.300983	10.529706	10.179699999999999	9.915007000000001
ENSG00000106443	PHF14	9.176016	10.633113999999999	8.343059	7.8938310000000005	7.756525	8.578746	8.814881999999999	8.854654	8.764632	9.706551	10.025219	10.066236
ENSG00000089737	DDX24	16.690956	16.351116	18.682116	18.360832	19.340714000000002	16.039749	13.821365	14.686406999999999	22.324561	16.409425	15.533676	14.719519
Human_newGene_17729	Human_newGene_17729	1.0490499999999998	1.616624	1.458716	1.2055080000000002	1.35305	1.897548	1.459646	1.474462	1.691615	1.551949	1.666392	0.866175
Human_newGene_17721	Human_newGene_17721	0.0	0.0	0.0	0.0	0.017888	0.002488	0.102046	0.0	0.10768	0.010886	0.012923	0.0
ENSG00000070882	OSBPL3	10.399211	10.322098	10.463036	10.948407999999999	9.441294999999998	11.450127	11.020486	11.202853000000001	11.820561999999999	9.703105	10.276547999999998	10.198305
ENSG00000270249	AC093668.1	0.0	0.0	0.0	0.207698	0.0	0.0	0.0	0.0	0.035238	0.0	0.0	0.0
ENSG00000224578	HNRNPA1P48	1.316089	1.371576	2.006051	1.560804	0.166595	1.588724	1.461586	1.70687	2.096746	1.748725	0.706593	1.67565
Human_newGene_10712	Human_newGene_10712	0.130521	0.0	0.0	0.0	0.0	0.0	0.0	0.0	0.0	0.0	0.0	0.0
ENSG00000163995	ABLIM2	0.21956100000000003	0.30059400000000003	0.11036099999999999	0.17339900000000003	0.145534	0.10966400000000001	0.098162	0.08306899999999999	0.10365300000000001	0.117973	0.137644	0.105744
ENSG00000145982	FARS2	3.02179	3.3759	3.9256360000000003	3.715682	2.9093299999999997	3.605386	4.244553000000001	4.123148	3.671904	3.7922599999999997	3.935662	3.229985
ENSG00000110651	CD81	102.919668	102.20207	126.086754	173.088763	142.169997	164.517302	161.744991	165.740135	167.46841999999998	143.912539	104.985309	115.957457
ENSG00000275740	AC091959.3	0.257397	0.260283	0.216622	0.294349	0.17055	0.185645	0.103377	0.150681	0.225796	0.251811	0.2066	0.186371
Human_newGene_16572	Human_newGene_16572	0.01472	0.0	0.023884	0.090281	0.0	0.03416	0.0	0.0	0.138198	0.123162	0.0	0.0
Human_newGene_18120	Human_newGene_18120	4.611038	3.2193819999999995	2.0019989999999996	2.5155160000000003	2.898340999999999	4.527989	5.228528000000002	3.513530999999999	3.896073	2.3608190000000007	4.274398	4.0138799999999994
ENSG00000117153	KLHL12	8.776715	9.963598000000001	10.359465	9.237869	8.190941	8.632354	8.548505	9.798816	9.430192	10.662612999999999	9.533775	9.01409
ENSG00000117152	RGS4	36.024063999999996	31.13109	39.122744	51.905204999999995	45.901116	43.295767999999995	38.028349999999996	54.765183	46.298931	36.674532	35.179239	33.980989
ENSG00000117155	SSX2IP	1.8538439999999998	1.518618	2.059247	1.480796	1.5158870000000002	1.5772249999999999	1.4798339999999999	1.584078	1.5539519999999998	1.6294279999999999	1.733318	1.791623
Human_newGene_4686	Human_newGene_4686	0.411289	0.159322	0.320835	0.370037	0.313645	0.470982	0.207832	0.282664	0.120854	0.661767	0.291089	0.33489
ENSG00000171984	SHLD1	0.956456	1.2645680000000001	1.469067	1.163145	1.2900939999999999	1.400447	1.2228629999999998	1.073685	0.641833	1.1278920000000001	1.27663	1.173943
ENSG00000012174	MBTPS2	8.441635	7.192591999999999	8.539492	7.140894	6.2096800000000005	6.534908	7.241929	7.230266	7.27051	8.548276	6.939749	6.767221
ENSG00000171988	JMJD1C	47.08995	49.932852000000004	40.111827	39.348731	34.527829000000004	47.770326	52.072446	42.14437	43.282291	37.172896	53.091663	49.829986
ENSG00000103319	EEF2K	9.358575	8.808448	9.933752	9.147165999999999	8.147493	8.636416	9.109421	8.672139	9.230247	10.591712000000001	9.408154999999999	9.773788999999999
ENSG00000103316	CRYM	0.0	0.022653	0.0	0.009221	0.0	0.136901	0.0	0.04252	0.0	0.013443	0.0	0.013405
ENSG00000083812	ZNF324	1.132374	1.129005	1.4350209999999999	1.2915379999999999	0.924177	1.113457	1.082514	1.236908	1.1903569999999999	1.252442	1.121195	1.380765
ENSG00000083817	ZNF416	1.111634	1.004271	1.252187	1.430164	1.091241	1.154898	1.153984	1.260079	1.385741	1.370305	1.140763	1.212321
ENSG00000102048	ASB9	1.197768	1.280318	1.365701	1.6377540000000002	1.1118700000000001	1.230462	1.596482	1.810951	1.721547	2.139566	1.2864550000000001	1.459263
ENSG00000173926	MARCHF3	4.35593	4.140091	5.553722	6.036289	5.6928030000000005	6.3042229999999995	6.494287	6.983073	6.7620700000000005	6.324508000000001	4.930673	5.026768000000001
ENSG00000175155	YPEL2	12.302779	11.243824	13.539924000000001	14.199378	12.921958	12.445274000000001	12.10458	12.376375	13.60734	13.259282	12.223967	11.375432
ENSG00000139350	NEDD1	8.897071000000002	8.265846999999999	8.950510000000001	7.551012999999999	7.466532999999999	8.189283999999999	9.218717	8.554357000000001	8.977962999999999	8.833562	9.501584	8.35675
ENSG00000139354	GAS2L3	5.941625999999999	4.603228	4.760644	4.218695	3.5732	3.565999	4.334209	4.414432	4.605058	6.355523	5.045078999999999	6.362043
ENSG00000131165	CHMP1A	15.530696999999998	17.431241000000004	20.125009	22.378035000000004	18.567010999999997	20.968280999999998	19.223167000000004	19.061553	18.597098	20.22602	15.47245	17.454649
ENSG00000064607	SUGP2	13.628372999999998	12.646285000000002	12.501555999999999	14.19951	11.431367999999997	13.735848	16.635281999999997	13.439897	11.792393	12.007005999999999	14.378381000000001	13.107848
ENSG00000064601	CTSA	82.268749	81.775746	86.96641799999999	129.877576	107.66459599999999	104.801237	107.92714699999999	105.008263	104.766911	94.276293	74.584092	91.33220700000001
ENSG00000143919	CAMKMT	3.4324230000000004	3.601701	3.7174910000000003	3.4935199999999997	3.0263020000000003	3.6189989999999996	3.694929	3.7601500000000008	3.8909300000000004	3.6192179999999996	4.3870450000000005	4.267625
ENSG00000102595	UGGT2	9.558722	9.363727	9.370664	8.425237000000001	7.624622	8.237047	9.699016	9.106755	9.391601999999999	8.974067999999999	9.522696	9.109618000000001
ENSG00000111215	PRR4	0.073942	0.037074	0.0	0.055573	0.049789	0.143651	0.129954	0.052329	0.025724	0.072616	0.107761	0.092397
ENSG00000142065	ZFP14	0.9444009999999999	1.053424	1.027163	0.935238	0.88218	0.9150389999999999	1.285652	1.1790470000000002	1.0595649999999999	0.989416	1.3251	1.07453
ENSG00000188517	COL25A1	0.15563300000000002	0.120142	0.136025	0.19805899999999999	0.171903	0.177513	0.21193	0.17526799999999998	0.179111	0.050748	0.105476	0.08676
ENSG00000183684	ALYREF	11.336174	13.794086	11.753109	18.796255	17.887371	19.744068	12.197886	14.042244	12.055002	19.141859	15.859541	16.649963
ENSG00000285269	AL160269.1	0.0	0.004701	0.183639	0.737895	0.0	0.631582	0.0	0.258025	0.0	0.459435	0.0	0.004387
ENSG00000109618	SEPSECS	1.3644560000000001	1.577863	1.5649279999999999	1.149519	1.0613489999999999	1.28755	1.50468	1.4520149999999998	1.653038	1.6030990000000003	1.792758	1.778855
ENSG00000052802	MSMO1	16.238444	14.741605999999999	18.221999999999998	17.700923000000003	14.00791	14.992344	13.80392	13.290977000000002	14.939801999999998	14.853549999999998	13.347513	12.285812
ENSG00000118276	B4GALT6	7.1985149999999996	6.669477	8.228982	7.261831	5.980219999999999	6.58434	7.643351	7.378016	7.649075	7.053346	7.204282	5.924595
ENSG00000149328	GLB1L2	0.054937	0.070261	0.031817	0.109572	0.04137	0.108385	0.060933	0.103569	0.055567	0.104582	0.054975	0.057416
ENSG00000137824	RMDN3	10.103637999999998	9.805893000000001	11.397206999999998	12.549711000000002	11.689128000000002	10.842502	9.845269	10.559218	10.839989999999998	11.906161	9.185855000000002	10.551205
ENSG00000137821	LRRC49	1.803311	1.556901	1.188225	1.299062	1.20404	1.2792100000000002	1.632559	1.942902	1.8387140000000002	1.941984	2.195027	2.717069
ENSG00000105063	PPP6R1	14.820884	16.152404999999998	16.793842	20.122479	17.201117	19.545084000000003	15.15582	16.062531	15.872093	18.222811	15.481048	17.46431
ENSG00000131831	RAI2	0.093755	0.107454	0.100519	0.240036	0.266159	0.19758499999999998	0.288288	0.186355	0.203744	0.159341	0.09311900000000001	0.153937
Human_newGene_14540	Human_newGene_14540	0.0	0.0	0.0	0.0	0.0	0.0	0.0	0.0	0.0	0.0	0.0	0.122437
ENSG00000171103	TRMT61B	4.930978	4.1046830000000005	5.488244	5.491237	4.724736	4.816368000000001	4.832403	4.626167	5.597292	5.333238	4.842301	3.9781590000000002
ENSG00000127511	SIN3B	11.903666	12.640016	12.873357	13.198628	11.550938	13.638785000000002	14.162592	12.00859	12.605008000000002	13.860560000000001	11.843685999999998	12.701329
ENSG00000172273	HINFP	3.207657	3.933574	4.081339	3.8572990000000003	3.540233	3.236081	3.756145	3.447603	4.060129	3.9799880000000005	3.3656500000000005	3.408806
ENSG00000172270	BSG	150.46242400000003	164.240701	184.803908	226.32116599999998	180.017003	196.630969	208.76272899999998	206.703911	199.935018	197.08871100000002	159.08274999999998	179.628513
ENSG00000118898	PPL	0.115068	0.192425	0.129048	0.286145	0.233593	0.196859	0.100149	0.182921	0.146102	0.113191	0.111655	0.135625
ENSG00000118894	EEF2KMT	1.7691970000000001	2.14249	2.393017	1.9161299999999999	1.9318359999999997	1.795376	1.520227	1.895147	2.0806839999999998	2.785598	1.824659	1.910431
ENSG00000186377	CYP4X1	0.199088	0.173713	0.181749	0.182994	0.196945	0.243027	0.267314	0.270796	0.140328	0.18119	0.219507	0.215953
ENSG00000186376	ZNF75D	2.375272	2.523026	2.519638	2.256872	1.843961	2.332348	3.030818	2.423449	2.69469	2.74901	2.776017	2.613201
ENSG00000115446	UNC50	15.590827	15.38801	17.269053	14.907355	13.527664000000001	14.795727	14.707339999999999	14.034506	15.418261000000001	15.235606999999998	12.504211	12.059308
ENSG00000113845	TIMMDC1	12.669393	11.317493	14.427328000000001	14.714826	12.834969	13.647177	12.830211	13.398292	14.7138	13.23364	12.433214000000001	10.769993
ENSG00000108256	NUFIP2	18.026477999999997	17.134415	18.180657	15.724358	14.293116	14.618546	16.284241	16.240402	17.539873	17.923117	18.259560999999998	16.696033
ENSG00000011304	PTBP1	53.903065	56.047955	62.171673	61.986918	53.641901	57.955845	52.057691000000005	55.587998000000006	54.53993199999999	67.657481	54.044178	60.13615
Human_newGene_4045	Human_newGene_4045	1.3288909999999998	1.335857	0.918268	1.2578509999999998	1.1994939999999998	1.122982	1.056611	1.152159	1.06461	1.712233	1.335123	1.129482
ENSG00000104731	KLHDC4	4.1331180000000005	5.347345	4.8556669999999995	5.437443	4.187187	5.587378999999999	5.151115	4.914168	5.125964999999999	5.592378	4.885393	4.783125
ENSG00000104738	MCM4	5.220829999999999	5.161822	6.004974000000001	4.479921	3.5786649999999995	4.124061	3.943958	3.902145	4.316451	5.814062000000001	4.634725	5.363013
ENSG00000196455	PIK3R4	6.8076929999999996	7.142094999999999	7.125735000000001	6.766101	5.795978	6.230935000000001	7.334582999999999	6.986751	7.175775	6.962127	6.487737999999999	6.994517
ENSG00000196456	ZNF775	1.698567	1.4330280000000002	1.493116	1.611947	1.7211120000000002	1.7184629999999999	1.339238	1.448053	1.305791	1.77188	1.722053	2.3519330000000003
ENSG00000196458	ZNF605	1.899133	1.766594	1.656071	1.962745	1.532586	1.696539	2.028756	1.7886030000000002	1.994373	1.8039049999999999	2.276892	1.8915440000000001
ENSG00000197324	LRP10	20.214634	21.463770999999998	22.821217	32.084698	26.794271	28.197446	28.387459	29.157536	26.881234	27.149713	22.528942	26.687386000000004
ENSG00000104880	ARHGEF18	5.451593	6.396194000000001	5.588732	6.993294	5.781686	6.3063389999999995	6.397633000000001	6.303944	6.044360999999999	7.603505	5.433693	6.2332469999999995
ENSG00000104883	PEX11G	0.483322	0.408613	0.584824	0.544404	0.524979	0.618181	0.65622	0.495021	0.656852	1.043161	0.379826	0.712294
ENSG00000124155	PIGT	22.456493	21.94074	21.621099	29.079885	24.266512	23.714447	24.026812	24.493656	21.470425	25.540246	20.927236	24.701255
ENSG00000197321	SVIL	25.871328000000002	26.359038999999996	26.557980000000004	33.815200000000004	28.690776999999997	30.472027999999998	38.220096	37.281447	36.058187000000004	32.450147	33.000385	32.572053
ENSG00000197323	TRIM33	10.608408	11.003309	10.194652999999999	9.21903	8.107907	9.672221	9.617034000000002	9.250646	9.54076	9.59632	10.673934	10.038298
ENSG00000197329	PELI1	15.391006	15.517832	14.896131	14.792099	12.885983	16.065744	15.451425	14.322106	15.024023	13.301112	15.50067	14.824711
ENSG00000019144	PHLDB1	15.325719	16.442582	16.537092	20.270754	18.021504	20.276667000000003	18.570361	18.522195	17.489746999999998	18.620511	15.335301000000001	17.183175
ENSG00000076513	ANKRD13A	10.330668999999999	10.734381	11.259246000000001	10.469166	9.137932	9.571265	8.730425	9.108207	9.824709	11.052376	10.722578	9.35369
ENSG00000185055	EFCAB10	0.107262	0.0	0.0	0.000806	0.024849	0.003527	0.044754	0.013117	0.091296	0.055803	0.0	0.137514
ENSG00000107282	APBA1	1.29166	1.096849	1.287027	3.996257	3.122067	4.180212	3.305117	3.391427	3.589045	1.3972229999999999	1.270002	1.218132
ENSG00000152284	TCF7L1	4.902803	5.278931	4.161173000000001	6.765162	6.807638	6.5201780000000005	5.607018	5.139852	5.171117000000001	5.178306999999999	5.678515999999999	6.445482999999999
ENSG00000106771	TMEM245	16.990698	16.510367000000002	19.629396999999997	17.732447	15.844855	16.536082	17.275987	17.556685	17.837108	18.127946	16.830922	16.200381
ENSG00000106772	PRUNE2	6.164227	4.588952	4.944605999999999	3.2463390000000003	5.117135	4.592873	5.787190000000001	5.360574	4.363461999999999	5.214936	4.115229	3.7223660000000005
ENSG00000205213	LGR4	3.123621	2.719044	3.254832	3.940627	3.539246	3.6089089999999997	4.032253	4.2485230000000005	4.291383	3.216701	3.184135	2.826637
ENSG00000151532	VTI1A	6.5384970000000004	6.330934	6.176108999999999	6.072645	5.453757	6.213013	6.517931000000001	5.7007200000000005	6.2725100000000005	6.349613	6.802964	6.717747999999999
ENSG00000103051	COG4	12.633413	12.639887000000002	16.513134	15.428245	12.54729	14.009477	13.522375000000002	13.884529	14.386168999999999	14.439124	11.873661000000002	13.305637999999998
ENSG00000275342	PRAG1	10.474467	12.246113	11.523322	21.058058	16.998878	20.738865999999998	18.114366	16.137050000000002	16.012489000000002	12.44042	11.930941	13.342089
Human_newGene_4800	Human_newGene_4800	0.427139	0.406534	0.106662	0.179503	0.298556	0.469792	0.20800799999999997	0.173545	0.340378	0.267954	0.48613399999999996	0.51475
ENSG00000179242	CDH4	0.005456	0.0	0.012078	0.176598	0.166571	0.082892	0.060736	0.100676	0.0749	0.007568	0.010246	0.014041
ENSG00000152133	GPATCH11	2.48017	2.5633909999999998	2.863016	2.409904	2.461443	2.351607	2.090197	2.277778	2.2127719999999997	2.675148	2.682404	2.5765190000000002
ENSG00000152137	HSPB8	4.176184	3.965696	4.425563	3.976019	3.3971270000000002	3.144229	2.959062	3.082881	3.385858	4.866479	3.999208	3.927643
ENSG00000102908	NFAT5	57.253786	51.027542	50.250217	39.05921	36.812279	41.902677999999995	42.271375	41.405943	53.395547	46.256453	54.165088000000004	48.937338000000004
ENSG00000102900	NUP93	5.533152	5.127045999999999	5.688914000000001	5.326542999999999	4.7092909999999994	5.197557	5.225385999999999	4.879174000000001	5.303837	5.354842	5.6640239999999995	5.023561
ENSG00000102901	CENPT	8.056377	9.179945	9.743854	8.699809	9.152923	9.365706	8.911252999999999	9.528798	7.356697	9.930658000000001	8.572415	8.926197000000002
ENSG00000102904	TSNAXIP1	0.422491	0.31960600000000006	0.330636	0.254867	0.262438	0.372079	0.40269599999999994	0.3709119999999999	0.256042	0.35377400000000003	0.392079	0.350233
ENSG00000106484	MEST	0.050822	0.104447	0.231252	0.272427	0.176314	0.26654500000000003	0.09756899999999999	0.154889	0.308574	0.184575	0.150925	0.05213
ENSG00000143079	CTTNBP2NL	25.120582	22.812620000000003	26.142762	22.081836	19.635368	20.272661000000003	19.911143	20.420258	21.487897999999998	25.764825000000002	24.339513999999998	22.900973
ENSG00000251369	ZNF550	0.937469	0.96482	1.11661	0.7654569999999999	0.6603319999999999	0.6389469999999999	0.8523700000000001	0.7820819999999999	0.927544	1.253568	1.132176	0.842067
ENSG00000178809	TRIM73	0.16431400000000002	0.23247099999999998	0.089446	0.142637	0.099305	0.15724	0.176425	0.11817	0.10239400000000001	0.173688	0.150368	0.216445
ENSG00000092020	PPP2R3C	14.347206	14.102879	16.038625	14.253764000000004	12.507551	12.525538999999998	11.805469	13.600170000000002	15.266255000000001	15.132254999999997	15.834402999999998	13.407072999999999
ENSG00000185947	ZNF267	9.773556	9.346638	10.068967	8.211356	6.953096	7.682092	9.839938	9.790249000000001	10.443357	10.714644	11.591218	11.876873
ENSG00000185946	RNPC3	3.7733849999999998	3.890422	3.2259960000000003	2.7129719999999997	3.121793	3.670598	3.3673700000000006	3.019595	3.219785	2.9539020000000002	4.1747369999999995	3.7659830000000003
ENSG00000204628	RACK1	296.56456099999997	312.86023400000005	330.781798	366.549299	333.85217900000004	322.049286	249.05785699999998	281.592867	278.81753799999996	373.45813300000003	303.33465900000004	356.14240900000004
ENSG00000114450	GNB4	22.432055000000002	21.680883	22.359301	19.79148	17.949249000000002	20.928563999999994	18.218612	17.379405000000002	18.756028	19.240437999999997	19.611955999999996	19.136604000000005
ENSG00000196873	CBWD3	6.100911	5.468698000000001	4.943072000000001	4.274427	4.301772	4.780393	5.842162	5.321388	5.764163999999999	5.04411	5.360705	5.756921
ENSG00000142303	ADAMTS10	0.291101	0.476084	0.292734	0.819007	0.70945	0.8806	0.837572	0.7803169999999999	0.894731	0.401763	0.31575600000000004	0.46239300000000005
Human_newGene_17475	Human_newGene_17475	1.932531	0.970205	1.59135	1.221775	1.9718800000000003	1.659047	1.563468	1.775974	2.034914	2.248179	1.551825	1.423546
ENSG00000286112	AL441992.2	0.175399	0.562431	0.052679	0.418693	0.640959	0.105196	0.135596	0.28683	0.150205	0.678178	0.242696	0.08829
ENSG00000183475	ASB7	4.1479479999999995	4.092661	4.583525	3.918124	3.4705559999999998	3.819509	3.686453	3.749276	4.656525	4.461810000000001	4.404012	4.263210999999999
ENSG00000183474	GTF2H2C	3.9721210000000005	5.125021	4.361642	4.374736	4.173732	3.693169	4.573801	4.27263	4.913285999999999	4.679487	5.550649	3.8865040000000004
ENSG00000163516	ANKZF1	4.4782079999999995	4.064192	3.752435	4.068707	3.7554960000000004	4.4344019999999995	3.9909710000000005	3.713735	4.10231	4.315986	3.795549	4.4747520000000005
ENSG00000163517	HDAC11	0.915692	1.2760330000000002	1.490427	1.20494	0.9931340000000001	1.176327	1.146398	1.001111	1.17936	1.4114559999999998	0.901884	1.561811
ENSG00000163510	CWC22	5.859534	6.098112	5.475713	6.031199	6.2110389999999995	6.03118	5.038366	5.71032	5.963418	6.2818000000000005	6.615268	6.027946999999999
ENSG00000283199	C13orf46	0.08757	0.150903	0.109499	0.164405	0.134409	0.169307	0.176142	0.17259	0.093061	0.155196	0.163797	0.243511
ENSG00000163513	TGFBR2	258.655975	256.046936	300.628632	295.253052	250.68251	274.766541	296.344055	298.003601	311.499451	305.978455	270.181274	266.252136
ENSG00000205572	SERF1B	4.521903	2.825136	3.8678209999999997	4.43853	4.65277	3.746056	3.381867	3.456506	3.7896350000000005	4.887924	4.977977	4.6437479999999995
ENSG00000205571	SMN2	4.990262	5.084512	5.028650000000001	4.927832	4.720458000000001	4.8771510000000005	4.516856	3.022491	4.904663	5.138956	5.822812999999999	5.301119
ENSG00000106070	GRB10	23.909586000000004	23.378847	24.008699	24.446367	21.817752000000002	23.820195	27.274596	24.040838	26.256648	28.26926	27.266871000000002	26.7304
ENSG00000156232	WHAMM	2.544297	2.562179	2.938044	2.760823	2.495139	2.41802	2.421019	2.567641	2.720614	2.864131	2.525752	2.458328
Human_newGene_5359	Human_newGene_5359	0.0	0.0	0.0	0.0	0.0	0.0	0.0	0.0	0.265215	0.528698	0.0	0.829147
ENSG00000125945	ZNF436	5.782615	5.908822	7.009327	5.362583000000001	4.555641	4.910289000000001	5.943797	5.781357	5.924446	8.568567	7.721534	7.385981
ENSG00000125944	HNRNPR	42.106681	24.308603	24.612135000000002	27.773590999999996	34.894650000000006	27.394888999999996	20.344229000000002	24.05027	23.178203000000003	30.259674	29.554599999999997	23.836381999999997
ENSG00000090316	MAEA	15.548658999999999	15.422097	19.899264	19.885717	18.378757	18.885504	18.746040999999998	17.723499	20.186816	17.53438	15.533919999999998	15.548879
ENSG00000008394	MGST1	55.55263600000001	50.901092	57.526764	50.36226799999999	50.944091	41.126781	42.49175	47.56648099999999	50.295071	52.125641	50.881857	46.154324
Human_newGene_5935	Human_newGene_5935	0.026454	0.035599	0.001534	0.110854	0.018141	0.133407	0.106925	0.012263	0.170921	0.02347	0.105815	0.256054
ENSG00000134825	TMEM258	30.09977	35.50401299999999	40.803643	46.509942	39.873943999999995	39.198493000000006	35.641968000000006	38.22624700000001	39.496255	43.969328000000004	32.70331	38.474553
ENSG00000130414	NDUFA10	11.028546999999998	12.966690000000002	13.268164	12.754549	10.809049	11.861337999999998	13.035543	11.395983000000001	13.783673	12.917414999999998	11.976048000000002	15.983024
Human_newGene_6910	Human_newGene_6910	0.0	0.0	0.0	0.032719	0.198848	0.027709	0.0	0.0	0.060916	0.0	0.0	0.077926
Human_newGene_6912	Human_newGene_6912	0.0	0.0	0.77258	0.5216189999999999	0.395152	0.475557	0.0	0.0	0.6422519999999999	1.1301269999999999	0.300509	0.0
Human_newGene_6914	Human_newGene_6914	0.0	0.143759	0.0	0.0	0.0	0.0	0.0	0.0	0.0	0.0	0.0	0.0
ENSG00000164897	TMUB1	5.744689999999999	7.791781000000001	6.845223000000001	9.077653	8.289785	8.319308000000001	5.892951	6.884453000000001	6.647626	7.576678000000001	7.080077	8.473827
Human_newGene_10150	Human_newGene_10150	0.280576	0.341617	0.188665	0.393828	0.407551	0.622741	0.628752	0.147774	0.449	0.056	0.189325	0.224981
ENSG00000044446	PHKA2	1.661748	1.658126	1.907622	1.820556	1.47587	1.737706	1.860301	1.583082	1.763511	1.752216	1.687656	1.949431
ENSG00000155621	C9orf85	4.585889	4.410839999999999	4.043317	3.4931699999999997	3.4606920000000003	4.2662569999999995	4.092522	3.092779	4.621059000000001	5.145736	4.813575	4.701872
ENSG00000186638	KIF24	0.389058	0.239904	0.391845	0.267552	0.236691	0.272755	0.249958	0.265986	0.278195	0.411195	0.229327	0.290296
ENSG00000011332	DPF1	0.171946	0.064535	0.12346899999999998	0.113499	0.087107	0.167465	0.122764	0.119896	0.160911	0.164211	0.13303800000000002	0.163213
ENSG00000186635	ARAP1	8.200573	8.791539	9.664349999999999	9.010254999999999	7.857056	8.668326	7.584149	7.836139	7.956664999999999	9.635542	7.866356999999999	9.782435999999999
ENSG00000150961	SEC24D	35.058640000000004	35.107023	38.336679000000004	42.027989	36.166247	38.749622	37.809836999999995	38.072246	40.115829999999995	35.970688	34.035275999999996	33.489718
ENSG00000288611	NPBWR1	0.229301	0.338281	0.402261	0.500842	0.536058	0.578977	0.408417	0.397303	0.397136	0.300872	0.198588	0.20924
Human_newGene_17874	Human_newGene_17874	0.057186	0.15821800000000003	0.306429	0.202	0.074762	0.09739	0.055707	0.188307	0.142061	0.051556	0.06438	0.14835500000000001
ENSG00000196159	FAT4	14.800875	14.826122	15.966505999999999	12.480182	10.430969000000001	11.483455999999999	11.842721000000001	11.858516	11.898723	13.994695	13.267128	13.258578
ENSG00000196154	S100A4	0.273033	0.155588	0.117989	0.623233	0.291816	0.43387200000000004	0.318867	0.177785	0.307787	0.222981	0.290389	0.066982
Human_newGene_17879	Human_newGene_17879	0.0	0.0	0.137348	0.0	0.014746	0.070402	0.0	0.0	0.0	0.0	0.136483	0.034591
ENSG00000196150	ZNF250	0.930715	1.2342549999999999	1.091779	0.95356	0.811612	1.009463	0.903029	1.165151	1.10588	1.288451	0.9795020000000001	0.98017
ENSG00000196151	WDSUB1	3.148657	2.64616	3.470227	2.5033139999999996	2.003788	2.017998	2.373904	1.560224	2.435823	2.560796	2.220651	2.196155
ENSG00000170619	COMMD5	6.273751000000001	6.762315999999999	7.501444	9.111799999999999	7.440287	8.706896	7.9850259999999995	8.828715	8.123912	8.709033000000002	6.557303	8.549142999999999
ENSG00000128340	RAC2	31.89598	33.738153000000004	35.061187999999994	45.576139000000005	40.577152	39.645084999999995	37.361822	40.544909	42.168687	41.578652000000005	34.325005000000004	39.737100000000005
ENSG00000128342	LIF	0.403747	0.516198	0.492105	0.486647	0.441342	0.324744	0.530845	0.448001	0.43243	0.338609	0.389602	0.396803
ENSG00000128346	C22orf23	0.140331	0.006253	0.071066	0.116697	0.107183	0.082966	0.11288	0.126555	0.115564	0.15374	0.041413	0.085464
Human_newGene_4405	Human_newGene_4405	0.048183	0.177384	0.045994	1.4097490000000001	0.673184	1.239912	1.976014	1.7908050000000002	1.966607	0.108786	0.24895899999999999	0.11773800000000001
Human_newGene_4406	Human_newGene_4406	0.0	0.012264	0.0	0.088789	0.0	0.143403	0.255733	0.159249	0.173343	0.01441	0.0	0.048778
Human_newGene_4407	Human_newGene_4407	0.0	0.0	0.0	0.0	0.0	0.0	0.0	0.127988	0.0	0.0	0.0	0.0
ENSG00000175395	ZNF25	2.923398	3.041886	3.073401	2.966625	2.650453	2.703474	2.680092	2.538754	3.030541	3.031975	2.780148	2.870176
ENSG00000175390	EIF3F	14.218929000000001	15.355756	16.714278000000004	17.120927000000002	15.130216999999998	15.827626	12.723831	13.755217	14.124721999999998	17.307873	15.453000000000001	16.464049
ENSG00000198089	SFI1	1.9031519999999997	2.096585	2.020819	1.997163	1.6967839999999998	2.236704	2.1519299999999997	1.904609	2.194284	2.0644910000000003	1.82126	2.3629339999999996
ENSG00000134882	UBAC2	15.229231	14.661198	17.558702	15.777745	14.059061000000002	15.101469999999999	14.811606000000001	15.156641	15.050705	16.196563	14.865590000000001	14.59859
ENSG00000198081	ZBTB14	3.0643750000000005	3.3167560000000003	3.3859700000000004	3.2612920000000005	3.219362	2.724891	2.91873	3.2919579999999997	3.487792	3.7774020000000004	3.7062610000000005	3.45291
ENSG00000134884	ARGLU1	17.828024	18.075817	15.061396	14.608949	14.301578	15.276268	16.548422	16.364548	15.07062	15.065886	19.949242	17.934065
ENSG00000067113	PLPP1	3.817078	3.9459809999999997	5.403542000000001	5.309323	4.688705	4.791170999999999	4.779641	4.857854	4.9093670000000005	5.216671	3.753627	4.428011
ENSG00000198336	MYL4	0.494392	0.411928	0.419083	0.5520499999999999	0.7538360000000001	0.413135	0.6130439999999999	0.609634	0.620888	0.9445359999999999	0.599829	0.64391
ENSG00000198331	HYLS1	2.4016480000000002	2.52081	2.457042	2.741459	1.993913	2.136646	2.636838	3.068158	2.330503	2.029418	2.330811	2.040132
ENSG00000156860	FBRS	12.07595	10.076732	11.362262999999999	13.10878	11.463461	13.553514999999999	12.383338	11.52362	9.491036	11.447294000000001	12.292339000000002	16.081339
ENSG00000276547	PCDHGB5	3.457758	3.858448	3.7850279999999996	7.568475	5.191201	5.820318	6.300253	6.219782	5.813973000000001	4.149341	4.044517	4.156847
Human_newGene_458	Human_newGene_458	1.105356	1.5101360000000001	0.8695829999999999	0.9314449999999999	0.792108	1.089096	1.2781609999999999	1.359944	1.095497	1.111616	1.3060130000000003	1.4341409999999999
ENSG00000160796	NBEAL2	5.355389000000001	6.4048110000000005	5.6272269999999995	5.806260999999999	4.791925	5.942425	6.606549	5.839735	5.544527	6.619714999999999	6.058725	7.685427000000001
ENSG00000160799	CCDC12	7.5499	8.379517	10.032876	9.73056	8.621532	9.506706999999999	8.407415	8.330468	8.482114000000001	10.393465	8.325297	9.032134
ENSG00000167220	HDHD2	5.414349	4.771091000000001	4.657323	5.3253509999999995	4.418062	4.6186359999999995	4.91849	4.602174000000001	5.459073999999999	5.505595	5.755062000000001	5.073443000000001
ENSG00000198393	ZNF26	0.905623	0.9530409999999999	0.691983	0.6369849999999999	0.6571790000000001	0.878489	0.9646699999999999	0.777399	0.844008	0.728144	1.039859	0.9411780000000001
ENSG00000104886	PLEKHJ1	9.284807	9.520436	12.627028999999999	12.522193	11.334964	12.391969	10.300953999999997	12.147788	12.436492000000001	11.404579999999997	8.787129	10.867024
Human_newGene_3176	Human_newGene_3176	0.0	0.0	0.0	0.0	0.0	0.0	0.112499	0.055739	0.0	0.0	0.045781	0.0
ENSG00000176155	CCDC57	1.164908	1.136983	0.699243	1.1661460000000001	1.098058	1.548448	1.247214	1.461385	1.032001	1.0700749999999999	1.258475	1.4025859999999999
ENSG00000198399	ITSN2	16.575957	15.502481000000003	16.020466	14.175946999999999	13.069080000000001	15.09028	14.298286999999997	14.421618	14.963897000000001	15.058553	16.218984	14.306510999999999
ENSG00000132109	TRIM21	10.594824000000001	11.128615	13.339874	12.469499	10.139695	9.423241	10.053492	11.1791	11.99048	11.502212	9.222159999999999	9.891313
ENSG00000148303	RPL7A	739.7668600000001	789.602144	906.1994510000001	775.297196	683.992772	683.568392	627.300572	652.17184	702.287867	914.199655	781.55479	757.672462
ENSG00000148300	REXO4	4.637232	4.737773	4.573816000000001	5.685236	4.836326	4.238927	4.527621	4.5861350000000005	4.854362	5.81125	4.890891000000001	5.292536
ENSG00000166888	STAT6	20.732952	23.925509	25.442033	24.038663000000003	19.973405	22.125352000000003	24.016088000000003	24.656106	23.576178	28.379339999999996	21.404197	25.017854
ENSG00000148308	GTF3C5	12.299364	12.839264	12.85696	13.802389000000002	13.056277	12.592836	12.779616999999998	12.926649	12.598482999999998	13.133162	13.015208	13.448414
ENSG00000095066	HOOK2	1.7216749999999998	2.6799329999999997	1.8860219999999999	1.8201880000000001	2.22906	2.184203	2.298013	1.875948	1.9586049999999997	3.117023	2.156667	2.256182
ENSG00000135823	STX6	15.718309999999999	15.155111999999999	17.434091	13.629208	11.6453	12.881736	13.578745	13.316780999999999	14.191184	16.594518	15.615767	14.787356
ENSG00000135821	GLUL	11.485884	12.832923999999998	14.810017	11.52219	8.748004	9.938656	10.531665	9.988634	11.070392	13.890169	12.475486	11.883485999999998
ENSG00000135829	DHX9	38.776714	39.173019	43.221401	38.40213	33.732029	36.375969	35.102043	36.36832	38.70919	41.218723	38.443314	36.046455
ENSG00000135828	RNASEL	0.696921	0.6310260000000001	0.982461	0.71636	0.506527	0.5493680000000001	0.727904	0.7642950000000001	0.6513490000000001	0.831027	0.6373460000000001	0.78062
ENSG00000110852	CLEC2B	9.646806	10.789591	10.161418000000001	12.024462	10.159742	10.629075	12.129129	12.05836	13.566376	10.875565	10.423686	9.869248
ENSG00000066056	TIE1	97.397398	104.434661	114.698718	105.478408	85.171887	98.796904	105.254332	105.436944	101.03574900000001	124.58461799999999	97.828919	111.974946
ENSG00000083520	DIS3	7.456722	8.662906	10.066622	8.388944	8.137347	7.786797	6.902405	7.001134	8.093315	7.571999000000001	7.667791	6.865714
ENSG00000249240	AC069368.1	0.018894	0.021533	0.020355	0.0	0.063527	0.0	0.025602	0.0	0.0	0.058255	0.0	0.112972
ENSG00000249242	TMEM150C	3.963776	3.6834729999999998	4.063695	4.496303	3.480227	3.230401	4.204738	3.931699	3.84831	4.0155710000000004	3.517178	3.351914
ENSG00000162769	FLVCR1	0.875261	0.944764	1.179684	0.738843	0.560374	0.73748	0.918074	0.759104	0.749093	0.922399	0.973715	0.921178
ENSG00000173258	ZNF483	0.248238	0.22903199999999999	0.167599	0.524815	0.540843	0.699175	0.5901480000000001	0.579132	0.553985	0.203152	0.21310199999999999	0.283931
Human_newGene_1440	Human_newGene_1440	0.029014	0.152961	0.01218	0.027225	0.0	0.072267	0.028266	0.056984	0.007643	0.0	0.0	0.100231
ENSG00000116161	CACYBP	14.06748	15.462795999999999	15.442034	13.766743	14.455888	13.691102	12.518249	12.774624000000001	13.525565	15.363316000000001	14.443589000000001	13.910465
ENSG00000271092	TLCD4-RWDD3	1.590932	0.413614	0.234342	0.324687	1.557952	0.307628	1.981528	0.30643	0.277968	0.529578	0.402135	1.5671730000000001
ENSG00000021776	AQR	8.102074	8.446425	9.194842	7.8641879999999995	6.832088000000001	7.328301	8.180627999999999	7.715923	8.18478	8.298466	9.495217	8.201713
Human_newGene_16641	Human_newGene_16641	0.013102	0.094072	0.0	0.004178	0.0	0.116731	0.158231	0.068395	0.224402	0.157268	0.293464	0.242277
Human_newGene_16642	Human_newGene_16642	2.212481	2.0863890000000005	2.0438830000000006	1.432881	1.5277470000000006	2.1919959999999996	1.663949	1.7908339999999998	1.6848869999999996	2.410856	2.7746030000000004	2.4527050000000004
Human_newGene_16643	Human_newGene_16643	0.815904	1.489448	0.635765	0.512982	0.485293	1.327916	0.6952250000000001	0.942023	0.361954	0.8338819999999999	1.9111440000000002	1.5887420000000003
ENSG00000272674	PCDHB16	0.16091	0.164053	0.130838	0.353622	0.34332799999999997	0.288643	0.24824	0.324787	0.301777	0.139206	0.152958	0.167286
ENSG00000271321	CTAGE6	0.167449	0.147567	0.13769	0.152257	0.155235	0.223688	0.215784	0.195377	0.211927	0.117414	0.192118	0.11722
ENSG00000130997	POLN	0.581317	0.264142	0.521224	0.315786	0.407083	0.835121	0.245746	0.407808	0.774345	0.532955	0.131578	0.87469
ENSG00000135341	MAP3K7	9.334259	8.824462	9.334364	8.332639	8.163082	8.416923	8.81522	9.174235	9.343024	8.98507	9.257343	8.812784
ENSG00000174705	SH3PXD2B	16.635298	15.326668	17.025837	18.82793	15.334332	17.468565	16.877834	16.718407	18.558021	19.197686	18.30111	18.258630999999998
ENSG00000234776	C11orf94	0.025147	0.0	0.0	0.041483	0.0	0.150294	0.142427	0.131122	0.04661	0.16953	0.26684	0.065036
ENSG00000117691	NENF	5.092608	5.083073	6.32265	7.842387	6.337811	7.236967	6.941704	7.644801	7.419793	8.374455	6.451499	5.280964
ENSG00000086544	ITPKC	4.035382	4.244612	4.452108	5.322602	3.95851	4.949195	4.454852	4.70841	4.808015	5.217721	4.088903	4.579052
ENSG00000076067	RBMS2	15.747536	14.337556	15.721822999999999	16.614897	14.917047	16.512999	14.377976	16.083351	15.025143	16.306405	15.003865000000001	15.388098000000001
ENSG00000167280	ENGASE	2.183494	2.037903	2.06613	2.14825	1.6016569999999999	2.355796	2.256801	2.110033	2.125555	1.966318	2.081949	2.1355750000000002
ENSG00000163904	SENP2	7.320527	7.064032	7.703435	7.722021999999999	6.312861	6.679945999999999	6.093341	6.122463	6.80843	7.367266000000001	6.663714	6.494991
ENSG00000156398	SFXN2	0.590239	0.5639350000000001	0.555189	0.47953	0.5134350000000001	0.36844	0.593751	0.556559	0.766907	0.48913300000000004	0.578667	0.572143
ENSG00000176834	VSIG10	3.129944	3.2017	3.941832	3.00364	2.7915449999999997	3.0877589999999997	3.0916740000000003	2.723484	3.106964	3.320551	3.2800759999999998	3.018617
ENSG00000181625	SLX1B	4.478148000000001	4.383443000000001	6.031272	4.856311	6.240471	5.392399999999999	2.949776	2.845694	4.440564	5.951183	4.060702999999999	5.6173079999999995
ENSG00000269964	MEI4	0.00339	0.005539	0.003795	0.003806	0.005287	0.010127	0.117849	0.015614	0.001019	0.007703	0.0	0.001195
ENSG00000134690	CDCA8	1.24623	1.241235	1.533819	1.1802899999999998	0.91946	0.888687	0.703821	0.860356	0.985755	1.658064	1.5665200000000001	1.437969
ENSG00000134698	AGO4	3.955921	3.69409	3.885516	3.167743	3.089532	3.344335	3.644162	3.316173	3.675572	3.871302	3.957718	3.792884
ENSG00000107331	ABCA2	3.529721	4.075146	4.526983	6.0809120000000005	5.440199999999999	6.00053	5.502997	6.06243	5.374613	4.883705000000001	3.583711	4.358589
ENSG00000108861	DUSP3	19.991304	20.776677000000003	24.298064	24.449439	21.422558000000002	21.663601	19.073866000000002	18.859236000000003	21.004537000000003	22.686825000000002	19.071109	20.080233000000003
ENSG00000143891	GALM	2.226681	2.199727	2.421915	2.4885349999999997	2.282007	2.435211	1.97129	1.75313	1.9483210000000002	2.207178	2.368075	2.162144
ENSG00000071246	VASH1	4.1397949999999994	4.617408	4.991810999999999	5.7108099999999995	5.251608999999999	5.702475	5.617499	5.356681999999999	5.437145999999999	7.517658	6.707320999999999	6.739218
ENSG00000071242	RPS6KA2	22.881229	23.456615000000003	26.223059999999997	26.864027	22.443952	23.934702	22.573292000000002	22.309524	23.084854999999997	26.288073	22.586249999999996	23.801913000000003
ENSG00000071243	ING3	7.950292	9.065787	9.20949	6.763836	6.416040000000001	7.080496999999999	6.766717	6.602517	7.186274999999999	7.290198999999999	7.922972000000001	6.611241
ENSG00000105929	ATP6V0A4	1.475976	1.4896989999999999	1.771052	2.337763	1.5300799999999999	1.4553599999999998	1.747757	1.943054	1.771922	1.634217	1.552964	1.125165
ENSG00000105928	GSDME	10.192701999999999	9.29471	10.835573	10.26612	9.439345999999999	9.89073	9.919801	10.631963	11.179013	10.648038999999999	10.381849	9.491720999999998
ENSG00000145386	CCNA2	2.500962	2.689768	3.104226	2.561264	1.773773	2.225543	2.281807	2.20377	2.514347	3.186043	3.092229	2.763058
ENSG00000132669	RIN2	18.716067	18.877275	20.052131	19.466616	17.632403	18.290532	20.695587	20.970190000000002	20.757894999999998	24.666914000000002	22.715066	24.015476
ENSG00000132664	POLR3F	4.307796	4.095263	4.603732	3.784904	3.22286	3.455642	3.652309	4.192633	4.559661	4.466953	4.634489	4.11165
ENSG00000119596	YLPM1	17.610817	17.929624999999998	15.09794	18.472119	14.392685	16.055016	15.745524999999999	16.891839	15.412356	16.499861000000003	18.878864999999998	18.049522
ENSG00000119599	DCAF4	2.5052920000000003	2.0806869999999997	2.717073	2.929897	2.2105900000000003	2.756143	2.2582340000000003	2.125904	2.5703419999999997	2.6541010000000003	2.3907340000000006	2.2312809999999996
ENSG00000139679	LPAR6	1.525123	1.601755	1.919312	2.406141	1.59324	1.5798100000000002	7.96053	1.278824	1.697645	1.751354	1.615797	1.090471
ENSG00000148841	ITPRIP	42.496256	46.891068	51.672898	46.234035	37.879648	42.931117	40.980195	38.834161	38.405033	43.170868	37.379365	40.69947500000001
ENSG00000148840	PPRC1	6.339016	5.547861999999999	6.380337	6.881697	5.809457	6.5244990000000005	6.512919	5.635102	5.032876	6.948084	5.259053	7.019666999999999
ENSG00000148843	PDCD11	9.571712	9.715266999999999	10.424328000000001	11.243022	9.375703999999999	10.058799	10.692109999999998	10.630462000000001	10.886652999999999	11.280452	8.521822	9.614408999999998
ENSG00000148842	CNNM2	0.612271	0.5201979999999999	0.7073119999999999	0.528387	0.679378	0.672892	0.5674309999999999	0.6137360000000001	0.6082869999999999	0.569669	0.532166	0.8989520000000001
ENSG00000139675	HNRNPA1L2	0.293433	0.027851	0.192568	0.181714	0.066412	0.04017	0.038761	0.298463	0.104489	0.051317	0.250552	0.043155
ENSG00000162627	SNX7	14.261506	14.336952	16.389825000000002	15.163404	14.502201000000001	14.993086	13.357853	14.514772	17.071043	16.483063	15.196947	14.828738
ENSG00000162623	TYW3	4.4898359999999995	4.082241	4.833132999999999	4.005346	3.816367	4.276837	4.274418000000001	4.146013999999999	4.420296	4.595274999999999	4.801203	4.531621
Human_newGene_14924	Human_newGene_14924	4.136913	3.7589379999999997	2.319709	3.737697	2.3243159999999996	3.701135	5.134234000000001	2.8310390000000005	1.9418619999999998	1.546218	3.7329659999999993	3.854252
ENSG00000188706	ZDHHC9	11.832276	11.556992999999999	12.958599999999999	14.839164	12.883545	13.394224999999999	13.527759000000001	12.968215	13.621424	12.369418	11.801073	11.054034
ENSG00000188707	ZBED6CL	0.03978	0.068295	0.050964	0.018174	0.004094	0.0	0.004462	0.0	0.0	0.091323	0.044387	0.115091
ENSG00000185634	SHC4	0.082015	0.032249	0.07542	0.044277	0.055509	0.087921	0.132187	0.116044	0.063342	0.056676000000000004	0.147076	0.045272
ENSG00000165071	TMEM71	2.979069	2.7661550000000004	3.2464530000000003	1.892592	1.768641	1.823236	1.848987	1.976536	2.389844	3.80769	3.422481	3.6305229999999997
ENSG00000185630	PBX1	1.9982739999999999	1.898725	2.318994	2.373729	2.5630820000000005	2.423019	2.097177	2.5805	2.335745	1.856062	1.967624	2.178363
ENSG00000165072	MAMDC2	0.022749	0.087173	0.021699	0.355388	0.244126	0.338149	0.407471	0.400886	0.446493	0.06293	0.038246	0.021838
ENSG00000119638	NEK9	5.559374	5.269406999999999	6.176733	4.15108	3.6178269999999997	3.588757	4.521064	4.621375	4.97633	6.593055	5.886051	5.42608
ENSG00000101353	MROH8	0.38501	0.459281	0.581467	0.423733	0.45427300000000004	0.38385199999999997	0.416391	0.439344	0.379093	0.422878	0.8452900000000001	0.457644
ENSG00000101350	KIF3B	8.490653	8.647701	9.406464	9.40973	7.736599	8.759695	8.537385	8.519636	8.692765	9.483625	8.650823	9.092054
ENSG00000169902	TPST1	6.694067	6.769608	7.382678	7.34552	6.178545000000001	7.118584	6.793310999999999	6.448168	7.308641	7.203738	5.69451	6.284333
ENSG00000169905	TOR1AIP2	30.251932	30.884711	33.990738	30.505652	27.650399	28.614706	29.060745999999998	28.985798	32.020486	30.801391	29.386129	27.903163
ENSG00000169908	TM4SF1	310.51108999999997	310.135056	354.86505400000004	330.647522	281.511387	287.12734400000005	273.717629	282.074273	294.423674	331.71988999999996	297.760718	286.93419
ENSG00000089902	RCOR1	9.439336	9.61521	11.277328	9.333755	8.246838	9.094783	8.919027	8.573845	9.456835	9.834841	10.234418	9.263758
ENSG00000152894	PTPRK	29.430099	26.339991000000005	29.205955999999997	24.987766999999995	21.431845999999993	23.27883599999999	26.594271000000006	25.775011	25.657094000000004	28.279557999999994	31.017948000000004	28.432223999999998
ENSG00000138780	GSTCD	2.8314129999999995	2.844759	3.220748	2.752181	2.404152	3.0139899999999997	2.955245	2.758635	3.1356450000000002	2.619257	3.143039	2.9571500000000004
ENSG00000138785	INTS12	8.313528999999999	8.117713	9.338001	8.797377000000001	8.347558	8.220625	6.755498000000001	7.123544000000001	6.917952999999999	9.711722	9.048329999999998	8.525139999999999
ENSG00000154803	FLCN	9.274339999999999	9.322403000000001	9.663763999999999	10.078621	8.269184	9.286316	10.338768	10.194080999999999	10.604144	10.809201	8.540145	8.843902
ENSG00000196792	STRN3	12.140134999999999	12.422102000000002	12.587443000000002	12.632371	11.188741	12.267726	11.747015999999999	12.025479	12.568754	11.718449999999999	12.619502999999998	10.95513
ENSG00000196793	ZNF239	0.129104	0.159576	0.202	0.273863	0.064828	0.256184	0.232813	0.339665	0.240903	0.287809	0.317138	0.326757
ENSG00000164306	PRIMPOL	3.822242	3.796684	3.43229	3.086506	2.750936	2.6237020000000006	2.865175	2.816675	3.5477010000000004	3.9688740000000005	3.14116	3.207967
ENSG00000164307	ERAP1	30.503203	29.069058	33.535768	35.575636	30.174450999999998	30.471637	33.958517	34.559205	35.046847	33.606598	30.303077	28.33097
ENSG00000164300	SERINC5	3.535847	3.28973	4.114852	3.537965	2.80443	3.239085	3.509964	3.80237	3.372336	4.28311	3.597774	3.181437
ENSG00000164308	ERAP2	3.9157719999999996	4.251201	3.2762299999999995	4.524795	4.304044	4.308878	6.106495000000001	5.733936	5.374492	3.3830400000000003	4.401483	4.5714809999999995
ENSG00000184949	FAM227A	0.29828	0.27663899999999997	0.203021	0.18556599999999998	0.15611999999999998	0.290014	0.366064	0.258811	0.273695	0.243392	0.290863	0.340928
ENSG00000100401	RANGAP1	22.086698	23.656078	27.113650000000003	27.870657999999995	24.328591	26.434127999999998	22.384006	22.316116	23.421455999999996	26.95213	21.454088	23.487616000000003
ENSG00000100403	ZC3H7B	18.885216	19.305721	21.457069	23.865835	20.670412	21.605717	18.646505	19.491089	19.54582	21.046532	17.485817	19.239697
ENSG00000104381	GDAP1	0.6686380000000001	0.429305	0.6362969999999999	0.364417	0.34279400000000004	0.439596	0.473375	0.447218	0.588946	0.581102	0.7357	0.5164190000000001
ENSG00000125430	HS3ST3B1	0.046567	0.02704	0.044254	0.067746	0.075549	0.130656	0.060737	0.071637	0.069013	0.055704	0.04126	0.019203
ENSG00000125434	SLC25A35	1.078789	0.8836229999999999	1.143451	1.1813179999999999	0.909918	1.060331	1.142316	1.065161	1.276313	1.1778710000000001	1.133677	1.255835
ENSG00000203896	LIME1	0.19101400000000002	0.269924	0.105113	0.157583	0.36574999999999996	0.175495	0.102738	0.12934	0.214718	0.27876999999999996	0.251519	0.260594
ENSG00000182628	SKA2	5.795071	5.892689	5.657376999999999	4.817755	4.444312	4.43612	3.5009629999999996	3.658463	4.329950999999999	5.789029000000001	5.156417	4.536638
ENSG00000182621	PLCB1	13.287047000000001	13.212416999999999	12.49129	11.525102	10.887611	13.129416	14.420595999999998	13.013566999999998	14.557888	13.23688	15.133299999999998	15.06683
ENSG00000256349	AP002748.5	0.0	0.003584	0.0	0.126459	0.0	0.0	0.0	0.0	0.0	0.0	0.004892	0.0
Human_newGene_9141	Human_newGene_9141	0.0	0.0	0.0	0.0	0.0	0.372371	0.0	0.0	0.0	0.0	0.0	0.0
ENSG00000254852	NPIPA2	0.236017	0.355625	0.12618000000000001	0.545072	0.45996499999999996	0.400992	0.5032019999999999	0.223184	0.340812	0.668153	0.261559	0.398521
Human_newGene_4721	Human_newGene_4721	0.338775	0.151888	0.365892	0.16203	0.069172	0.141185	0.198455	0.246399	0.065125	0.128248	0.115311	0.206476
Human_newGene_4723	Human_newGene_4723	0.0	0.0	0.127203	0.0	0.0	0.0	0.0	0.108665	0.047361	0.0	0.13607	0.0
ENSG00000254858	MPV17L2	2.078032	2.027863	2.720805	2.98078	2.249775	2.413749	2.412664	2.183091	2.114661	3.3237	2.12882	2.567729
Human_newGene_4728	Human_newGene_4728	0.083676	0.18790800000000002	0.16904000000000002	0.745797	0.897101	0.43692400000000003	0.8991030000000001	0.236732	0.350427	0.23464999999999997	0.390698	0.17004999999999998
ENSG00000104967	NOVA2	4.971966	5.454925	5.593627	6.653878000000001	5.9459599999999995	6.160341	6.026481	5.539786	6.077695	6.8776150000000005	5.947198	6.577921
ENSG00000104964	TLE5	54.567112	60.26762900000001	53.736093999999994	71.77815100000001	72.866822	66.074203	51.872572999999996	60.593194000000004	55.893581	63.22362	55.253125999999995	66.659297
ENSG00000104960	PTOV1	24.914022000000003	26.161856999999998	29.050897999999997	35.624122	28.403278000000004	32.031389000000004	26.388222	29.089386999999995	27.29197	31.144639	25.647556999999995	26.803449000000004
ENSG00000054523	KIF1B	17.173777	16.928994999999997	17.664026	17.330355	14.920114000000002	16.165069	17.561721000000002	17.034982	17.421659	18.983948999999996	18.828703	18.000169999999997
ENSG00000239264	TXNDC5	445.321165	430.266394	547.525661	622.469701	522.684514	549.886314	449.257525	466.565465	484.256515	436.276474	341.74111000000005	354.308822
ENSG00000035403	VCL	68.910027	71.324575	76.930928	88.467642	78.330369	76.708123	80.282512	86.51782	82.11360699999999	75.468158	67.895094	68.530192
ENSG00000106524	ANKMY2	5.059888999999999	4.645408	5.406245999999999	5.148344000000001	4.41033	4.671640000000001	4.811675	4.699253000000001	4.719973	5.508813999999999	4.624388	4.834346
ENSG00000155868	MED7	3.609381	2.9238969999999997	3.682187	3.2816429999999994	3.2793910000000004	2.847561	3.199951	3.126249	3.315038	4.0444379999999995	3.902573	3.6822060000000003
ENSG00000106526	ACTR3C	0.054839000000000006	0.055872	0.016636	0.00788	0.009485	0.028498	0.051814	0.015512	0.007867	0.044562	0.08260300000000001	0.215233
ENSG00000008988	RPS20	425.6760539999999	441.414995	553.356102	465.650445	432.389758	366.533242	396.747757	410.259651	416.10653199999996	504.60814799999997	469.0148740000001	381.24456299999997
Human_newGene_4091	Human_newGene_4091	1.6100709999999998	1.663911	1.428413	1.2253820000000002	1.239311	1.3842419999999998	1.672638	1.5120120000000001	1.8675949999999997	1.9575609999999999	1.839653	1.7778820000000002
ENSG00000180917	CMTR2	7.368795	6.907119	7.969516	6.4884390000000005	6.403006	5.932120000000001	6.602353000000001	6.857665	7.7918769999999995	7.917355	7.239358	6.605066
Human_newGene_618	Human_newGene_618	0.0	0.0	0.0	0.0	0.0	0.0	0.022913	0.017516	0.101548	0.0	0.0	0.024429
ENSG00000160551	TAOK1	28.413484999999998	26.722002	29.688546000000002	28.041424	24.865465999999998	26.248714	26.160769	26.532442999999997	28.787469	29.460504	28.599518	27.523083
ENSG00000280670	CCDC163	0.159297	0.222072	0.343574	0.293329	0.304821	0.30317299999999997	0.253064	0.364064	0.219019	0.367564	0.312736	0.204025
ENSG00000152076	CCDC74B	0.018508	0.014089	0.016878	0.037967	0.041142	0.034767	0.078583	0.10692199999999999	0.036483	0.019333	0.0	0.0
ENSG00000172766	NAA16	4.487292999999999	4.305458	4.405705	4.183854	3.220869	3.758887	3.955771	3.769856	3.652869	3.834173	4.830773	4.057799
ENSG00000156983	BRPF1	4.089837	4.412496	4.472179000000001	4.839592000000001	4.197874	4.901530999999999	4.567103	4.541167	4.507922999999999	5.1523449999999995	3.7961779999999994	4.663661
ENSG00000095261	PSMD5	13.112864	12.776028	14.697862	14.500697	12.713522000000001	12.741684	12.65997	12.35293	14.003864000000002	14.340524	13.601211000000001	11.901977
Human_newGene_12188	Human_newGene_12188	0.0	0.0	0.0	0.0	0.0	0.0	0.0	0.0	0.0	0.124298	0.0	0.0
ENSG00000123297	TSFM	5.0729679999999995	5.20611	5.965853	6.007439	4.654721	5.688801000000001	5.107833	3.8080700000000003	5.484319999999999	5.53716	4.710461	4.645272
Human_newGene_12182	Human_newGene_12182	0.0	0.0	0.149463	0.0	0.0	0.0	0.0	0.0	0.0	0.0	0.0	0.0
Human_newGene_12180	Human_newGene_12180	0.13466299999999998	0.063973	0.20068199999999997	0.199113	0.09627999999999999	0.118019	0.14381	0.16872	0.13818999999999998	0.274708	0.21992	0.149843
Human_newGene_12186	Human_newGene_12186	0.433796	0.520405	0.601249	0.264216	0.184336	0.309959	0.5607169999999999	0.334814	0.532697	0.361232	0.9011769999999999	0.855541
ENSG00000091947	TMEM101	4.926094999999999	4.106028	5.754589999999999	6.519401	4.979388	5.995751000000001	5.468875	6.183326	6.068842999999999	7.063281999999999	4.469034	5.735802
ENSG00000123124	WWP1	15.440058	14.23367	16.259419	18.828706000000004	16.709524000000002	17.442042	18.557271	18.498856000000004	20.481208	16.058061000000002	16.269352	15.258822
ENSG00000113140	SPARC	562.825886	560.21823	670.2241449999999	729.037038	609.415464	652.030996	699.798103	711.930002	726.37807	732.369642	603.927629	614.248423
ENSG00000184113	CLDN5	45.710404000000004	52.449428999999995	53.573305	43.521866	36.382729999999995	31.85707	55.02978399999999	53.90133899999999	51.073629	82.92567700000001	56.055083	77.944281
ENSG00000184110	EIF3C	47.765795000000004	47.678106	52.345746000000005	50.127832	48.500678	44.93607600000001	45.087055	45.210597	47.574805	55.456616	48.92867799999999	50.790395999999994
ENSG00000184117	NIPSNAP1	16.178169	15.999536	17.365584000000002	19.630981	17.590329	17.236361000000002	16.906867000000002	16.789705	17.386612000000003	19.643107	16.148538	16.838630000000002
ENSG00000168228	ZCCHC4	2.778724	2.8248049999999996	2.1932	2.420719	2.2801050000000003	2.813919	2.4700029999999997	2.6107460000000002	2.824713	2.332627	2.490946	2.335075
ENSG00000166046	TCP11L2	11.726085000000001	11.649076	12.210778999999999	9.831967	9.290056	11.230521	12.38863	10.689921	10.994577	12.157468000000001	13.698969	14.3864
ENSG00000162542	TMCO4	1.332281	1.266802	1.321758	1.314389	1.292748	1.436223	1.318473	1.166179	1.3272730000000001	1.511752	1.265715	1.602654
Human_newGene_14804	Human_newGene_14804	0.202627	0.415479	0.0	0.175453	0.157062	0.0	0.488862	0.0	0.120735	0.0	0.141703	0.0
ENSG00000288380	AC118281.1	0.574622	0.476168	0.027009	0.072862	0.056453	0.645755	0.036241	0.631485	0.014776	0.574449	0.019245	0.075865
Human_newGene_19730	Human_newGene_19730	0.0	0.25477299999999997	0.0	0.007879	0.0	0.0	0.007223	0.012346	0.133549	0.147265	0.020149	0.078557
ENSG00000168528	SERINC2	3.430462	4.290222	4.382960000000001	4.277014	3.774639	4.563680000000001	4.463042	4.715503	4.283033	5.011833	4.749994	7.011423
ENSG00000254087	LYN	6.757783	7.126666999999999	7.829163	7.002555	6.377598	6.6640049999999995	7.391921	7.393026000000001	7.825524	9.287382000000001	8.493291	7.884394
ENSG00000158113	LRRC43	0.217465	0.074973	0.24139	0.206517	0.319144	0.21972999999999998	0.162994	0.258185	0.164429	0.274571	0.202461	0.20403300000000002
ENSG00000137776	SLTM	7.261092000000001	7.521736000000001	6.801135	6.897495999999999	6.846000999999999	7.788969999999998	6.471352999999998	6.425695	6.042054	7.223485000000001	8.367504	8.351422999999999
ENSG00000137770	CTDSPL2	7.209706000000001	7.359318	7.407916000000001	6.220231999999999	5.833497	5.748324	6.189742	6.037653000000001	6.4082	6.724747	7.000005	6.57365
ENSG00000130204	TOMM40	11.629893000000001	14.777815	12.76357	14.692169	12.130285	14.610554	13.493646000000002	12.416688	12.292591	15.31378	11.783913	12.146556
ENSG00000213516	RBMXL1	2.839574	3.088266	3.1336960000000005	2.792604	2.554829	2.886187	2.890281	2.6550000000000002	2.969726	2.648938	2.935143	2.8211250000000003
ENSG00000130202	NECTIN2	39.24252	44.337557	47.00733500000001	57.273919	47.919501000000004	53.939862	49.32967	49.075907	45.69889	48.028285999999994	40.750075	45.906681000000006
ENSG00000130203	APOE	0.300469	0.449418	0.529473	0.69741	0.43578300000000003	0.587124	0.247134	0.38053899999999996	0.408474	0.362652	0.248126	0.208065
ENSG00000011275	RNF216	12.331964000000001	12.655261000000001	12.903807	13.635344	11.170412	11.936285999999999	13.083866	12.086619	11.589622	13.099761	12.313688999999998	13.492973000000001
ENSG00000157837	SPPL3	9.981878	9.125997	10.826419000000001	11.063125999999999	8.676214000000002	10.036329	10.238253	9.976633000000001	10.274496	10.623151	10.110863	9.892749000000002
ENSG00000130208	APOC1	0.0	0.037561000000000004	0.198817	0.113318	0.040912	0.28315	0.045575	0.106392	0.025829	0.138466	0.025048	0.111232
ENSG00000157833	GAREM2	1.720224	1.663572	1.581612	2.011801	1.772784	1.841187	1.5752840000000001	1.663436	1.755495	1.695404	1.127794	1.708457
ENSG00000163714	U2SURP	23.009169	22.258000999999997	23.53729	22.82713	21.653529000000002	19.030861	20.203714	22.809254999999997	21.373226	23.103568999999997	25.168741999999998	22.648172000000002
ENSG00000165533	TTC8	4.888826999999999	3.5846009999999997	3.516695	3.113589	2.815449	3.1191350000000004	2.5896120000000002	3.749707999999999	3.484276	2.483854	4.310412	3.691873
Human_newGene_13638	Human_newGene_13638	0.0	0.0	0.02586	0.068293	0.0	0.0	0.0	0.116514	0.0	0.013564	0.0	0.057652
Human_newGene_5251	Human_newGene_5251	0.060821	0.025443	0.0	0.0	0.0	0.010116	0.0	0.0	0.110301	0.0	0.0	0.01558
Human_newGene_5258	Human_newGene_5258	0.040654	0.0	0.0	0.048831	0.016959	0.0	0.0	0.0	0.039044	0.121187	0.08665	0.104506
ENSG00000161091	MFSD12	12.750334	12.920965999999998	13.387929	17.165114000000003	13.581586999999999	16.160473999999997	15.953663999999998	16.592271	15.872323000000002	15.869493	13.420459000000001	13.947258999999997
Human_newGene_19401	Human_newGene_19401	0.073861	0.0	0.062878	0.0	0.056708	0.063091	0.0	0.055925	0.056629	0.0	0.0	0.122052
Human_newGene_19409	Human_newGene_19409	0.302979	0.051445	0.571712	0.161478	0.10269	0.214217	0.23824299999999998	0.194154	0.104003	0.05672	0.20155599999999999	0.23833100000000002
ENSG00000111361	EIF2B1	13.036134	12.077625999999999	15.357227	12.950962	11.995146	12.979787	11.987685	12.455342	13.962928999999999	13.282124	13.174902000000001	12.766692
ENSG00000111364	DDX55	4.138469	4.333231	4.284337	4.5471829999999995	3.740871	4.614183	4.574747	3.8628289999999996	4.643021	4.7539810000000005	3.922303	4.894081999999999
ENSG00000150995	ITPR1	3.357284	4.085560999999999	3.843808	3.654401	3.20322	3.5143849999999994	3.7747409999999997	3.628081	3.8097049999999997	3.913973999999999	3.8982870000000003	3.9903339999999994
ENSG00000178381	ZFAND2A	5.892167000000001	5.83602	6.80954	6.584687000000001	6.799898	6.114788	6.887771	6.229964	5.938922	6.345802	6.0696959999999995	6.188488
ENSG00000042429	MED17	7.758528	7.848467	6.510498	6.704887	7.028718	6.693457	8.188397	9.438845	8.143887	7.808401	8.519218	6.3653189999999995
ENSG00000178385	PLEKHM3	1.739397	1.812826	1.999715	1.848311	1.613661	1.8308600000000002	1.9336929999999999	1.7961399999999998	1.8787409999999998	1.99643	2.0377449999999997	2.075411
ENSG00000178386	ZNF223	2.219357	2.182534	2.429598	2.35148	2.0205580000000003	1.819637	1.9236920000000002	1.7351270000000003	1.931953	2.266979	2.1780820000000003	1.803823
ENSG00000171867	PRNP	56.453746	53.244998	66.099049	82.74256	66.886758	67.92084	70.16692499999999	70.94893499999999	74.352067	63.070433	52.502739000000005	49.877274
ENSG00000171865	RNASEH1	6.465998000000001	6.251855	7.445968	7.202916	6.365587	7.072065	6.329362	6.4735689999999995	6.83738	7.783370000000001	7.057842	6.67692
ENSG00000171864	PRND	0.028063	0.023294	0.054573	0.004263	0.0	0.0	0.041762	0.038204	0.02056	0.360401	0.527532	0.523148
ENSG00000171863	RPS7	333.929017	333.58499900000004	424.262573	329.270598	281.31615999999997	302.04568600000005	287.218098	283.27396	331.38832	395.55718700000006	324.180632	318.9093720000001
ENSG00000171862	PTEN	13.352637000000001	13.13633	14.541829	12.322505	10.947099000000001	11.353944	11.00647	11.497628	12.669061000000001	13.804915999999999	12.955648	12.150356
ENSG00000171861	MRM3	4.212077000000001	4.4861770000000005	4.895946	4.93343	4.391816	4.584628	4.053753	4.713819	4.356948999999999	4.579109000000001	4.2400899999999995	3.716323
ENSG00000171860	C3AR1	0.05266	0.070694	0.166804	0.076137	0.061696	0.092421	0.132375	0.076966	0.104425	0.127032	0.094507	0.057549
ENSG00000041880	PARP3	2.012331	2.228626	2.5325490000000004	2.218677	1.75294	1.821031	1.705637	2.2852539999999997	2.005567	2.46849	2.014061	2.208979
Human_newGene_11093	Human_newGene_11093	0.091842	0.132839	0.229865	0.198122	0.085923	0.0	0.130035	0.159695	0.237335	0.100052	0.075414	0.0
Human_newGene_11097	Human_newGene_11097	0.0	0.0	0.0	0.0	0.0	0.0	0.0	0.0	0.0	0.0	0.11493	0.0
ENSG00000174989	FBXW8	3.8457980000000003	3.331672	3.8077180000000004	3.479689	3.461766	3.7892479999999997	3.571912	3.619483	3.3976669999999998	3.472708	3.986072	3.549693
ENSG00000134453	RBM17	11.208665	11.52763	12.596269	11.664792	10.102829000000002	11.310690000000001	10.760065999999998	11.142484	9.819237999999999	11.401724999999999	12.223761	11.45074
ENSG00000134452	FBH1	20.060457	18.584919	21.270621	21.751375999999997	19.449369	20.765131	18.523649000000002	19.057375999999998	20.114555	21.369595	18.126686000000003	18.160971
Human_newGene_12560	Human_newGene_12560	0.43978399999999995	0.403818	0.405297	0.389224	0.27706600000000003	0.34694499999999995	0.31695999999999996	0.371781	0.3582270000000001	0.445482	0.46185600000000004	0.454758
ENSG00000124802	EEF1E1	13.482695	12.064333999999999	14.215515	11.779941	10.931849	11.972634	10.97019	10.721912	13.230908999999999	13.617801	12.497454000000001	11.627245
ENSG00000161328	LRRC56	0.166903	0.383017	0.319307	0.435822	0.209878	0.443506	0.264235	0.273508	0.278082	0.225522	0.221936	0.202823
ENSG00000160058	BSDC1	10.656595	11.087321	13.423712000000002	13.621049999999999	13.849097	13.582613	11.919572	11.340966	12.161114000000001	13.127879000000002	11.362425	11.204336000000001
ENSG00000263715	LINC02210-CRHR1	0.429848	0.599686	0.556339	0.2201	0.31704	0.279377	0.368378	0.3332	0.335315	0.433677	0.362457	0.374686
ENSG00000160055	TMEM234	4.38592	4.033842	4.194765	4.200438999999999	4.263388000000001	4.651022	4.577688	4.947142	4.332661	4.621804	4.505204	4.474268
ENSG00000243317	STMP1	6.901161	7.054793	7.430989	7.275226999999999	6.849521	6.936933	6.786007	7.62708	7.560245	8.118986	8.522635	7.588079
ENSG00000160050	CCDC28B	3.839197	3.83116	4.524637	4.864953	3.755365	4.126577999999999	2.883828	2.878327	2.727923	3.671295	2.6240490000000003	2.8783250000000002
ENSG00000160051	IQCC	0.50904	0.552386	0.357065	0.448145	0.415722	0.547001	0.294167	0.484534	0.378557	0.46597	0.276348	0.520397
ENSG00000215041	NEURL4	3.152114	3.418085	3.6520360000000003	3.491864	3.01127	3.9219530000000002	3.543132	3.5484630000000004	3.253116	3.620613	3.197765	3.329571
ENSG00000204839	MROH6	0.095464	0.073622	0.11637700000000001	0.175674	0.107026	0.26371600000000006	0.274045	0.25751199999999996	0.106658	0.110872	0.253586	0.150359
Human_newGene_559	Human_newGene_559	0.093554	0.0	0.059531	0.249337	0.018769	0.141254	0.124051	0.139765	0.118634	0.006314	0.118969	0.07054500000000001
Human_newGene_1961	Human_newGene_1961	0.147058	0.770664	0.5768960000000001	0.564065	0.001169	0.33831	0.302312	0.30363599999999996	0.419188	0.613746	1.028221	0.561522
Human_newGene_6126	Human_newGene_6126	0.042452	0.0	0.067554	0.0	0.0	0.0	0.0	0.0	0.0	0.0	0.087895	0.302364
ENSG00000175582	RAB6A	51.164978999999995	48.026985999999994	55.381443	54.194395	47.58218899999999	49.935835	47.047953	46.865956999999995	52.043898000000006	52.44638	51.360186	47.679722
Human_newGene_7492	Human_newGene_7492	0.0	0.0	0.0	0.0	0.33282	0.0	0.0	0.0	0.0	0.0	0.0	0.759966
Human_newGene_7497	Human_newGene_7497	0.633985	1.01769	1.248468	0.838302	0.35826	1.4315290000000003	2.207986	1.6376249999999999	1.558918	1.5200980000000002	1.451452	1.600356
ENSG00000177981	ASB8	8.365444000000002	7.3010600000000005	8.415265999999999	8.184474	6.642736	7.830067	7.293645	6.765573	7.788977	8.161731999999999	7.828348	7.428679
ENSG00000175634	RPS6KB2	6.763909	7.54183	8.197783000000001	8.459456000000001	8.101379	9.174948	7.600446	8.080508	7.972367	9.722737999999998	6.976644	8.2935
ENSG00000135324	MRAP2	1.312956	1.73922	1.906747	1.951118	1.691783	1.749766	1.582575	1.826352	1.485686	1.475562	1.246518	1.24858
ENSG00000147400	CETN2	12.850732	11.943955	12.809518	13.700747	13.418556	11.847238	11.692405	11.532422	13.61255	13.977841	12.97553	12.10096
Human_newGene_20213	Human_newGene_20213	0.05223	0.0	0.0	0.063775	0.0	0.0	0.0	0.0	0.0	0.0	0.0	0.249985
Human_newGene_20210	Human_newGene_20210	0.253718	0.0	0.0	0.0	0.185336	0.0	0.0	0.0	0.230002	0.0	0.0	0.0
ENSG00000147403	RPL10	418.29643999999996	389.191344	493.75798499999996	403.892871	424.206329	378.102671	369.1453	357.043683	379.903306	409.6049469999999	371.48141499999997	361.257647
ENSG00000147408	CSGALNACT1	21.038444000000002	21.645095	23.444862	27.878528999999997	21.091217999999998	24.041848999999996	26.533987999999994	27.631145	27.273322999999994	24.542502999999993	24.897147	23.489718
ENSG00000003137	CYP26B1	0.895397	1.044614	1.089856	1.529936	1.249474	1.3897890000000002	1.507439	1.2897440000000002	1.4900840000000002	1.262789	0.914845	1.049359
ENSG00000248098	BCKDHA	6.088249	6.17014	7.851349999999999	8.018987000000001	7.124696	8.52695	6.678333	6.30905	5.852264	7.712922	5.591676	7.254122000000001
ENSG00000004487	KDM1A	27.876114	28.301676	30.157123000000002	27.815417	24.860147	26.348215000000003	24.646374	25.312040000000003	26.287633	30.176540000000003	27.397896	26.964688
ENSG00000177675	CD163L1	3.579604	3.629547	3.565716	3.291364	3.1138120000000002	3.371936	2.9469860000000003	2.73735	3.044215	3.715404	3.5548019999999996	3.681355
ENSG00000237765	FAM200B	3.8746979999999995	3.274151	3.678669	4.532252	4.369873	3.510062	2.902802	4.006151	3.7169790000000003	3.916938	4.301295	4.580975
ENSG00000177679	SRRM3	0.105086	0.090156	0.084987	0.245354	0.248217	0.139456	0.221238	0.280637	0.214311	0.141637	0.110458	0.08668
ENSG00000272196	H2AC19	28.706003	35.125523	40.948105	30.962799	29.704878	33.368095	26.370794	25.872789	23.635784	36.673748	25.720243	29.612104
ENSG00000172009	THOP1	3.7330409999999996	5.193737	4.883998000000001	5.541416	4.673304	5.027742999999999	4.44167	4.645169	4.9088389999999995	5.617754	3.962591	4.754262000000001
ENSG00000172006	ZNF554	0.7329490000000001	0.619341	0.732581	0.5264570000000001	0.523195	0.643586	0.661941	0.81491	0.743838	0.96313	0.811977	0.718623
ENSG00000172007	RAB33B	4.701498	4.563228	5.531007	5.049004	4.868524	4.805937	5.543829	5.4619789999999995	5.777945000000001	5.155569	4.867693999999999	4.045559
ENSG00000198805	PNP	53.000483	53.535195	65.74620399999999	74.452883	64.84630899999999	71.315907	68.50005300000001	71.47436099999999	76.122033	76.074696	58.151787	62.793329
ENSG00000069869	NEDD4	13.426246	12.761544999999998	14.313711999999999	13.035886	11.451135	11.834416000000001	13.027402	11.872811	13.6507	12.680059	13.092918999999998	11.596328
ENSG00000071994	PDCD2	13.69849	13.041837999999998	12.284949999999998	13.752647	12.360738	12.021041	10.741620999999999	10.515612	11.337387	14.030946	12.240213000000002	12.769544999999999
Human_newGene_2611	Human_newGene_2611	0.251618	0.254414	0.176132	0.262584	0.299941	0.195133	0.33452699999999996	0.31860599999999994	0.133367	0.28971199999999997	0.479839	0.254516
Human_newGene_6729	Human_newGene_6729	0.158655	0.314368	0.246532	0.094403	0.139818	0.117117	0.099577	0.11878	0.237182	0.129239	0.235137	0.0
ENSG00000118997	DNAH7	0.06961	0.076436	0.073618	0.089557	0.038275	0.067362	0.15457799999999997	0.136851	0.125573	0.044832	0.085259	0.096548
ENSG00000138018	SELENOI	4.007479	4.0916630000000005	4.177195	3.7143040000000003	3.307515	3.52427	4.035689	3.728917	4.125405	3.830401	4.226352	4.077673
ENSG00000166295	ANAPC16	12.360152	10.603598	13.194136	11.896782	10.91715	10.666589	9.643911000000001	9.797085000000001	11.222802	12.667314	11.338714	10.501015
ENSG00000146469	VIP	1.1433339999999999	1.022693	0.933082	0.886355	0.526131	0.89839	0.673644	0.735574	0.744616	0.601941	1.157571	1.168813
ENSG00000136144	RCBTB1	9.196670999999998	8.293766	9.571334	9.802066	8.030134	9.123924	9.80828	9.408418000000001	10.788727	10.022848000000002	8.75342	8.703214000000001
ENSG00000136147	PHF11	11.118289	11.508328	10.988700000000001	11.164816	9.868698	10.88004	12.450389	11.811188999999999	13.274047000000001	11.771572	14.569769	11.499138
ENSG00000136141	LRCH1	10.730087000000001	11.015664999999998	10.641577	9.995501999999998	8.379582000000001	10.148095000000001	11.335197	10.169505	10.879541000000001	11.213702	12.643515	12.065532
ENSG00000136143	SUCLA2	9.361310999999999	8.761859	9.894279	9.442859	8.261312	8.461424	7.989838	9.006948	9.303467	9.243377	8.897754	7.932276
ENSG00000172915	NBEA	3.272661	3.349622	2.8973649999999997	3.095521	3.093142	3.468789	3.836901	3.5149120000000003	3.447117	3.057169	3.3902780000000003	3.362686
ENSG00000144199	FAHD2B	2.149272	2.027856	2.275372	1.994966	2.209508	2.236752	1.771735	2.226417	1.854898	2.55375	2.314644	2.391857
ENSG00000085117	CD82	11.618301	11.591708	13.88124	11.994984	10.716266999999998	11.007563	13.522257999999999	13.813324999999999	13.40272	16.435131000000002	12.186080999999998	14.384328
ENSG00000174514	MFSD4A	0.235239	0.187311	0.251487	0.221264	0.114297	0.153827	0.143771	0.204399	0.12372699999999999	0.217783	0.288414	0.35707
ENSG00000174516	PELI3	1.2195539999999998	0.820523	1.272844	1.3899419999999998	0.988146	0.9852550000000001	1.009577	0.81732	1.0314619999999999	1.121193	1.0538560000000001	1.1912390000000002
ENSG00000203705	TATDN3	2.917199	2.858807	3.454983	2.907394	2.8470609999999996	2.745248	2.641409	2.910594	2.781541	3.114112	2.689957	3.083559
ENSG00000116731	PRDM2	9.248820000000002	9.423032000000001	9.295321999999999	8.827469999999998	6.796113	8.288547	8.177781	7.617496999999999	8.069513	8.703405000000002	10.040358	9.884239
ENSG00000112893	MAN2A1	18.700275	18.538639	20.096186	17.919796	15.361585	17.215746	20.712519	20.635492	21.493141	23.533432	22.525385	21.909735
Human_newGene_7931	Human_newGene_7931	0.0	0.134515	0.0	0.0169	0.049306	0.0	0.053614	0.452584	0.046946999999999996	0.149113	0.008068	0.072629
ENSG00000088448	ANKRD10	20.678314999999998	23.389341	17.838670999999998	17.800849	15.818712	21.097448	25.904526	20.301133999999998	20.770426999999998	17.559579999999997	24.46027	25.188426
ENSG00000148814	LRRC27	2.1758490000000004	2.4459779999999998	2.825853	2.6277730000000004	1.982693	2.322105	2.3969959999999997	2.338543	2.4037129999999998	2.14799	2.300428	2.710808
ENSG00000139055	ERP27	0.306973	0.039393	0.073811	0.206227	0.15151	0.11394199999999999	0.275165	0.299654	0.31084	0.2699	0.272192	0.085341
ENSG00000151748	SAV1	8.087529	8.495984	9.299986	7.762523	7.084661	7.351346	6.773354	6.856642000000001	7.742203	8.209489999999999	7.649089999999999	7.048188
ENSG00000151743	AMN1	5.137447	4.486262	5.096578	4.2693579999999995	3.540419	4.471052	4.678005	4.552737	4.685506	5.044574000000001	4.580045	4.002099
ENSG00000151746	BICD1	7.559813	7.650917	6.536595	6.986098	6.3779	7.477774	7.99009	7.643118000000001	7.234681999999999	6.7346140000000005	8.420455	7.916696
ENSG00000140443	IGF1R	11.83521	12.743454999999999	12.974075	10.231907	8.452182	9.784018000000001	10.358768999999999	9.820265	10.187499	13.228309999999999	12.275274000000001	12.345740999999999
ENSG00000170876	TMEM43	28.071054	26.900865000000003	34.655299	34.791586	29.250581	32.18996	33.656467	34.907472999999996	34.311659999999996	32.021287	27.060715	26.440725
ENSG00000170873	MTSS1	10.580388	10.625627	10.404143999999999	10.482088	9.317273	9.590358	10.319937999999999	9.432461	9.766948	11.145182	11.9961	11.530104999999999
ENSG00000170871	KIAA0232	7.682373	7.4664530000000005	8.542935	8.077388	7.116979	7.487029	7.900581	7.236665	7.640188	7.7555000000000005	8.050934	7.268368999999999
ENSG00000013619	MAMLD1	0.6349410000000001	0.637579	0.594234	1.065598	0.854218	0.990754	0.933519	0.775396	0.806954	0.671985	0.6629780000000001	0.685243
ENSG00000113761	ZNF346	4.480342	5.086144	5.016945999999999	4.059194	4.356249	4.767994	3.691026	3.703161	4.101192	4.751456	4.229766000000001	4.559296
ENSG00000113763	UNC5A	0.065617	0.08076	0.034721	0.231042	0.219747	0.267602	0.342033	0.434886	0.487901	0.177374	0.199711	0.145236
ENSG00000169379	ARL13B	1.7050230000000002	1.9136950000000001	2.208678	1.735431	1.5367140000000001	1.908431	1.673685	1.8073039999999998	1.551102	1.907718	2.127224	1.991859
ENSG00000140993	TIGD7	1.3403800000000001	1.308394	1.514696	1.415181	1.134727	1.288952	1.2381469999999999	1.201737	1.469819	1.4508690000000002	1.057922	1.3689429999999998
ENSG00000140992	PDPK1	6.115102	6.272894999999999	7.591878	8.178424	6.6747749999999995	7.928209000000001	7.42284	7.126383000000001	7.382683	7.769679	6.486087	7.335918
ENSG00000140990	NDUFB10	30.756093	31.410061000000002	29.621213000000004	37.616389000000005	38.11024	35.014739000000006	30.286754999999996	32.943535999999995	31.43629	32.723472	33.785158	34.21085
ENSG00000169372	CRADD	3.4478549999999997	4.006401	4.41416	3.6484360000000002	3.031033	4.421239	3.863552	3.729475	3.963908	4.3933860000000005	3.522619	3.514599
ENSG00000140995	DEF8	15.113766	11.492778999999999	12.411560000000001	21.751874	13.984965000000003	14.235628000000002	12.638133999999999	13.301101	17.126848999999996	18.166282000000002	17.135719000000005	13.07217
ENSG00000169371	SNUPN	8.743344999999998	8.542647	8.594119	9.592725	8.923731	7.155229	7.531946999999999	7.611750999999999	7.658531	8.655893	7.186154999999999	9.667605
ENSG00000110492	MDK	50.88706	49.367896	40.4971	60.192510000000006	51.736759000000006	46.412405	45.193338000000004	48.175118	38.698588	63.484041	59.599984	69.716439
ENSG00000110497	AMBRA1	6.050669	6.231146999999999	6.972399	7.596888	6.1780610000000005	7.701905	7.439513	7.091452	7.387857	7.353898	6.580184	6.427546
ENSG00000111728	ST8SIA1	0.018667	0.029493	0.027575999999999996	0.16511599999999999	0.051807	0.060200000000000004	0.12179100000000001	0.109845	0.081931	0.013858	0.031586	0.019355
ENSG00000111729	CLEC4A	0.260031	0.243964	0.211363	0.096449	0.0	0.177497	0.188707	0.062317	0.210786	0.153184	0.173409	0.0
ENSG00000111726	CMAS	20.240203	19.434984999999998	22.125743	21.235864000000003	19.008514	20.091611999999998	19.214779	20.604706	22.785288	23.106126	21.357924	20.614508999999998
ENSG00000111727	HCFC2	4.921291	4.44315	4.991836	4.352475	3.979088	4.2513939999999995	4.292736	4.249803999999999	4.607037	4.343786	4.535253	4.082496
ENSG00000111725	PRKAB1	6.464771	6.723528999999999	6.755297	7.466918	6.231608	6.54026	8.102466	7.572531000000001	8.79294	8.308453	7.061514	7.356732
ENSG00000103489	XYLT1	0.01838	0.012392	0.021913	0.148307	0.115389	0.167599	0.117597	0.10136	0.152416	0.045613	0.013878	0.028988
ENSG00000142599	RERE	15.749946999999999	16.859571	16.07994	16.920769999999997	14.534530000000002	16.460461	15.307716000000001	14.974971	15.276421999999998	17.129449	18.183833999999997	20.015625
ENSG00000107902	LHPP	0.840098	0.905079	1.053485	0.988386	0.903968	1.180422	0.7167520000000001	0.995572	0.725935	0.878398	0.699243	0.775015
ENSG00000106052	TAX1BP1	35.214954	32.413529	36.847474999999996	35.042891	30.764288999999998	31.820037	30.840319	32.873725	32.764576	36.703385	36.160834	34.692327000000006
ENSG00000105887	MTPN	77.428436	73.222916	89.338585	86.515701	78.28389	78.801262	74.199234	77.037239	87.926575	87.041168	76.60553	72.020462
ENSG00000092964	DPYSL2	52.282409	52.23746899999999	58.812791	56.058865000000004	48.389269000000006	49.797294	48.367042	52.160063	53.883195	65.168269	57.061054	57.541978
Human_newGene_16906	Human_newGene_16906	0.0	0.0	0.0	0.0	0.0	0.0	0.0	0.0	0.0	0.0	0.0	0.222757
ENSG00000105889	STEAP1B	14.363284	12.628793000000002	14.419296	9.10408	8.298635	7.466227	9.934575	9.070282	10.854126	14.610496999999999	14.167024	13.174371
ENSG00000150907	FOXO1	10.23098	10.993679	18.938871	14.330621	10.864435	9.264243	5.629841	8.334277	9.220546	18.982817	8.295088	8.132083
ENSG00000118564	FBXL5	22.095950999999996	19.439306	21.809718000000004	21.79646	20.791527000000002	23.632588	22.367141	22.494506	23.398268	22.040911	18.694537999999998	18.564999
ENSG00000102287	GABRE	4.589908	4.673729	3.103839	4.4695599999999995	3.295542	5.472830999999999	5.610856	4.260511	3.928629	3.022502	4.496149	4.2394110000000005
ENSG00000138867	GUCD1	14.468836	15.278423	17.362148	20.773257	16.160507	18.76135	17.266198	17.083463000000002	18.648484999999997	18.135144	14.883338000000002	16.36657
ENSG00000134152	KATNBL1	14.556234000000002	12.394777999999999	14.104477000000001	11.858096	10.393970000000003	12.570608000000002	13.123143	11.837519	13.252418000000002	13.704679	14.693871999999999	12.885259000000001
ENSG00000134153	EMC7	36.467049	31.697179	40.497974	37.074651	33.182532	32.645126	35.509264	35.605807	35.90271	35.952646	31.184098	28.825893000000004
ENSG00000105771	SMG9	1.9841419999999999	2.261703	2.3167669999999996	2.368578	2.167324	2.069259	2.034176	2.2127939999999997	2.1719440000000003	2.551935	2.2334549999999997	2.3524809999999996
ENSG00000131508	UBE2D2	30.419213	28.995917	32.990786	31.215374	28.587560999999997	29.799618000000002	25.445611	27.426979	29.693048	31.416628	30.752298	28.697834
ENSG00000014824	SLC30A9	13.336492	9.44954	10.794497	10.83339	9.161650999999999	10.177833	10.087153	10.589013	11.092653	12.184304999999998	10.007241	9.747202999999999
ENSG00000131504	DIAPH1	26.117015	25.669977	29.497895	24.717744	21.063893	23.965911	21.627019999999998	23.662876	21.862011000000003	28.134743999999998	24.875125999999998	27.152004
ENSG00000162783	IER5	2.138716	1.995635	2.313943	2.588104	2.446835	2.526605	2.058035	2.083408	2.164625	2.823219	2.303037	2.735513
ENSG00000166200	COPS2	19.471108	19.454006	23.332504	18.522392	16.823684	20.710286000000004	16.257604999999998	18.296964000000003	18.372975	19.664815	18.815038	16.790899
ENSG00000131503	ANKHD1	10.769874	8.682716	11.287853999999998	6.698643	13.379780999999998	8.683333999999999	9.232317	9.912967	14.101477999999998	9.306477000000001	8.825615999999998	12.784301999999999
ENSG00000152463	OLAH	0.03093	0.037408	0.080606	0.02894	0.10294	0.0	0.029818	0.046317	0.17563399999999998	0.011536	0.0	0.020102
ENSG00000152464	RPP38	3.283046	3.5572090000000003	3.775895	3.102529	2.7793579999999998	2.7380820000000003	2.348565	2.6748250000000002	2.641223	3.8353410000000006	3.5699069999999997	3.395352
ENSG00000152465	NMT2	22.563764999999997	22.725848	24.363673	32.9302	29.075171	30.38848	27.437239	29.582591	29.211301999999996	22.267146	22.197344	20.562881
ENSG00000260691	ANKRD20A1	1.252975	0.964729	0.8057719999999999	0.866495	0.8365959999999999	0.952126	1.732466	1.185815	1.444147	0.676153	1.512461	1.2963
ENSG00000181458	TMEM45A	3.616714	3.3530619999999995	4.099222	3.3877309999999996	2.906314	2.961824	2.571579	3.25425	3.209218	3.5051500000000004	3.303697	3.604705
ENSG00000181450	ZNF678	3.228421	3.8518170000000005	3.485312	2.644727	1.7226899999999998	2.257727	2.116747	2.3536070000000002	2.7033560000000003	3.1917709999999997	3.087908	3.1807250000000002
ENSG00000163785	RYK	17.374672999999998	16.31806	18.196683999999998	15.663029000000002	14.724962	15.563623	15.043933999999998	16.083068	16.507241	17.785372	16.779056	15.004411
ENSG00000163781	TOPBP1	6.707915	6.918595	7.025722	6.154848	5.284526	5.927069000000001	5.618656	5.592918	6.211496	7.1945250000000005	6.8575099999999996	6.256118000000001
ENSG00000163788	SNRK	106.182261	114.304314	118.36797700000001	106.07551	94.09053200000001	101.531944	94.192799	91.09223700000001	99.961052	101.402286	99.364273	89.580844
ENSG00000182195	LDOC1	2.268755	2.055671	1.986442	3.460578	3.469611	2.894358	2.59461	2.589624	1.920516	2.593092	1.402718	2.98296
ENSG00000182197	EXT1	12.165280000000001	11.631643	16.775195	16.711683	12.423652	11.583678	12.828712000000001	11.467507999999999	12.598291	13.520399999999999	11.052297000000001	11.010572
ENSG00000182196	ARL6IP4	12.287714000000001	9.96906	8.347218999999999	14.380070999999997	12.398390000000001	14.463478000000002	8.859137	13.254987	8.955132	15.510401999999997	10.87285	13.756002
ENSG00000188130	MAPK12	13.46459	13.766438	15.913333000000002	17.117929	14.923077	16.591101000000002	16.111469	15.698583000000001	15.447110000000002	16.789523	12.479128000000001	14.683414
Human_newGene_1475	Human_newGene_1475	0.0	0.123367	0.052113	0.051272	0.0	0.0	0.029705	0.09328600000000001	0.0504	0.08458	0.0	0.081461
ENSG00000182199	SHMT2	14.894825999999998	16.926674000000002	18.371554999999997	18.409173000000003	13.637421999999995	15.960248	13.637977999999999	14.207483	17.176038999999996	18.877404	14.115934	15.200331
ENSG00000186866	POFUT2	11.092742	11.672714000000001	12.671682	14.449482999999999	12.96637	14.044960999999999	13.375978	13.602966	12.582249000000001	12.176181	9.848228	10.017287999999999
ENSG00000186862	PDZD7	0.47016399999999997	0.227947	0.3575	0.40538399999999997	0.41261200000000003	0.586856	0.353818	0.36779700000000004	0.7150359999999999	0.281776	0.343949	0.338843
ENSG00000186868	MAPT	0.145388	0.14119199999999998	0.111492	0.122361	0.185191	0.099635	0.09119100000000001	0.206041	0.184352	0.309081	0.108779	0.149493
ENSG00000015153	YAF2	3.854961	4.796645	4.361544	3.252912	2.8105690000000005	3.684331	3.3813910000000003	3.2518250000000006	4.053153999999999	4.086651	4.272404999999999	3.420247
ENSG00000178922	HYI	14.742783	15.636257	17.346232	22.436702999999998	20.513002999999998	20.514877999999996	9.192338	13.347218999999999	11.144500000000003	15.448450000000001	12.577550000000002	17.742403
ENSG00000139737	SLAIN1	1.519345	1.418542	1.706046	1.895159	1.7159710000000001	1.685915	1.7441940000000002	1.5314079999999999	2.1640759999999997	1.5990920000000002	1.428744	2.0612779999999997
ENSG00000214960	CRPPA	0.582586	0.703827	0.46343	0.504706	0.468945	0.49049400000000004	0.8752329999999999	0.546111	0.551279	0.765165	0.625836	0.606894
ENSG00000139734	DIAPH3	2.5672300000000003	3.0383340000000003	2.794739	1.874702	1.71482	1.7358839999999998	1.793337	1.3969159999999998	1.6164830000000001	2.634516	3.096412	2.924251
ENSG00000051108	HERPUD1	29.135787	32.439244	33.18483	24.088915	20.757672	26.708362	23.502786	20.887828	22.224164000000002	26.588598	27.504621	25.592461
ENSG00000005302	MSL3	16.164063	15.853503	16.000687	13.717732	13.687365999999999	14.514743	16.554604	15.585107999999998	15.57322	15.853016999999998	19.050499	17.710640999999995
ENSG00000074201	CLNS1A	13.179776	11.180717999999997	10.549090999999997	10.324033	13.583242	12.307811000000001	10.28956	10.501183	12.876141	11.870694	11.750380999999999	12.420054000000002
ENSG00000144730	IL17RD	0.172296	0.158789	0.13732	0.146336	0.1813	0.214701	0.207209	0.18199	0.241395	0.191351	0.136447	0.133438
ENSG00000101255	TRIB3	8.759062	9.536202	11.274658	13.310289	9.744539	11.935773999999999	10.254995999999998	10.623876	11.857831999999998	12.402500000000002	8.953924	10.823540000000001
ENSG00000154102	C16orf74	6.493442000000001	7.187659999999999	6.984821999999999	11.495714999999999	10.613228000000001	10.895294	9.209167	9.161874000000001	9.195063	8.480858000000001	8.854799000000002	9.382451
ENSG00000153339	TRAPPC8	11.208734999999999	10.548237	11.622736000000002	10.037173000000001	8.769713	9.976728999999999	10.523914000000001	9.872032	11.079895	10.77372	11.036466	10.143518
ENSG00000187118	CMC1	1.1502469999999998	1.534856	0.9950659999999999	2.046313	2.056641	1.6224530000000001	0.889168	1.0550869999999999	0.545684	0.825045	2.028827	1.370845
ENSG00000180329	CCDC43	9.047265	8.671944	9.415281	8.916006	8.963106	8.007568	7.461587999999999	8.205072	8.365406	8.787395	9.952560000000002	8.443168
ENSG00000127914	AKAP9	11.979341000000002	13.301159999999998	11.305670000000001	10.363317	11.991351	10.651330000000002	12.28789	10.242939000000002	9.981520000000002	10.829158	13.876674	12.673586
ENSG00000178229	ZNF543	2.707603	2.854658	2.39913	2.380797	1.97347	2.103452	2.313062	2.228075	2.50867	3.050991	2.99285	2.757653
ENSG00000150625	GPM6A	0.029603	0.020206	0.083934	0.072457	0.076333	0.21412	0.114592	0.099081	0.069444	0.00787	0.026313	0.015982
ENSG00000168314	MOBP	0.052846	0.023045	0.034138	0.15714	0.119543	0.19066299999999997	0.247247	0.083867	0.104037	0.014354	0.067926	0.06064
ENSG00000196345	ZKSCAN7	0.6909430000000001	0.68241	0.40732999999999997	0.49908	0.240813	0.439301	0.811114	0.452857	0.708824	0.7287030000000001	0.719263	0.58387
ENSG00000010256	UQCRC1	27.125281	30.970698000000002	36.245571	38.098675	31.076836	35.646355	32.588738	31.937701	34.69863	36.818665	27.245729	30.999188999999998
ENSG00000006652	IFRD1	12.69608	12.906704	10.668335	11.531326	10.282791999999999	11.979464999999998	12.0264	10.283895	10.385940000000002	10.57902	11.410812	11.944846
ENSG00000183741	CBX6	8.300991	9.40081	9.899849	11.556329999999999	9.597568	10.255051	9.692744	10.250189	10.269112	11.936688	10.001204999999999	11.289846
ENSG00000155275	TRMT44	2.859403	2.795013	3.125039	3.083095	2.559231	3.231897	2.564863	2.985316	3.094036	2.980407	2.5801250000000002	2.716775
ENSG00000164172	MOCS2	8.445756	8.689595	8.392736	8.150333	6.9809	7.871855999999999	7.766032000000001	6.2864830000000005	8.010329	12.501812000000001	9.499734	11.988567000000002
ENSG00000164171	ITGA2	47.498548	42.55323299999999	47.041081999999996	38.812657	34.06624	36.388875	45.137764	43.39529	44.183774	45.943676	43.925121999999995	41.649147
ENSG00000198612	COPS8	17.347263	16.862442	19.363176	15.119373	13.968343	15.457855	13.40423	13.943176999999999	15.687821000000001	16.425383	15.078789	15.815085999999999
ENSG00000168843	FSTL5	0.061176	0.032853	0.079865	0.067916	0.019585	0.045261	0.064273	0.041703	0.105911	0.028758	0.102681	0.049292
ENSG00000100612	DHRS7	13.157547	11.101365000000001	12.920316000000001	11.820253999999998	10.80991	10.354688	12.495811999999999	12.421373999999998	12.566774	11.92081	12.504214	10.205746
ENSG00000100614	PPM1A	8.997041	8.859605	8.675112	7.9422	7.005064	7.944399	8.077552	7.559386999999999	8.049243	7.835554999999999	8.864487	7.5297979999999995
ENSG00000120149	MSX2	0.0	0.020053	0.0	0.027064	0.084728	0.020501	0.007814	0.033738	0.104816	0.017677	0.032528	0.015784
ENSG00000161526	SAP30BP	11.290996999999999	13.119435	12.660320000000002	14.440115000000002	12.687735	14.563852999999998	12.756404999999999	12.742579	11.884033	13.936212	11.802718	14.012387
Human_newGene_15086	Human_newGene_15086	0.0	0.0	0.0	0.0	0.0	0.0	0.0	0.0	0.0	0.105045	0.039788	0.0
ENSG00000160691	SHC1	59.415391	60.673906	67.610411	76.784167	65.820542	67.789716	63.910647000000004	68.367635	67.259612	72.996183	58.56570000000001	68.033407
ENSG00000160695	VPS11	9.062308999999999	8.679885	9.818563000000001	10.663257999999999	8.397662	9.367133	9.765369000000002	9.673028	9.982121	10.657273	8.554453	8.84217
Human_newGene_793	Human_newGene_793	0.400446	0.516335	0.6469539999999999	0.324815	0.39274600000000004	0.511932	0.429264	0.310129	0.39520999999999995	0.675108	0.532707	0.421605
Human_newGene_791	Human_newGene_791	0.0	0.0	0.0	0.0	0.108322	0.127248	0.062153	0.0	0.076271	0.0	0.112689	0.0
Human_newGene_798	Human_newGene_798	0.030068	0.076067	0.0	0.0	0.015744	0.0	0.0	0.046219	0.0	0.10643	0.0	0.011141
Human_newGene_14683	Human_newGene_14683	0.108389	0.0	0.08097	0.0	0.02698	0.064112	0.0	0.050781	0.0	0.038373	0.128902	0.0
ENSG00000023318	ERP44	15.315231	14.220082	16.878307	14.919788	12.590762	12.796397	13.376291	13.602806	14.181245	14.37158	14.511692	12.544448
Human_newGene_14037	Human_newGene_14037	0.087598	0.321552	0.12278700000000001	0.130517	0.108801	0.0	0.148973	0.0	0.162683	0.10008600000000001	0.158617	0.0
ENSG00000243667	WDR92	4.172147	3.4229840000000005	4.127708	3.521489	3.326686	3.513909	3.8296799999999998	3.507933	3.245875	3.544148	3.655464	3.665744
ENSG00000243660	ZNF487	0.623972	0.509442	0.44765	0.8029220000000001	0.425355	0.361136	0.908627	0.6660630000000001	0.467738	0.642021	0.546739	0.618007
Human_newGene_8602	Human_newGene_8602	0.0	0.0	0.0	0.0	0.0	0.0	0.0	0.0	0.0	0.0	0.156018	0.0
Human_newGene_8603	Human_newGene_8603	0.036036	0.229846	0.051521	0.088466	0.111271	0.093481	0.01486	0.067335	0.127612	0.065363	0.263705	0.187792
Human_newGene_8601	Human_newGene_8601	0.0	0.187537	0.0	0.0	0.0	0.03536	0.123513	0.061983	0.0	0.0	0.0	0.0
ENSG00000204580	DDR1	2.667539	2.8051869999999997	3.0575159999999997	3.337311	2.259713	2.6646829999999997	2.142593	2.402452	2.429272	2.607814	2.0341299999999998	2.4371159999999996
Human_newGene_15555	Human_newGene_15555	0.0	0.160411	0.0	0.0	0.0	0.0	0.0	0.0	0.0	0.0	0.0	0.0
ENSG00000178718	RPP25	5.660443	6.503757	6.658426	5.971043	5.207141	5.875263	5.019448	5.530651	5.444273	8.131946	6.607625	7.425846
ENSG00000178719	GRINA	43.641063	49.664253	58.398210999999996	75.463871	59.421347000000004	71.56689	52.175156	54.831968	50.51970200000001	57.736697	52.141586999999994	56.306906
Human_newGene_12684	Human_newGene_12684	0.0	0.010759	0.0	0.0	0.006433	0.154078	0.0	0.0	0.0	0.0	0.0	0.0
Human_newGene_12682	Human_newGene_12682	0.060432	0.064728	0.047172	0.056332	0.127545	0.05559	0.086972	0.222571	0.051058	0.066754	0.057273	0.162909
Human_newGene_12683	Human_newGene_12683	0.077077	0.004993	0.04282	0.036941999999999996	0.073363	0.0	0.0	0.152643	0.027553	0.088499	0.015251	0.086837
Human_newGene_3720	Human_newGene_3720	0.0	0.0	0.0	0.195604	0.220975	0.0	0.118122	0.28365	0.697891	0.0	0.0	0.0
Human_newGene_4111	Human_newGene_4111	0.0	0.0	0.0	0.0	0.092948	0.077642	0.44118999999999997	0.158561	0.053344	0.0	0.0	0.0
Human_newGene_12689	Human_newGene_12689	0.160997	0.053296	0.085145	0.055772	0.024744	0.0	0.24083000000000002	0.0	0.161604	0.092753	0.042942	0.08853
ENSG00000177479	ARIH2	10.161457	12.089647	11.401044	11.833835999999998	9.766312000000001	11.992106	11.337692	10.31036	11.191896999999999	10.457101999999999	10.374252	10.101245
ENSG00000124535	WRNIP1	15.373894	12.286167	12.734586	13.446709	11.768107999999998	13.342135	11.424996	11.259716000000001	11.92249	12.836412999999999	11.365186	12.381739999999999
ENSG00000124532	MRS2	5.76502	6.445352	7.59769	6.8380350000000005	5.333877	5.538793	5.713544	5.699244	5.732123	6.9929120000000005	6.624487	5.004221
ENSG00000205981	DNAJC19	4.195417	4.598249000000001	5.3206310000000006	5.046579	5.127754	5.070326	4.692715000000001	4.272815	5.929896	4.445304	4.585421999999999	4.831435000000001
Human_newGene_12025	Human_newGene_12025	0.0	0.0	0.0	0.0	0.0	0.0	0.0	0.110569	0.092026	0.0	0.0	0.0
Human_newGene_12027	Human_newGene_12027	0.45304099999999997	0.070011	0.330824	0.5409870000000001	0.324063	0.44749799999999995	0.37942899999999996	0.309259	0.186631	0.378317	0.271072	0.306821
ENSG00000129480	DTD2	3.873163	3.106784	3.813136	3.456789	2.792832	3.8770299999999995	3.306915	3.595405	3.964565	3.836859	3.29689	3.303393
ENSG00000129484	PARP2	4.501165	3.9839269999999996	4.664121	4.300719	3.9582319999999998	4.084269	4.032378	3.93604	4.12745	4.2125140000000005	4.489445	4.561821999999999
ENSG00000084207	GSTP1	131.00788799999998	143.553494	165.389934	211.81603199999998	183.825838	191.855265	164.80230799999998	171.569265	171.900171	186.531179	137.808105	172.089229
ENSG00000205670	SMIM11A	4.080134	2.874514	2.936248	3.389372	2.823482	2.366825	2.794757	3.8682689999999997	3.642144	4.150338	3.542685	4.0013950000000005
ENSG00000179046	TRIML2	0.012759	0.038463	0.058363	0.208595	0.107706	0.061627	0.075795	0.07916300000000001	0.113277	0.02769	0.0	0.027393
ENSG00000028277	POU2F2	0.45021799999999995	0.5068050000000001	0.408447	0.47457699999999997	0.480733	0.568713	0.514083	0.5700770000000001	0.5507000000000001	0.5983610000000001	0.524654	0.7530640000000001
ENSG00000162994	CLHC1	1.3534190000000001	1.614933	1.1488399999999999	1.478308	1.00255	1.259102	1.838612	1.470232	1.448701	1.35343	2.011033	1.397884
ENSG00000162999	DUSP19	0.547729	0.453019	0.600263	0.739715	0.711021	0.8630789999999999	0.516516	0.59808	0.563528	0.413956	0.553121	0.415487
Human_newGene_2187	Human_newGene_2187	0.0	0.0	0.0	0.052631	0.0	0.010567	0.126274	0.0	0.019589	0.0	0.0	0.145043
ENSG00000136305	CIDEB	0.268649	0.371933	0.24162299999999998	0.25871500000000003	0.24975300000000003	0.210904	0.183729	0.240262	0.27497	0.286073	0.394188	0.38575400000000004
ENSG00000158092	NCK1	8.565316	9.830544000000002	9.252094000000001	9.418035	8.152441000000001	8.754655	8.551503	8.669796	9.149992000000003	9.437568	9.597292999999999	9.170326000000001
ENSG00000151468	CCDC3	0.387249	0.351238	0.252317	0.278583	0.268363	0.276981	0.171356	0.264473	0.249292	0.380467	0.503791	0.321966
ENSG00000185453	ZSWIM9	1.180706	1.686753	1.413938	1.684823	1.724791	1.693097	1.628022	1.408666	1.248278	1.366568	1.371948	1.692213
ENSG00000121486	TRMT1L	5.483503	5.113601999999999	5.622134	5.047675	4.2603539999999995	4.670031000000001	4.996979	5.681557000000001	5.681483	5.823281	5.6109160000000005	5.280302
ENSG00000165215	CLDN3	0.196581	0.114834	0.263747	0.053632	0.033365	0.071057	0.049422	0.017391	0.014444	0.21537	0.052806	0.067113
ENSG00000126705	AHDC1	3.658144	4.377867	3.931334	4.845447	3.872212	4.356033	4.392425	4.299093	4.066409	4.235186000000001	3.510801	4.589271
Human_newGene_18655	Human_newGene_18655	0.0	0.0	0.0	0.136815	0.0	0.0	0.0	0.0	0.0	0.0	0.0	0.0
ENSG00000145012	LPP	22.077493	23.111351	23.616359	21.834236999999998	19.411805	22.193208999999996	23.893231	21.854422	23.564308	23.224131	26.926019999999998	25.219447
ENSG00000106333	PCOLCE	0.298279	0.260328	0.429012	0.330521	0.396919	0.406179	0.216327	0.262724	0.261294	0.464655	0.468335	0.575322
ENSG00000204209	DAXX	8.677241	9.286211	10.14464	12.454334	10.036715	10.423973	9.733932	9.541906	9.678259	10.796610999999999	9.330149	10.026524
Human_newGene_4935	Human_newGene_4935	0.258482	0.17847700000000002	0.254196	0.2555990000000001	0.301839	0.171433	0.36873700000000004	0.37079700000000004	0.386625	0.261729	0.404312	0.35040499999999997
Human_newGene_4936	Human_newGene_4936	2.433828	1.30158	2.8067119999999997	1.3574599999999999	1.1084500000000002	2.118705	1.180233	1.672774	1.884465	1.789553	3.889037	1.2973759999999999
ENSG00000081320	STK17B	5.359619	5.48559	5.903124	3.9996320000000005	4.022358	4.5374099999999995	4.124135	3.82297	4.078408	5.040541	5.281078	4.815734000000001
ENSG00000167807	AC011511.1	0.283717	0.554801	0.673659	0.197887	0.244677	0.114015	0.239223	0.611003	0.407933	0.238583	0.257641	0.580494
ENSG00000173889	PHC3	6.297649	6.177643	5.825221	5.715834999999999	4.6910229999999995	5.808619	7.208102	5.505013000000001	6.2108609999999995	5.725611999999999	6.858051000000001	6.499864
Human_newGene_10790	Human_newGene_10790	0.090784	0.0	0.0	0.090835	0.0	0.0	0.127397	0.094167	0.0	0.060337	0.0	0.0
Human_newGene_1371	Human_newGene_1371	0.081869	0.076147	0.07774400000000001	0.0	0.0	0.0	0.029763	0.0	0.0	0.052625	0.14538	0.09262600000000001
ENSG00000158321	AUTS2	0.23536	0.078907	0.12044600000000001	0.774591	0.426601	0.9663080000000001	1.083411	0.948867	0.7685909999999999	0.270528	0.120867	0.15676299999999999
ENSG00000033800	PIAS1	5.654697	5.603813	5.536231000000001	5.2037830000000005	4.515300000000001	4.898564	5.071852000000001	4.8911370000000005	5.252498999999999	5.393123	5.879107000000001	5.773422999999999
ENSG00000017797	RALBP1	18.358862000000002	18.641492999999997	19.722381	20.743222000000003	17.200136999999998	19.308039	16.088067	17.622085	17.623223	19.672238	19.162972	18.167176
ENSG00000159055	MIS18A	2.279809	2.53498	1.979033	1.907425	1.791787	1.740061	1.496949	1.805084	2.256185	2.617846	2.471785	2.208985
ENSG00000104524	PYCR3	0.997714	1.2810389999999998	1.7197410000000002	1.8763200000000002	1.2935750000000001	1.612215	1.469933	1.542755	1.408965	1.5258610000000001	1.4304829999999997	1.54319
ENSG00000085872	CHERP	8.417588	8.697191	8.611785000000001	9.108661999999999	8.276786	8.632863	7.494365999999999	7.8591	7.840484999999999	9.198044	8.169754000000001	9.486265
ENSG00000104522	TSTA3	12.58623	14.826186	15.291224999999999	16.706396000000005	14.770154000000002	15.979290999999998	14.156994000000003	15.666658999999997	14.175415	18.015247	14.273827999999998	15.696426999999998
ENSG00000145908	ZNF300	2.0102569999999997	2.542186	2.28231	1.8036699999999999	1.8774469999999999	2.151436	2.448482	2.348623	2.374374	1.972793	2.018653	2.150505
ENSG00000145901	TNIP1	16.210274000000002	16.25059	16.891269	20.213275	17.551078999999998	17.457498	15.422372	16.044543	15.325831999999998	17.383457000000003	15.172303999999999	17.350827
ENSG00000145907	G3BP1	29.748316000000003	32.699248	34.116307000000006	34.545095999999994	26.29735	28.279561	30.64859	28.762291	28.881265	32.77091	30.14019	29.113016000000002
ENSG00000129103	SUMF2	28.376606999999996	29.080656000000005	37.065619	40.055546	30.620053	29.501673000000004	32.976759	36.636933	34.600144	40.687622	33.555308	34.625533999999995
ENSG00000087245	MMP2	82.257334	87.218789	100.54365500000002	110.771044	89.45464	99.32665	100.168305	102.430627	100.34696699999999	112.18995799999999	85.86646700000001	100.473512
Human_newGene_19210	Human_newGene_19210	0.027258	0.0	0.0	0.155632	0.0	0.218476	0.0	0.250393	0.0	0.229266	0.0	0.0
ENSG00000102871	TRADD	3.0281979999999997	3.520723	3.2091499999999997	5.00197	4.29723	4.493137	4.295342	4.334535	4.498178	4.444568	3.321529	4.558212
ENSG00000082146	STRADB	7.764329999999999	7.679352000000001	8.75024	9.098080000000001	7.802073	8.757593	7.768215	8.548853000000001	9.419364000000002	7.996994999999999	7.351364	7.055084
ENSG00000083896	YTHDC1	15.279608	15.110530999999998	14.154705999999997	12.904598	11.801691	12.955882	13.877547	12.654628	12.439487999999999	13.132932	14.667541	14.043276
ENSG00000128274	A4GALT	2.428903	2.539402	3.043967	4.010141	2.8631100000000003	3.556153	3.262071	2.842728	3.077281	3.273622	2.440022	3.093766
ENSG00000128271	ADORA2A	3.8955859999999998	3.250064	0.365266	0.581555	0.329049	0.784153	0.455321	0.500907	0.501834	0.340311	0.311294	0.405822
ENSG00000128272	ATF4	51.404458999999996	56.905879	70.527891	56.833783	54.85802300000001	56.269029	49.463347000000006	50.707538	52.78456799999999	64.691092	52.995008999999996	50.020418
ENSG00000122729	ACO1	8.860116999999999	8.497085	9.533505	10.575475	8.356844	8.186205000000001	10.892451999999999	9.856551	8.63476	10.020501	8.010574	8.135864
ENSG00000132432	SEC61G	38.995453000000005	35.737812000000005	32.410865	39.531648	51.275243999999994	35.529588999999994	28.97297	40.302316999999995	34.118373999999996	33.501275	40.021607	33.398424
ENSG00000078699	CBFA2T2	3.0048390000000005	2.880902	3.2051559999999997	3.024418	2.7272939999999997	2.821352	2.949578	2.808147	2.954398	3.077441	2.8595819999999996	3.0784960000000003
ENSG00000069275	NUCKS1	54.079502	49.414433	57.683388	47.750744	45.33453	42.687965	41.288074	42.98914	47.563976	53.448376	50.627743	45.744015
ENSG00000143995	MEIS1	2.011865	2.223075	1.869025	3.654509	2.992182	3.3504089999999995	4.22943	4.111803	3.766255	2.564047	3.2199109999999997	2.720205
ENSG00000065559	MAP2K4	8.083413	8.410275	9.633310999999999	7.8028960000000005	6.930868	7.244853999999999	7.02734	7.381836000000001	7.946314	8.759005	8.259333	7.9903509999999995
ENSG00000147677	EIF3H	27.871340999999997	26.647855999999997	28.760495999999996	25.828471	25.6839	27.238265000000002	23.005147	23.722583999999998	26.508903000000004	28.827517999999998	25.832536	25.57367
ENSG00000147676	MAL2	0.028019	0.048812	0.005995	0.191549	0.179427	0.120282	0.131767	0.092196	0.145515	0.030894	0.03641	0.029468
ENSG00000147679	UTP23	4.349565999999999	3.738674	4.346739	3.616697	3.372851	3.257746	3.5389890000000004	3.7780069999999997	3.9579310000000003	4.045926	3.7172	3.845788
Human_newGene_12008	Human_newGene_12008	0.274756	0.0	0.0	0.010382	0.058335	0.131062	0.22626999999999997	0.020166	0.221978	0.0	0.200266	0.143471
ENSG00000243509	TNFRSF6B	2.679439	2.393539	2.716594	3.256724	2.915169	3.041497	2.562283	2.83463	1.668288	2.677684	2.266582	1.00532
ENSG00000170903	MSANTD4	4.593068	3.853383	4.2242630000000005	3.5615740000000002	3.161821	3.4169519999999998	3.849126	3.496115	3.758959	3.9989190000000003	4.7950029999999995	3.623348
Human_newGene_3443	Human_newGene_3443	0.065618	0.131226	0.043468	0.0	0.0	0.0	0.122387	0.0	0.090406	0.0	0.112174	0.0
Human_newGene_3447	Human_newGene_3447	0.056823	0.127804	0.054591	0.013991	0.135108	0.05603	0.003012	0.042487	0.040014999999999995	0.0	0.065237	0.0
Human_newGene_7357	Human_newGene_7357	0.0	0.0	0.0	0.0	0.0	0.046461	0.0	0.0	0.116852	0.0	0.0	0.0
ENSG00000105576	TNPO2	11.212583999999998	11.402709000000002	11.798529	13.279850999999999	11.136291999999997	12.264602000000002	11.144176999999999	11.639584000000001	12.324512000000002	12.069552999999999	9.818679000000001	12.373585
ENSG00000170906	NDUFA3	9.955216	12.524261	8.042942	17.505814	15.484941	14.663477	9.123387000000001	12.021449	11.987992	13.807471000000001	10.385328	17.620551
ENSG00000118816	CCNI	87.80729199999999	84.225092	101.77455199999999	89.132194	81.86839200000001	82.118594	71.077815	75.217893	84.503403	94.587893	84.63157599999998	79.34256300000001
ENSG00000196683	TOMM7	23.475751999999996	24.341265	22.939605	31.607011	33.957997	26.763945000000003	22.721204	26.717098999999997	24.240507	27.895704000000002	23.36953	24.936013
ENSG00000132294	EFR3A	20.81609	19.774116	22.781329	20.741042	18.241543	20.42909	20.564743	20.389074	22.270464	20.449039	20.078331000000002	19.460310999999997
ENSG00000145293	ENOPH1	16.153795000000002	14.73971	17.739276	18.082432	14.768196	15.1611	14.275842999999998	15.464863999999999	17.438033	16.776442	14.266220999999998	14.106355
Human_newGene_20027	Human_newGene_20027	0.028272	0.07608	0.054528	0.016305	0.0	0.053928	0.073442	0.116469	0.064756	0.0	0.022008	0.082651
ENSG00000133740	E2F5	1.97597	1.834703	2.090192	1.5898930000000002	1.465413	1.5870980000000001	1.343985	1.213815	1.876743	1.996974	1.552655	1.828667
ENSG00000082458	DLG3	0.292183	0.276995	0.357985	0.21954	0.258905	0.241274	0.347103	0.301431	0.254217	0.41575	0.399839	0.417691
ENSG00000115998	C2orf42	3.8042550000000004	3.326951	4.103728	2.935094	3.0238260000000006	2.802566	3.2198729999999998	2.5230280000000005	4.070106	3.165931	2.9466989999999993	2.8163720000000003
ENSG00000179021	C3orf38	6.815593	6.532516	7.881546	7.4895819999999995	6.546047000000001	6.346982	6.67113	7.253577	7.242521	7.77156	7.272573	6.706444
ENSG00000115993	TRAK2	13.813657000000001	13.640143	14.862009	15.141422	14.185799	14.331294	13.911639999999998	14.803543999999999	16.419012	15.188587	14.391997	13.080993000000001
ENSG00000249773	AC092647.5	0.156369	0.336827	0.080303	0.208909	0.212925	0.681759	0.209067	0.25541	0.345395	0.172875	0.144504	0.056406
ENSG00000066230	SLC9A3	0.271681	0.76226	0.376434	0.613497	0.575238	0.20651	0.79226	0.198952	0.546663	0.825156	0.729914	0.448214
ENSG00000173141	MRPL57	4.703414	4.119243	4.7997	5.697978	5.016852	4.877275	4.064611	4.083201	4.206222	5.555045	4.340935	5.361792
ENSG00000063046	EIF4B	116.65180200000002	115.452823	129.524687	117.24177399999999	105.93936000000002	106.32820000000001	94.71308999999998	106.24565	113.66979400000001	134.493627	118.567965	116.981186
ENSG00000267952	AC008878.1	0.779227	3.699751	0.045532	12.114526	0.10356	12.57665	5.734578	14.826339	0.233101	11.656155	0.407589	14.347486
ENSG00000021645	NRXN3	0.993635	0.66069	0.9318299999999999	1.598649	1.4051230000000001	1.0666	1.043359	1.140141	0.880206	0.8747440000000001	1.073841	0.8946160000000001
ENSG00000213639	PPP1CB	58.594066	55.804027000000005	61.45855	60.00476200000001	47.286241000000004	56.330581	50.966646999999995	50.621973	55.662038	53.350564	53.039091	46.197636
ENSG00000213638	ADAT3	1.154353	0.563745	0.726811	0.412802	1.224875	1.402166	1.3913870000000002	1.089434	1.156714	1.009213	0.897718	1.331556
ENSG00000101986	ABCD1	2.802597	3.1465859999999997	3.095869	3.758216	2.805781	3.347111	2.864696	3.24863	2.985145	3.648916	2.821386	3.893757
ENSG00000144659	SLC25A38	7.762518000000001	7.624506	7.958259	7.909891	7.355119999999999	7.176545	6.376146	7.297843	7.699167	8.242758	6.578428	7.463582
ENSG00000100056	ESS2	1.6025429999999998	1.615927	2.244797	1.870349	1.8121779999999998	1.8501450000000002	1.926985	1.7920919999999998	1.9121599999999999	2.205621	1.684143	2.120064
ENSG00000144655	CSRNP1	22.889822	24.958559	28.61504	29.724777	25.908627	28.532202	21.137247	21.835716	22.442366	24.239952	19.5793	21.446922
ENSG00000100053	CRYBB3	0.052481	0.191703	0.105811	0.032696	0.020858	0.062518	0.047528	0.035138	0.0	0.041205	0.092438	0.068682
ENSG00000152207	CYSLTR2	0.135584	0.316212	0.19301000000000001	0.104826	0.072013	0.033268	0.037834	0.03924999999999999	0.0442	0.111328	0.120166	0.07744100000000001
ENSG00000213186	TRIM59	3.804617	3.6104350000000003	4.196066	3.3721249999999996	3.0754089999999996	3.219389	3.250992	3.5248209999999998	3.726639	4.121966	4.571676	4.142157
ENSG00000160193	WDR4	2.939174	2.7565150000000003	3.194356	3.595111	2.953017	2.980788	2.92256	2.4449009999999998	3.28019	3.032908	2.4690149999999997	2.903575
ENSG00000088766	CRLS1	5.529895	5.1381	5.734917	5.165732	4.313723	5.290875	3.58667	4.421092	5.450424	5.52128	4.956084	4.813491
ENSG00000213023	SYT3	1.025899	0.951322	0.854701	0.829333	0.947245	1.033038	0.698353	0.761261	0.819677	1.006988	0.8101590000000001	1.056417
ENSG00000160908	ZNF394	4.907166	5.647246	5.531867999999999	5.7139050000000005	5.032361	5.306748	5.333533	5.492178	5.2899650000000005	5.840917	4.813679	5.803280999999999
ENSG00000143569	UBAP2L	33.23569500000001	33.195488000000005	33.808636	40.406194	36.571591000000005	35.461096	30.946623	32.86380699999999	32.65531699999999	42.446296	32.417272000000004	36.903054000000004
ENSG00000102981	PARD6A	1.101143	1.040234	1.2024780000000002	1.116139	0.84141	0.8573999999999999	1.027334	0.925226	0.8581259999999999	1.236497	1.043312	1.1989969999999999
ENSG00000102984	ZNF821	2.218841	2.0864930000000004	2.1648870000000007	2.2599489999999998	1.9179160000000002	2.384382	2.2170259999999997	1.855928	2.240525	2.158392	2.1113760000000004	2.493994
ENSG00000023734	STRAP	63.559645	59.435543	70.76751300000001	64.438356	56.511679	56.541565	55.656985999999996	56.612528	65.7903	69.57046700000001	61.432481	57.034949
ENSG00000139154	AEBP2	8.619666	8.918482	10.154069999999999	7.548188000000001	7.853073	8.500545999999998	8.255495	8.122913000000002	7.796875000000001	8.877479000000001	9.29531	6.878281
ENSG00000117450	PRDX1	227.53920499999998	219.225975	267.196068	324.29811700000005	267.248743	281.093425	273.74566	281.518257	306.764276	275.167256	222.604457	211.62221799999998
ENSG00000107201	DDX58	34.840532	34.145356	37.499226	34.947992	30.340542999999997	30.621696999999998	31.604261	31.106009999999998	34.759124	31.586456000000002	32.099009	28.877163
ENSG00000153551	CMTM7	14.943480000000001	14.543087	16.629057	25.701705	23.513261999999997	25.133713	22.433294	22.696055	22.380868	17.6988	14.692454999999999	16.570249
ENSG00000153558	FBXL2	5.023566	4.487109	4.913514999999999	5.209995	4.2284	5.774895	5.245956	4.855663	5.259683000000001	4.594957	5.753128	4.797028999999999
ENSG00000180543	TSPYL5	4.179266	3.979481	4.561547	5.39507	3.568608	4.596963	4.812423	4.515967	4.922517	4.914351	3.873756	3.960564
ENSG00000131016	AKAP12	82.16959700000001	87.889174	83.95576100000001	144.05270199999998	135.00600599999999	129.76965199999998	131.525705	136.594262	129.573567	96.908079	103.499568	102.91962699999999
ENSG00000123427	EEF1AKMT3	3.989608	3.6729339999999997	4.460352	3.799047	3.240607	3.419093	2.992611	2.8291079999999997	3.152878	4.231466	3.8068999999999997	3.491419
ENSG00000102362	SYTL4	2.6965820000000003	2.336643	2.184546	2.415673	2.507693	2.2924420000000003	2.456756	2.66445	2.4996449999999997	2.192065	2.098646	2.611894
ENSG00000215915	ATAD3C	0.052585	0.034376	0.0	0.136334	0.056016	0.010962	0.042524	0.05128	0.030151	0.101995	0.095025	0.020106
ENSG00000143387	CTSK	1.724951	1.4477090000000001	1.469303	1.288132	1.111036	1.406257	1.901626	1.9486219999999999	1.483085	1.544774	2.122133	1.6511689999999999
ENSG00000143384	MCL1	132.07621799999998	131.628116	148.696955	143.039291	123.69902400000001	131.569296	104.058993	103.62819900000001	111.759422	112.247788	105.631073	99.945539
ENSG00000143382	ADAMTSL4	0.337871	0.276947	0.188859	0.400131	0.290581	0.36537200000000003	0.208101	0.319764	0.274258	0.217779	0.171601	0.317459
ENSG00000024422	EHD2	48.59823	54.060582	55.014860999999996	74.385465	63.253493999999996	71.172237	58.556091	59.968993	61.711701	59.801444	49.786594	59.102313
ENSG00000111886	GABRR2	0.156841	0.165585	0.128954	0.216673	0.140387	0.205786	0.221757	0.15974	0.129946	0.084829	0.198512	0.093115
ENSG00000111880	RNGTT	4.361328	4.739279	4.113208	4.412123	3.894517	4.315916	4.339599	4.598851	4.745474	4.655889	4.837449	3.995603
ENSG00000169508	GPR183	1.497256	1.328267	1.915533	1.100751	1.318142	1.210539	1.188552	1.174917	1.442619	1.932188	1.626487	1.302442
ENSG00000123395	ATG101	11.293445	12.651182	14.210728	16.997761	15.347122	14.805209	10.632807	12.449416000000001	13.103901	11.999232	11.724775000000001	11.008459
ENSG00000169504	CLIC4	167.09030399999997	152.530857	178.286304	181.634048	164.371443	172.245621	177.633389	188.559274	206.262094	187.137731	178.446978	159.507472
ENSG00000168679	SLC16A4	1.192957	1.049658	0.931058	1.216116	1.2387709999999998	1.4459199999999999	1.564039	1.4981000000000002	1.635253	1.568656	1.148841	0.759513
ENSG00000065054	SLC9A3R2	15.941004	20.291275	17.753592	19.056099000000003	21.493918999999998	17.849067	13.966152999999997	14.042463999999997	19.124325	18.231897	14.841647	16.140028
ENSG00000168675	LDLRAD4	0.39197000000000004	0.421468	0.37986299999999995	0.6579729999999999	0.6892630000000001	0.8401719999999999	0.346206	0.6906850000000001	0.505916	0.545326	0.327442	0.822424
ENSG00000065057	NTHL1	4.581479	4.59834	5.035261	6.356603	4.884503	5.996386	4.583895	4.619848	4.402504	5.868995999999999	4.169774	4.876829
ENSG00000168672	LRATD2	7.700686	7.972318	8.723238	10.294723000000001	8.901622	9.093881999999999	9.568867	9.447149	9.722836	7.406852	6.507956	6.527413
ENSG00000118482	PHF3	9.967944	9.555629	9.463529000000001	7.690249	7.229704	8.370895	8.957099	7.558217999999999	8.128264000000001	9.327676	10.809888	9.809484000000001
ENSG00000139865	TTC6	0.037662	0.06457299999999999	0.033214	0.138129	0.163153	0.068684	0.039204	0.091306	0.057605	0.041276	0.03418	0.079917
ENSG00000114107	CEP70	3.76528	3.9980789999999997	3.860715	2.8149699999999998	2.8246830000000003	3.054493	2.834684	3.024026	2.618458	3.5069220000000003	3.676962	3.517432
ENSG00000163596	ICA1L	0.437913	0.361205	0.168287	0.261581	0.18343900000000002	0.226739	0.446756	0.453835	0.23481	0.279536	0.499447	0.458339
ENSG00000163590	PPM1L	0.83606	0.903211	0.798001	0.998848	0.9879960000000001	1.0729130000000002	1.3069830000000002	1.436492	1.349188	1.060112	1.032981	1.119243
ENSG00000025770	NCAPH2	3.8899390000000005	3.611188	4.088988	4.259621	3.6792160000000003	4.46631	4.582744	3.808335	3.980248	4.612184999999999	3.842468	4.03274
ENSG00000025772	TOMM34	13.291927	13.809292	13.672701	13.568024	11.763365	12.444824	10.64879	11.967622	11.849571	14.938713	13.313275	12.817971
ENSG00000152784	PRDM8	0.148872	0.229134	0.158445	0.156096	0.16021200000000002	0.202035	0.222121	0.221908	0.141379	0.121629	0.23041899999999998	0.12609900000000002
ENSG00000112365	ZBTB24	1.624273	1.712195	1.854315	1.575731	1.378429	1.520325	1.389426	1.689582	1.627621	1.798638	1.531324	1.512752
ENSG00000187098	MITF	1.108024	1.265146	1.0850659999999999	1.3999570000000003	1.2894840000000003	1.49729	1.310524	1.2733919999999999	1.2696139999999998	0.8588770000000001	1.033904	0.9687640000000002
ENSG00000187097	ENTPD5	3.256147	3.281664	3.409752	3.4690019999999997	3.075513	2.988254	3.360459	3.439086	3.862686	3.494439	3.52531	3.318543
ENSG00000187091	PLCD1	1.5417779999999999	1.499221	1.730639	1.546957	1.3204740000000001	1.7003150000000002	1.422949	1.539567	1.3461210000000001	1.883079	1.377843	1.629531
ENSG00000008311	AASS	6.344081999999999	6.742687	6.171933999999999	4.108854	3.706864	4.615292	4.956966000000001	4.397126	4.451862	5.348019000000001	6.928174	5.905124
ENSG00000244509	APOBEC3C	6.367705	7.432171	7.854331	9.0532	8.093285	8.398826	8.93054	10.032012	10.521181	9.285577	7.701782	7.598354
ENSG00000166411	IDH3A	7.407571999999999	6.2149469999999996	7.650664999999999	6.371205	6.456018	6.503533000000001	5.86887	6.889155000000001	6.932262999999999	6.8613290000000005	6.475151999999999	6.214931000000001
ENSG00000011009	LYPLA2	27.1891	30.234647	33.64366	40.48137	33.452655	35.316029	31.378571	31.744489	32.791809	38.128411	28.886699	32.485419
ENSG00000136982	DSCC1	0.377657	0.130541	0.268015	0.14047	0.178838	0.137981	0.280519	0.19525	0.151743	0.271433	0.193997	0.383253
ENSG00000058085	LAMC2	11.278328	11.679338	13.37114	21.565713	17.69334	18.995246	25.723304	25.914893	25.238334	17.742867	13.800797	14.488887
ENSG00000011007	ELOA	13.496035000000001	14.647730000000001	17.110069	19.104001999999998	17.211195	15.736638	16.723823	15.480607	14.68089	18.598863	17.545413	16.116742000000002
ENSG00000286190	AC055839.2	1.696993	1.260541	1.305554	1.228101	1.033193	1.078603	0.873173	0.744421	0.763903	1.081784	0.81937	1.08972
ENSG00000286192	AC069288.1	1.697795	1.341315	1.604581	0.481972	1.053286	1.631536	1.419703	0.224078	0.27882	0.381817	1.177057	1.493783
ENSG00000184677	ZBTB40	4.16359	4.573951	4.034003	4.340975	3.555869	4.560581	5.159456	4.704216	4.434583	4.067228	4.383596	4.833488
ENSG00000184675	AMER1	0.676317	0.655847	0.707896	0.650026	0.448039	0.465811	0.541794	0.455553	0.445692	0.666608	0.557696	0.604023
ENSG00000164815	ORC5	8.84547	7.782847	9.704353000000001	8.113675	6.964613999999999	7.250186	8.444963000000001	8.411064	9.238567	10.450700999999999	9.799402	8.618547999999999
ENSG00000162241	SLC25A45	0.836336	0.9171670000000001	1.342418	1.319553	0.9657730000000001	1.173833	1.290798	1.2200929999999999	1.382014	1.8037969999999999	1.204459	1.5219260000000003
ENSG00000162244	RPL29	496.76910499999997	538.814987	659.521521	562.420485	442.3903399999999	489.57876400000004	428.715486	438.41719800000004	471.268206	628.079884	502.92247199999997	521.214513
ENSG00000151849	CENPJ	1.130913	1.452233	0.85503	1.2368219999999999	1.03773	1.236145	1.146633	1.0922939999999999	1.100887	1.0383740000000001	1.381557	1.210935
ENSG00000151846	PABPC3	0.265707	0.328186	0.2237	0.217698	0.205124	0.209896	0.217763	0.194419	0.277663	0.287215	0.255239	0.25595
ENSG00000253276	CCDC71L	7.852451	7.402824	8.92626	8.286663	6.738883	7.840128	7.483508	8.270303	8.660919	9.129873	8.580195	8.452771
ENSG00000158528	PPP1R9A	1.891666	2.046555	2.506414	2.4455329999999997	2.388256	2.617732	2.7588429999999993	2.7394220000000002	2.5256260000000004	2.121593	2.6596840000000004	2.9871010000000005
ENSG00000115760	BIRC6	22.37426	22.914446	23.564892999999998	21.545641	18.30237	21.028202	23.787131	22.002119999999998	22.820895999999998	22.147583	22.591892	21.97945
ENSG00000115761	NOL10	9.697036	9.161006	10.084622	9.280895	8.013107999999999	9.277379	8.395406	7.699756	9.186812	9.143816000000001	9.137955000000002	8.465502
ENSG00000100258	LMF2	10.395016	13.236939	12.88823	16.778420999999998	13.779601	16.292574	14.265322	14.850662	13.984751	14.192052	11.740041	14.114408000000001
Human_newGene_4489	Human_newGene_4489	0.099861	0.16922	0.121547	0.119084	0.148166	0.136419	0.104379	0.151897	0.112312	0.121725	0.174493	0.155391
ENSG00000159692	CTBP1	32.165062	34.36125800000001	36.50339700000001	42.249624999999995	37.86460399999999	40.85900899999999	35.301234	37.125043	42.686623	37.70291300000001	31.467235	35.959135
ENSG00000112234	FBXL4	3.817768	3.538306	3.7818519999999998	3.49559	3.0985430000000003	3.5305229999999996	3.851571	3.696856	4.222025	3.7569049999999997	3.708075	3.445198
ENSG00000112237	CCNC	20.640782	19.663651	23.706872999999998	19.61685	18.272025	19.909276	20.427139999999998	20.436739	22.711405	22.056859999999997	22.143638000000003	18.603836
ENSG00000185787	MORF4L1	88.57907499999999	81.95529300000001	92.50804099999999	92.12145100000001	80.56131500000001	83.708303	72.15637100000001	79.77400499999997	81.13498700000001	85.18730799999999	84.11669	76.76670999999999
ENSG00000154310	TNIK	13.514666	13.416390000000002	13.078038	10.955998	9.604117999999998	11.637654	12.82404	12.674331	11.960544	13.601853	15.500188	15.145512
ENSG00000182481	KPNA2	82.580727	76.535688	94.82307399999999	84.28721500000002	75.95395	76.877146	70.913729	75.865698	82.934253	92.822364	78.980729	73.134869
ENSG00000101040	ZMYND8	24.907600999999996	26.008275	24.481584000000005	21.970297000000002	19.655966	20.580337999999994	18.212701	18.619784	18.307763	23.335282999999997	23.726454999999998	25.86436
ENSG00000055147	FAM114A2	7.863502	7.568814999999999	9.308381	7.923217999999999	6.428342	6.127084999999999	6.471135	6.147711000000001	7.0115919999999985	7.365418999999999	7.614041	7.430097999999999
ENSG00000101049	SGK2	0.059886	0.091914	0.056438999999999996	0.0	0.037982	0.047524000000000004	0.171122	0.025247	0.00644	0.01963	0.07418	0.019491
ENSG00000120265	PCMT1	24.032547	23.181251999999994	28.085724	27.839038	24.207483	25.255270000000007	23.119287999999997	22.863449	24.385557	26.032045	23.585962	23.896161000000003
ENSG00000120262	CCDC170	0.234786	0.275738	0.300257	0.396542	0.344096	0.429319	0.405172	0.470357	0.457516	0.331262	0.250054	0.276249
ENSG00000126858	RHOT1	14.464233	12.328472000000003	14.376406999999997	12.957643000000001	11.133885	11.897957	12.542743	11.407238	12.505621	13.067730000000001	13.651379000000002	11.736625999999998
Human_newGene_11208	Human_newGene_11208	0.038985	0.135595	0.11687900000000001	0.072295	0.056318	0.074322	0.065792	0.183363	0.057017	0.060105	0.07776	0.138798
ENSG00000185250	PPIL6	0.08954200000000001	0.108941	0.092291	0.203422	0.104587	0.143126	0.23120600000000002	0.163749	0.095057	0.130671	0.065165	0.069283
ENSG00000090539	CHRD	0.029776	0.038203	0.066192	0.129582	0.077537	0.168569	0.084332	0.06942899999999999	0.075489	0.073427	0.0	0.072806
Human_newGene_11203	Human_newGene_11203	0.0	0.0	0.109811	0.0	0.0	0.0	0.0	0.0	0.0	0.0	0.0	0.0
ENSG00000090530	P3H2	0.318272	0.332447	0.361469	0.776559	0.6614610000000001	0.599764	0.444807	0.421176	0.43465	0.279549	0.213076	0.289011
ENSG00000257108	NHLRC4	0.163953	0.0	0.350419	0.351276	0.367246	0.366573	0.27167	0.271867	0.266932	0.347458	0.0	0.238162
ENSG00000257103	LSM14A	31.987628	30.569200000000002	35.032207	32.103759	29.825227	29.82669	26.259406	28.796667	30.767097	32.747146	32.326814	29.196617999999997
ENSG00000197603	CPLANE1	7.7357249999999995	7.6186370000000005	7.6660770000000005	6.5164100000000005	5.548870999999999	6.21722	6.943583	6.364256999999999	6.783327999999999	6.762995	8.84263	7.764842999999999
ENSG00000197601	FAR1	19.434897999999997	17.176164999999997	18.787384000000003	17.442418	15.019474	18.179678	19.866526999999998	19.199027	21.89118	18.472475	20.05982	17.435073000000003
ENSG00000197608	ZNF841	4.235571	3.9756869999999997	3.416977	3.8309509999999998	2.8285709999999997	3.518123	4.911234	3.9847949999999996	3.980276	3.4866200000000003	4.603543	4.859508
Human_newGene_8101	Human_newGene_8101	0.0	0.0	0.0	0.0	0.0	0.0	0.0	0.0	0.0	0.127611	0.0	0.0
Human_newGene_8103	Human_newGene_8103	0.0	0.0	0.0	0.0	0.0	0.0	0.289473	0.128566	0.098758	0.0	0.0	0.0
Human_newGene_16786	Human_newGene_16786	0.41652500000000003	0.383753	0.307304	0.14100600000000002	0.18258600000000003	0.41312599999999994	0.3003	0.376633	0.32799799999999996	0.251286	0.41734400000000005	0.5915400000000001
ENSG00000183955	KMT5A	10.872433000000001	8.703711	8.980333	9.732441999999999	9.343658	8.452197	8.275763	8.422728999999999	8.651421000000001	9.609428	9.958238	13.548147
Human_newGene_16788	Human_newGene_16788	0.322185	0.0	0.0	0.0	0.0	0.0	0.0	0.0	0.0	0.0	0.0	0.0
ENSG00000253731	PCDHGA6	1.106736	1.288291	0.9308649999999999	1.526732	1.988618	1.487609	2.209518	1.624528	1.911464	1.389742	1.20586	1.26463
ENSG00000169087	HSPBAP1	1.751715	1.757077	1.871464	1.536399	0.920846	1.28323	1.467826	1.379586	1.434843	1.530437	1.812468	1.905317
ENSG00000134802	SLC43A3	13.611028999999998	14.657147	17.107801	13.585263	10.952774000000002	11.584277	12.095418	12.532130000000002	12.163117	15.837738	13.519099	14.026622000000003
ENSG00000198000	NOL8	8.479544000000002	8.441016000000001	8.388606	7.704952	7.385264	6.951421	7.774850000000001	7.699127999999999	7.184163	8.372259999999999	8.051010999999999	7.821802000000001
ENSG00000198001	IRAK4	7.155467000000001	12.104718000000002	6.931341	7.439357	5.10019	5.624282	10.212432	5.450255	7.389346	7.129763	7.887751	7.47407
ENSG00000134809	TIMM10	7.190862	7.469371000000001	8.41427	9.572812	7.628129	8.188457	6.939025	7.1601300000000005	8.224822999999999	8.266563	6.602327	6.765843
ENSG00000123989	CHPF	0.041109	0.256458	0.094558	0.16797	0.134239	0.278856	0.22165	0.30259	0.15681699999999998	0.095157	0.149647	0.155726
ENSG00000123983	ACSL3	16.517771	15.900828	19.50457	18.062613000000002	13.815399	17.183552	17.315109	16.292444	20.315876000000003	16.946925	16.614915	15.631999
ENSG00000086589	RBM22	16.440258999999998	16.26499	18.488047	17.132236000000002	14.256242	15.746659000000001	15.50718	14.819831	15.273483	18.282531000000002	17.006573	17.113051
ENSG00000110344	UBE4A	17.835125	17.164663	19.165589999999998	16.361984	14.301307999999999	15.224833	16.253707000000002	16.257019	17.400885	18.595458	16.954376999999997	16.150288
ENSG00000007392	LUC7L	19.446682	21.636961	18.809869	17.605279000000003	17.277108	17.888761	20.978841999999993	18.381037	18.596054	19.368398000000003	20.835897999999997	20.318136000000003
ENSG00000204469	PRRC2A	27.381050000000002	29.374735	28.941555	36.788551	30.716698	31.876551999999997	28.675015000000002	30.308737999999998	28.836389	34.226116000000005	29.861402000000002	35.161266999999995
ENSG00000248710	AC079594.2	0.37721	0.31055	0.023115	0.05372	0.005969	0.211557	0.035155	0.196792	0.398172	0.170913	0.168277	0.144286
ENSG00000167733	HSD11B1L	1.5396289999999997	2.576219	1.770366	1.99659	1.930762	2.438357	1.846933	1.7045119999999998	1.2963749999999998	2.106165	1.4933220000000003	1.92293
Human_newGene_11976	Human_newGene_11976	0.0	0.102924	0.0	0.061479	0.040316	0.070268	0.0	0.0	0.0	0.0	0.0	0.0
Human_newGene_11974	Human_newGene_11974	0.0	0.0	0.0	0.025755	0.20717	0.0	0.130278	0.072381	0.0	0.0	0.112916	0.360472
Human_newGene_11972	Human_newGene_11972	0.0	0.0	0.0	0.0	0.0	0.0	0.209302	0.0	0.0	0.0	0.0	0.0
Human_newGene_237	Human_newGene_237	0.0	0.0	0.0	0.0	0.0	0.42701	0.0	0.0	0.0	0.0	0.388635	0.0
ENSG00000181619	GPR135	0.9784280000000001	0.891105	0.576974	0.7920830000000001	0.631772	1.260384	1.3114059999999998	1.149193	1.177766	0.65105	1.190435	1.110595
ENSG00000203668	CHML	4.188647	3.912654	4.321561	3.645168	3.3469160000000002	3.791728	3.504236	3.781073	4.01391	4.308936	4.4852680000000005	3.982439
ENSG00000163923	RPL39L	2.115783	2.194427	2.6245220000000002	2.2760119999999997	1.930189	1.444492	1.73217	1.3262140000000002	1.617917	2.177909	1.937358	2.139076
ENSG00000095574	IKZF5	3.670283	3.479709	3.993364	3.1534750000000003	2.8663670000000003	3.3361729999999996	3.452689	3.330344	3.932914	3.688005	3.444808	3.3528930000000003
ENSG00000182107	TMEM30B	0.103643	0.131392	0.115319	0.163891	0.112076	0.117766	0.111038	0.121041	0.061356	0.160085	0.134165	0.156863
ENSG00000177200	CHD9	17.714146	18.220094	16.492241	14.655391999999999	14.326052999999998	14.903525000000002	16.239999	15.098484	15.70199	14.869092000000002	17.468526999999998	16.485781
Human_newGene_14020	Human_newGene_14020	0.42062299999999997	0.539745	0.531739	0.544695	0.418397	0.54697	0.46177	0.43762999999999996	0.42775399999999997	0.463299	0.517592	0.48722699999999997
ENSG00000141437	SLC25A52	0.140638	0.070956	0.03181	0.041673	0.012702	0.109465	0.029305	0.048167	0.106724	0.029016	0.066728	0.020721
ENSG00000136518	ACTL6A	13.838506999999998	12.98433	16.2605	13.309887999999999	12.307614	12.301346	11.540913999999999	12.658388	12.286812999999999	14.248385	13.198473	12.528562
Human_newGene_7761	Human_newGene_7761	0.142924	0.325764	0.0	0.036698	0.13989100000000002	0.365118	0.30571	0.456073	0.38071099999999997	0.12373100000000001	0.360897	0.0
ENSG00000136514	RTP4	2.188815	2.162234	2.769324	2.091363	1.770241	2.700559	1.860734	3.006415	2.994442	2.327143	1.446095	1.605305
Human_newGene_3601	Human_newGene_3601	0.443218	0.5562469999999999	0.255214	0.539078	0.2835	0.190165	0.542511	0.435678	0.506034	0.42559199999999997	0.52673	0.564984
ENSG00000084073	ZMPSTE24	24.258018	23.299109	30.115967	27.64236	21.535347	24.151195	25.810083	26.30022	25.840781	25.4266	25.865612	21.750563
ENSG00000084072	PPIE	5.094895000000001	5.156799	5.882241	7.2749120000000005	5.495342	5.97428	5.467373000000001	5.917633000000001	6.672145	7.8797809999999995	5.759109	4.852887999999999
ENSG00000084070	SMAP2	3.396205	3.731741	4.199097	4.821931999999999	3.49917	3.92662	3.636705	3.880564	4.203123	4.260482	3.429315	3.78795
ENSG00000141380	SS18	18.503365	18.310605000000002	17.883049999999997	17.919688	16.374069000000002	20.079125	19.928644	19.814170999999995	18.706681	18.161484000000005	19.915679	19.259310999999997
ENSG00000095397	WHRN	0.7466280000000001	1.024316	0.718842	1.5033699999999999	1.059464	1.708122	1.05433	1.16158	0.908481	0.769401	0.670375	0.781415
Human_newGene_5945	Human_newGene_5945	0.0	0.156915	0.134562	0.150403	0.065065	0.1587	0.145942	0.0	0.129492	0.0	0.12694	0.090107
ENSG00000165804	ZNF219	4.547738000000001	5.431254999999999	6.1744910000000015	5.928783999999999	5.1112139999999995	5.939344999999999	4.336749	4.850423999999999	4.914033999999999	6.167105	4.520735	5.545161
ENSG00000165806	CASP7	22.289050000000003	23.716133999999997	26.148436	24.450016	20.805534	21.622228999999997	21.54484	21.854906999999997	23.083782	26.328011000000004	24.23916	22.170465
Human_newGene_5949	Human_newGene_5949	0.191264	0.046977	0.059782	0.004519	0.0	0.0	0.264751	0.125037	0.152432	0.470231	0.361981	0.267766
ENSG00000165801	ARHGEF40	1.066872	1.224374	1.189625	0.8734959999999999	0.7055589999999999	1.077907	1.049043	0.999234	0.998871	1.452053	1.1397229999999998	1.187182
ENSG00000165802	NSMF	8.326918	8.727175	10.189743	10.297857	9.451384	10.400139	9.493431	9.197704	9.285948	11.149097	8.846089000000001	9.445139
ENSG00000221869	CEBPD	1.612571	2.332578	2.295259	2.545274	3.20151	2.875208	2.0637	1.897821	1.793042	1.944562	1.939117	1.36414
ENSG00000127663	KDM4B	9.663884999999999	9.967325	11.137713000000002	10.935178	9.811444999999999	10.971191000000001	9.749305	10.292899	9.460073	10.695286	9.364144000000001	9.977122000000001
ENSG00000127666	TICAM1	3.245759	3.131326	3.268292	4.34342	3.975095	3.869635	3.783792	3.85428	4.007047	3.957946	3.611856	4.374503
ENSG00000128891	CCDC32	8.958147	8.294455000000001	10.493250999999999	8.970163000000001	7.2023	8.519182	6.946744999999998	8.615423	9.212066	10.502597	8.366847	7.765432000000001
ENSG00000070961	ATP2B1	8.918211	8.778036	9.016418999999999	9.980299	8.595299	10.41791	11.749949999999998	11.068271000000001	10.735151	9.152957	9.525297	9.067558
ENSG00000276043	UHRF1	2.232415	2.3771720000000003	2.3830340000000003	2.152918	1.8359459999999999	1.772505	1.5613010000000003	1.7951839999999997	1.87035	3.106629	2.85116	2.644084
ENSG00000276045	ORAI1	8.951061	11.047029	10.841486	14.793286	13.280621	13.938492	10.920273	11.669333	10.987971	11.960238	10.030059	11.627392
ENSG00000124209	RAB22A	8.525826	8.212894	8.884946	8.920931	8.064111	8.569954	8.328966	8.233746	9.220089	9.10806	9.236038	8.133943
ENSG00000273703	H2BC14	1.173578	1.234001	1.351252	0.837194	1.294343	0.616804	0.668232	0.579508	0.312438	1.428487	1.62367	1.163763
ENSG00000278535	DHRS11	1.7770420000000002	2.061095	2.137374	2.510115	1.838772	2.5074	2.162528	1.8554940000000002	2.3449009999999997	2.6662980000000003	1.7775720000000002	2.2581450000000003
ENSG00000133943	DGLUCY	12.787771	14.469092	15.197253000000003	13.644895999999997	11.300429	12.793198	14.380043999999998	13.851182000000003	13.403739000000005	16.864392000000002	15.136175	16.565742999999994
ENSG00000137642	SORL1	0.03268	0.062194	0.056498	0.114563	0.055368	0.070211	0.125197	0.13028	0.167639	0.063638	0.046873	0.080458
Human_newGene_7079	Human_newGene_7079	0.0	0.131026	0.0	0.0	0.0	0.0	0.041339	0.0	0.0	0.06751	0.030189	0.0
ENSG00000198826	ARHGAP11A	1.6432259999999999	2.040385	2.6321280000000002	1.266506	1.4757230000000001	1.369964	1.2267190000000001	1.42963	1.2118829999999998	2.191366	2.2569150000000002	1.6589770000000001
ENSG00000198824	CHAMP1	6.039948	5.325226000000001	5.612275999999999	5.995185	5.425356	5.443681000000001	4.9042769999999996	4.941775999999999	4.736237	6.602836999999999	6.656457	6.036093
ENSG00000198825	INPP5F	8.568051999999998	8.398532000000001	8.678456000000002	9.421502000000002	8.049698000000001	9.214179	10.187235999999999	9.202741000000001	11.030377	10.15339	10.944446000000001	9.735961000000001
Human_newGene_6418	Human_newGene_6418	0.142339	0.671703	0.477047	0.530272	1.37468	0.38066	0.303264	0.423546	0.415796	0.458853	0.229445	0.472465
Human_newGene_17198	Human_newGene_17198	0.239552	0.389066	0.171174	0.269086	0.415248	0.356753	0.0	0.256555	0.143947	0.019495	0.207674	0.339241
ENSG00000260729	AC009690.1	0.089568	0.085419	0.18367	0.08928	0.102043	0.02136	0.024586	0.083805	0.097434	0.058561	0.078619	0.0
ENSG00000204264	PSMB8	19.688055	19.168041	23.424505	23.198332	21.417319	19.260209	19.662683	21.164944	21.531812000000002	22.818883	17.46179	20.280159
Human_newGene_6413	Human_newGene_6413	0.341704	0.147919	0.089882	0.333811	0.145614	0.33631199999999994	0.7643380000000001	0.270663	0.41203999999999996	0.7142310000000001	0.287118	0.373678
ENSG00000157500	APPL1	10.078026	9.589059	10.147514	9.508423	8.986412	8.590516000000001	9.043374	9.091835	9.761334	9.835965000000002	9.973861	8.972881
ENSG00000224383	PRR29	1.417979	1.291437	1.858962	1.793932	1.696703	1.4136320000000002	1.547453	1.629077	1.627945	1.60043	1.1289690000000001	1.550755
ENSG00000224389	C4B	0.08482	0.091355	0.085652	0.107998	0.118979	0.114591	0.174713	0.117433	0.090472	0.102572	0.11673	0.142613
ENSG00000121671	CRY2	2.723278	2.777534	3.0649969999999995	3.015003	2.291745	3.200843	2.736605	2.618123	2.549829	2.6668689999999997	2.602552	2.807062
ENSG00000175879	HOXD8	5.219358	4.060176	6.062296	6.416712	4.805026000000001	4.442321	4.825361	4.601039	5.424347	4.67557	4.757051	4.751123
ENSG00000268107	AC003005.1	0.394359	0.337511	0.195436	0.150103	0.229102	0.176328	0.0	0.112375	0.220555	0.132429	0.520733	0.052084
ENSG00000175874	CREG2	0.636656	0.813142	0.691472	0.780421	0.627541	0.711556	0.959784	0.946112	0.986401	1.353671	1.423558	1.430534
ENSG00000117614	SYF2	6.64823	6.380657	5.957473	7.248046	7.001316	6.77281	6.238198	6.572297	6.364805	7.004506	7.438486	8.645955
ENSG00000117616	RSRP1	20.017941	19.889187	18.3559	15.944372999999999	13.296771	16.029823999999998	15.812385	15.292945	14.491368000000001	15.450714	18.561771	17.622439999999997
ENSG00000110048	OSBP	17.242953	16.36566	18.268204	17.629096	15.435528	16.217398	15.563069	16.8713	17.131446	18.148716	16.104773	16.197029
ENSG00000170315	UBB	268.832428	275.669168	326.362656	340.579577	319.557546	304.99344	261.396078	294.782541	305.09106999999995	344.44423700000004	256.835681	272.480584
ENSG00000170312	CDK1	4.240785	4.487768	4.943089	2.878595	2.078627	2.587094	2.1300179999999997	2.539908	2.7998659999999997	4.328677	2.8472150000000003	3.8554570000000004
ENSG00000170310	STX8	7.6322339999999995	7.761489	7.143827	10.140705	9.811459	7.578598	5.918229999999999	8.320217	6.528377	7.654504	8.719033	7.538375
ENSG00000110042	DTX4	0.1345	0.180067	0.186194	0.314701	0.261401	0.404908	0.33134	0.196343	0.271926	0.087122	0.091563	0.069906
ENSG00000110046	ATG2A	3.072486	3.51459	4.025543	4.274245	3.646508	4.114427	4.045275999999999	3.991358	3.855142	4.210187	3.389914	3.837856
ENSG00000110047	EHD1	19.450429	21.902881999999998	24.815189	26.713748000000002	21.859445	24.55451	20.416792	21.897597	22.071197	25.437313	20.264813999999998	22.212847
ENSG00000134551	PRH2	0.413048	0.516876	0.405604	0.001035	0.002993	6e-06	0.692739	0.0	0.000791	0.476424	0.008097	0.00585
Human_newGene_4956	Human_newGene_4956	0.209426	0.32835000000000003	0.233341	0.252008	0.123317	0.41488	0.31328100000000003	0.734235	0.322142	0.130099	0.169798	0.204298
Human_newGene_18373	Human_newGene_18373	0.0	0.005825	0.0	0.051299	0.045822	0.17087500000000003	0.20489300000000002	0.231845	0.11561	0.0	0.008969	0.00767
Human_newGene_18379	Human_newGene_18379	0.0	0.0	0.0	0.0	0.059858	0.065378	0.106484	0.082372	0.063346	0.0	0.0	0.0
Human_newGene_18182	Human_newGene_18182	3.1684759999999996	3.986041	3.024978	3.405875	2.279772	2.9220670000000006	2.895997	1.215012	5.184900000000001	2.7442930000000008	3.6273169999999997	2.379612
Human_newGene_20817	Human_newGene_20817	0.017391	0.150388	0.063716	0.031404	0.0	0.007976	0.153829	0.0	0.042776	0.021492	0.187893	0.013194
Human_newGene_19390	Human_newGene_19390	0.0	0.173924	0.0	0.0	0.0	0.0	0.0	0.0	0.0	0.0	0.0	0.0
Human_newGene_19394	Human_newGene_19394	0.997424	0.019549	2.305662	0.884019	1.3039729999999998	1.208934	0.0	0.0	1.957859	1.810138	1.745357	1.105075
Human_newGene_16943	Human_newGene_16943	0.0	0.0	0.0	0.011657	0.348265	0.194915	0.0	0.188672	0.220983	0.111011	0.379571	0.0
ENSG00000129317	PUS7L	4.157052999999999	3.483105	4.752516000000001	3.546361	3.897699	3.6657059999999997	3.587282	4.093104	3.7957549999999998	4.092548	4.124033	3.323454
ENSG00000144848	ATG3	12.127640999999999	16.146262	16.41974	15.292617000000002	14.838914	15.36206	13.599516	11.262502	15.509337	15.536688	14.849264999999999	17.029128
ENSG00000143815	LBR	23.2014	20.882762000000003	25.331179	17.888952	14.071000999999999	15.438347	17.374541	16.672584999999998	17.301033	23.218109	23.196584	18.711035
ENSG00000143811	PYCR2	11.678374999999999	12.891855	12.665856999999999	14.475482	11.935030000000001	13.097114	9.740385	11.178071	11.491893	13.014848	11.213189	12.810094
ENSG00000144840	RABL3	3.22252	2.9280920000000004	3.415556	3.471522	2.98699	3.040757	3.2913959999999998	3.380266	3.637465	3.2574389999999998	3.234059	2.869554
ENSG00000144843	ADPRH	1.338254	0.9723670000000001	1.2087670000000001	1.9768750000000002	1.2374939999999999	1.307282	1.7611779999999997	1.658492	1.728822	1.5453070000000002	0.985743	1.182217
ENSG00000075292	ZNF638	26.142371999999998	26.960350000000002	24.523263	24.970423	20.451493	21.688496999999998	24.519605999999996	23.131484	24.017771	23.755730999999997	28.048213000000004	25.970672999999998
ENSG00000139546	TARBP2	5.691507	6.766335000000001	7.269617	7.873242	6.779079	8.362644	7.134480999999999	7.202997	6.7676490000000005	6.600281999999999	7.169307	7.184599000000001
ENSG00000135436	FAM186B	0.028059	0.012192	0.015691	0.024596	0.0	0.092627	0.079424	0.05273	0.10239799999999999	0.036754	0.088782	0.071615
ENSG00000135437	RDH5	0.0419	0.037083	0.013647	0.034984	0.057922	0.033381	0.057187	0.093124	0.03431	0.045778	0.117998	0.140063
Human_newGene_19020	Human_newGene_19020	0.0	0.0	0.0	0.0	0.0	0.0	0.0	0.0	0.0	0.117379	0.0	0.0
Human_newGene_19023	Human_newGene_19023	0.0	0.0	0.0	0.0	0.0	0.0	0.0	0.103886	0.0	0.0	0.0	0.0
Human_newGene_19022	Human_newGene_19022	1.288042	1.8903380000000003	1.682183	1.289991	2.1722400000000004	2.9797890000000002	2.4250659999999997	1.7895849999999998	1.6237020000000002	0.603304	2.4623090000000003	0.715901
ENSG00000079739	PGM1	4.807054	5.292587	6.070279	6.1806160000000006	5.631620000000001	5.896267	4.378105000000001	4.702151000000001	5.1739299999999995	4.922394	4.100616	4.409492
Human_newGene_19028	Human_newGene_19028	0.621485	0.516667	0.001043	0.423064	0.285845	0.194161	1.023945	0.013369	0.342352	0.32721900000000004	0.239466	0.357574
ENSG00000188786	MTF1	2.105374	1.956082	2.253185	2.138642	1.972542	2.069441	1.836883	1.840059	1.951915	2.232516	1.830839	1.960054
ENSG00000188785	ZNF548	2.618764	2.872562	3.00161	2.625399	2.4962239999999998	2.520169	2.8979630000000003	2.5615829999999997	2.6852979999999995	3.4099	3.2945040000000003	3.066071
ENSG00000273088	AL713999.1	0.270903	0.425397	0.212146	0.618132	0.640337	0.523752	0.624268	0.445531	0.358678	0.589799	0.366111	0.682591
ENSG00000131979	GCH1	2.1926740000000002	2.507377	2.8121560000000003	2.170056	1.946942	2.5262379999999998	2.299813	2.310652	2.788525	3.086478	2.581975	2.178044
ENSG00000198169	ZNF251	4.780454	4.837757	4.463147	3.3474299999999997	3.280074	3.6258969999999997	3.896312	3.5216619999999996	3.589626	4.844488999999999	4.454973	4.601108999999999
ENSG00000198168	SVIP	5.588214	5.089961	5.334888	4.695446	4.602147	4.729828	5.384485	5.447952	6.279196	5.516501	6.713559	5.692157
ENSG00000152818	UTRN	136.479583	136.99651100000003	128.76944500000002	108.60150599999999	95.57639999999999	108.25380899999999	123.021231	113.04767299999997	116.363541	129.52337599999998	144.77507699999998	138.498201
ENSG00000078061	ARAF	9.597096	9.459316000000001	10.132548	11.500763000000001	11.098481	11.57613	9.787274	10.069644	9.820178	11.047697999999999	8.420982	10.237721
ENSG00000149177	PTPRJ	3.715599	3.692349	4.450301	3.844171	3.6359000000000004	4.076628	3.9017340000000003	3.1336709999999997	3.596144	3.853802	3.664912	3.213562
ENSG00000154642	C21orf91	1.100605	0.630243	1.1343320000000001	0.720194	0.446432	0.497684	0.576785	0.5528679999999999	0.663379	0.816095	0.6632020000000001	0.760703
ENSG00000149179	C11orf49	5.021022	6.577608000000001	5.696124999999999	5.840249000000001	5.415091	5.716547	5.578912000000001	5.860325	5.075114	6.485441000000001	5.832976	6.718223999999999
ENSG00000138709	LARP1B	7.227491	7.152766000000001	5.9439459999999995	7.594355999999999	6.426094000000001	6.672371999999999	7.543925000000001	6.459733	7.380369999999999	5.838362	6.2573170000000005	6.023281000000001
ENSG00000142856	ITGB3BP	2.835966	2.6833169999999997	3.114037	2.0497110000000003	1.709608	2.4411810000000003	1.5224250000000001	2.0111920000000003	2.3302050000000003	3.01562	3.088916	2.443695
ENSG00000186432	KPNA4	24.040409	23.175552	25.526257	23.209379	21.020021	22.198299	23.497249	23.022034	25.904519	25.452166	26.250297	23.4695
ENSG00000171522	PTGER4	13.022249	13.439843	14.43675	18.459787	16.034409	18.090342	18.191906	17.409294	18.554214	15.264473	13.482309	13.545676
ENSG00000215421	ZNF407	7.201465	7.719309	7.485765	6.052484	5.738772	7.054276000000001	8.275717	6.978642999999999	7.124538000000001	6.308854999999999	8.0199	7.9985029999999995
ENSG00000115568	ZNF142	4.4616169999999995	4.764696000000001	4.467886	5.330215	4.474168	4.8312740000000005	4.308486	4.706989	4.7396460000000005	5.73897	4.097428	6.134485
ENSG00000115561	CHMP3	25.379031	25.078166	30.564568	28.660097999999998	23.592245000000002	24.98721	24.811154	26.650808	27.326369	29.955135	26.867164	25.068819
ENSG00000172426	RSPH9	0.03201	0.143011	0.067895	0.057161	0.062678	0.074937	0.136343	0.064903	0.084956	0.090925	0.071921	0.055222
ENSG00000172425	TTC36	0.040542	0.0	0.0	0.0	0.0	0.0	0.100067	0.0	0.188416	0.137368	0.080296	0.160243
ENSG00000112033	PPARD	4.6759129999999995	5.30038	5.339684	5.595579	5.119110999999999	5.530765000000001	4.284898	4.249764	4.919611	5.1879669999999996	4.887047	4.930348
ENSG00000112031	MTRF1L	9.567745	9.728900999999999	9.202558000000002	9.672642	8.66805	8.468319	9.259961	9.625373999999999	9.725304999999999	10.732169	10.282590999999998	9.349075999999998
Human_newGene_9235	Human_newGene_9235	0.262875	0.356105	0.317057	0.421828	0.0	0.0	0.529639	0.0	0.394226	0.0	0.0	0.0
ENSG00000112039	FANCE	0.885705	0.9285	1.286062	0.898157	0.900034	0.998037	0.768047	0.871642	0.965914	1.32037	0.800348	1.092295
Human_newGene_8579	Human_newGene_8579	0.0	0.0	0.0	0.0	0.0	0.0	0.0	0.178609	0.0	0.013327	0.0	0.0
ENSG00000108352	RAPGEFL1	0.500571	0.6443650000000001	0.594526	0.6843319999999999	0.708506	0.771041	0.7575510000000001	0.819859	0.518001	0.682632	1.0840619999999999	1.164406
ENSG00000067992	PDK3	1.5635689999999998	1.645036	1.72876	1.662601	1.405106	1.513825	1.6014049999999997	1.54131	1.62913	2.038657	1.724193	1.7316019999999999
ENSG00000221843	C2orf16	0.101499	0.102494	0.09271199999999999	0.078886	0.062421000000000004	0.099409	0.08642000000000001	0.113398	0.095619	0.086294	0.083779	0.106871
ENSG00000171044	XKR6	0.199778	0.124111	0.127017	0.14822200000000002	0.144419	0.135683	0.13881300000000002	0.123418	0.139542	0.175643	0.19660999999999998	0.119082
ENSG00000172500	FIBP	22.752522999999997	21.669101000000005	28.729934000000004	27.787885999999997	23.479822	25.501171	22.429888000000002	24.114895999999998	28.193829	28.437765999999996	20.368280000000002	25.012787
ENSG00000116205	TCEANC2	0.9427150000000001	0.934441	1.096937	0.992834	1.212488	0.892666	1.0989599999999997	0.959453	1.0643859999999998	1.20391	1.058221	1.006968
ENSG00000104472	CHRAC1	5.761102	5.429351	7.089707	6.044040000000001	6.002872	5.925942	5.254365	5.629569	5.835535999999999	6.4605440000000005	6.157054	5.477413
ENSG00000159905	ZNF221	1.458975	1.6122670000000001	1.527794	1.455315	1.058922	1.4729029999999999	1.5497089999999998	1.4017339999999998	1.633225	1.60237	1.954683	1.419462
ENSG00000116209	TMEM59	36.420858	26.726434000000005	35.99214	37.046018000000004	26.882644999999997	37.083268000000004	35.840479	32.35976	34.053277	29.759254	23.960888	24.212149999999998
ENSG00000159079	CFAP298	4.612915	5.768637	3.960252	3.816313	5.5655090000000005	5.194604	3.7918119999999997	5.116574	3.399403	3.9314180000000003	4.505682	5.597527
ENSG00000187792	ZNF70	1.290597	1.537431	1.455082	1.604073	1.390846	1.517438	1.451468	1.343825	1.263304	1.542203	1.280602	1.39086
ENSG00000196712	NF1	12.395276999999998	11.958181	11.558831000000001	10.309491	9.363125999999998	11.902878	13.880180999999999	11.549611999999998	11.439310999999998	10.570609999999999	14.249972	12.945889999999999
ENSG00000196715	VKORC1L1	9.950582	9.794644	11.831824	10.845358000000001	9.458594999999999	9.594107999999999	9.864703	9.75457	10.662555000000001	10.510601	10.491699999999998	10.007186
ENSG00000197043	ANXA6	59.754949	60.13102799999999	74.819465	82.24127099999998	73.93433599999999	75.275895	73.692744	76.968079	82.065335	78.76854	60.266893	64.966065
ENSG00000197044	ZNF441	1.176809	1.5064540000000002	0.9337	0.947791	0.8571639999999999	0.986024	1.00888	0.976518	1.035968	0.998274	1.5451759999999999	1.278455
ENSG00000197046	SIGLEC15	0.033304	0.0	0.026453	0.051287	0.041846	0.04421	0.102257	0.059438	0.129067	0.026641	0.019453	0.016604
ENSG00000103978	TMEM87A	16.84159	17.71878	20.470545	16.706602	14.388786	15.876056000000002	16.450619	17.619901	18.023616999999998	18.445854999999998	18.570771	18.067846000000003
ENSG00000077380	DYNC1I2	52.210773999999994	51.39939699999999	54.96598600000001	50.046163	43.25225499999999	46.56474899999999	49.462162	49.19760700000001	52.409636000000006	52.156420999999995	56.896871000000004	51.131861
ENSG00000165028	NIPSNAP3B	0.070964	0.099311	0.05435	0.104427	0.055962	0.094141	0.0722	0.06395	0.071269	0.09811	0.089798	0.037375
ENSG00000203812	H2AC18	35.383808	36.920757	44.030712	38.06493	31.203531	34.819809	24.496492	27.116325	24.648951	38.248886	27.561653	31.393915
ENSG00000203811	H3C14	1.905511	2.628895	3.044597	1.792988	1.462385	1.703916	1.532402	1.318642	1.312874	2.892046	2.329935	2.794709
ENSG00000203814	H2BC18	2.055851	2.744205	3.665476	4.592136	2.355123	4.009285	1.827557	1.968184	1.844601	2.819587	2.585083	4.5460139999999996
ENSG00000180992	MRPL14	15.647857	17.032127	19.392258	22.864878	20.067871	21.848211	17.238077	19.141533	19.627848	18.404716	14.428415	16.199556
ENSG00000180998	GPR137C	0.737804	0.603944	0.802198	0.574495	0.497427	0.420869	0.519761	0.532956	0.421942	0.477792	0.687422	0.746147
ENSG00000113070	HBEGF	24.68708	26.497185	29.477581	33.470646	27.000864	29.0905	29.292048	29.26255	28.320095	26.656893	24.824009	25.919165
ENSG00000140280	LYSMD2	5.081744	5.461381	6.153111	4.913769	4.3247279999999995	6.065403	4.342929	4.852397	4.990707	6.0646450000000005	4.64271	4.610035
ENSG00000072803	FBXW11	16.585226	16.560399	17.899697	17.664187000000002	15.450363999999999	15.318391	14.535292	15.126937999999999	16.498524	18.018323	16.818082	16.040921
ENSG00000076382	SPAG5	1.191152	1.107723	1.298802	1.060499	0.755093	1.036676	0.857758	1.0402099999999999	0.9342210000000001	1.549009	1.275066	1.274645
ENSG00000213397	HAUS7	2.291571	1.699606	2.3277750000000004	1.9223560000000002	2.3717319999999997	1.704191	1.9044780000000001	1.584405	1.978021	1.4060549999999998	1.461278	1.352506
ENSG00000213390	ARHGAP19	2.4544129999999997	2.573799	2.994479	2.5820469999999998	2.3230020000000002	2.319102	2.4267220000000003	2.4792680000000002	2.52983	2.9086980000000002	2.716182	2.781682
ENSG00000189079	ARID2	6.322226	6.222532999999999	5.259355	4.629909	4.299701	4.956703999999999	5.996366	5.178668999999999	4.904013	5.2210849999999995	6.449289000000001	5.887855
ENSG00000213398	LCAT	0.8240740000000001	1.488435	1.4342719999999998	1.206326	0.857602	0.9274830000000001	1.22927	1.149438	1.4212770000000001	1.142333	1.096714	1.277549
ENSG00000153246	PLA2R1	8.692929	8.266747	8.479388	8.447626	7.418252000000001	7.787552	8.750352	8.222926	8.547369	7.332307	8.490324000000001	8.791116
ENSG00000124749	COL21A1	0.554068	0.5504479999999999	0.6642290000000001	0.369859	0.308422	0.321794	0.277895	0.345408	0.324973	0.543428	0.540417	0.519415
ENSG00000143486	EIF2D	12.469934	13.351581	14.193303	13.991772999999998	12.484468	12.869223	11.893248	12.248655	13.376854000000002	14.863942	13.138176000000001	13.183512
ENSG00000123213	NLN	5.058377	5.194983	5.586257999999999	5.538794	5.002454	4.993953	5.23625	5.434202	6.24596	5.825372000000001	5.828320000000001	5.183452999999999
ENSG00000123219	CENPK	2.781307	2.6200229999999998	2.90224	2.132679	1.482627	1.609702	1.986125	2.1122170000000002	2.0178510000000003	2.670846	2.7879970000000003	2.833737
ENSG00000167470	MIDN	14.338173	16.805625	16.873688	21.267222999999998	17.671142	20.427338	13.237283	14.566537	12.405612	17.476581999999997	15.845331000000002	17.291317
ENSG00000251201	TMED7-TICAM2	1.31509	1.9670079999999999	1.38398	2.2832879999999998	1.089527	1.221094	1.4209960000000001	1.359863	1.557377	1.188855	1.267896	1.129599
ENSG00000185860	CCDC190	0.549027	0.708565	1.847161	0.667328	0.485839	0.589891	0.533438	1.9069790000000002	0.554827	0.757323	0.802958	0.688905
ENSG00000185862	EVI2B	0.305726	0.513834	0.44168	0.375238	0.518466	0.174758	0.425097	0.527763	0.511516	0.536778	0.779554	0.587035
ENSG00000169718	DUS1L	10.260007	10.790088	12.536770999999998	15.938353000000003	10.97468	14.442095000000002	12.809733000000001	14.264820999999998	12.556102000000001	13.501477000000001	10.851708	12.843888
ENSG00000169714	CNBP	64.74466699999999	60.85288799999999	72.253685	69.953311	62.67150000000001	64.519747	59.281966000000004	59.47948	65.010475	67.79037	64.455526	59.153082
ENSG00000185869	ZNF829	0.262776	0.352717	0.379027	0.243045	0.210794	0.320962	0.297824	0.210652	0.387075	0.30606999999999995	0.385929	0.375095
ENSG00000169710	FASN	10.726041	12.324917	14.041362999999999	16.21871	13.206441	15.285576	13.823368999999998	14.129091	13.678612000000001	15.081838	11.477252	14.5952
ENSG00000184194	GPR173	0.833534	0.68023	0.60618	0.587225	0.646619	0.9695060000000001	0.690913	0.801238	0.527419	0.752508	0.947194	1.139631
ENSG00000262560	AC018512.1	0.044548	0.129637	0.052982	0.040364	0.189987	0.197206	0.075375	0.072231	0.070811	0.0	0.062159	0.050605
ENSG00000161265	U2AF1L4	2.8381659999999997	2.1731770000000004	2.308228	3.100576	3.1459	2.351298	1.928973	2.8981540000000003	1.9459319999999998	2.633287	1.903603	2.546353
ENSG00000112640	PPP2R5D	12.515516	13.235619	14.684825	16.774732	14.092849	14.389333	14.719142	14.514801000000002	15.530101000000002	15.736708	12.403666999999999	11.959691
ENSG00000114315	HES1	116.412621	124.155144	118.322174	135.914841	120.702599	121.804993	87.603966	93.347603	89.561897	109.916344	116.91243	121.301933
ENSG00000114316	USP4	16.593936999999997	16.725463	17.876125	16.963078	15.528144	16.076175	15.266545	15.732028	17.155247	19.580292999999998	18.225679	16.932359
ENSG00000025293	PHF20	15.055301	15.370117	16.307144	14.255948	12.840765	13.669363	14.333964	13.965563	14.304507000000001	16.41782	15.423274000000001	15.107603999999998
ENSG00000183087	GAS6	9.085948	8.931255	10.936738	15.060668	12.276025	14.281086	11.879442	12.666327	12.174513	10.407865	7.585009	8.163195
ENSG00000138085	ATRAID	22.776576000000002	24.139274999999998	27.472209999999997	29.154654	26.416882	25.47705	25.067200999999997	26.345530999999998	25.405555	27.823504999999997	21.370452	23.984802
ENSG00000173442	EHBP1L1	1.06361	1.240983	1.2652839999999999	1.855295	1.293037	1.566382	1.492417	1.618534	1.410396	1.5625470000000001	1.3194	1.458595
Human_newGene_12388	Human_newGene_12388	0.131138	0.066694	0.032992	0.283102	0.0	0.13500199999999998	0.053506	0.256589	0.36607599999999996	0.058044	0.005464	0.006194
ENSG00000286019	NOTCH2NLB	1.901934	1.875568	1.879533	1.336081	1.113065	1.078454	1.584658	0.997082	1.204407	1.423382	1.331607	1.99459
ENSG00000149231	CCDC82	8.563282000000001	9.916646000000002	9.049392999999998	7.779198999999999	6.731939000000001	8.176649000000001	8.836608	8.015426	8.111173	7.533206	8.938735	8.509469
ENSG00000167978	SRRM2	46.81669599999999	49.305893	44.84592800000001	55.006666	47.493713	49.795882999999996	43.917887	43.452867	41.05375300000001	47.94599199999999	48.89636	50.968287000000004
ENSG00000167972	ABCA3	10.996566000000001	11.171991	13.446213	14.214824	11.292954	13.170446	12.253030999999998	11.89345	12.315908	13.06471	9.596754999999998	11.507371000000001
ENSG00000163412	EIF4E3	1.129581	1.054473	1.266577	0.907301	0.873548	0.807563	0.801699	0.891364	1.060133	1.253975	1.325451	1.054773
ENSG00000183337	BCOR	4.244	4.75353	4.494103	5.637448	5.271629	5.754632	4.262614	4.103873	4.053591	4.407876	4.050158	4.445091
ENSG00000092853	CLSPN	0.647775	0.576886	0.703568	0.372836	0.338557	0.314354	0.34099	0.299191	0.321432	0.581531	0.685582	0.5575209999999999
ENSG00000092850	TEKT2	0.006852	0.039771	0.184952	0.11813599999999999	0.030172	0.094587	0.065521	0.04915	0.0	0.062007	0.019947	0.0
ENSG00000179941	BBS10	5.19243	4.356639	4.972167	4.196126	3.722055	3.796968	3.868174	3.927266	4.579133	4.53721	4.655017	4.034017
ENSG00000179943	FIZ1	1.630873	1.808007	1.868823	2.219196	1.9533	2.135468	1.778561	1.57631	1.9029379999999998	2.3264829999999996	1.912322	1.971049
ENSG00000080802	CNOT4	7.278944	7.495334	6.986701999999999	7.3664380000000005	6.266272	7.286218999999999	7.563587000000002	7.765033000000001	7.390214000000001	7.167638999999999	8.522636	7.567433
ENSG00000115042	FAHD2A	4.460782	4.377508	3.275551	4.739079	3.456998	3.4531599999999996	4.037423	4.089197	3.6329480000000003	4.8800490000000005	3.2426059999999994	3.8206010000000004
ENSG00000125821	DTD1	4.287278	3.864327	5.155797	4.558702	4.623146	4.4243939999999995	4.0464269999999996	4.243068	4.669587	5.429121	4.671991	4.637252
ENSG00000125826	RBCK1	14.026043	16.838720000000002	15.440809	18.954532	16.816407	16.931390999999998	14.994567	17.65512	16.339297	17.172033	15.962586000000002	17.937670999999998
ENSG00000125827	TMX4	11.502341	10.886135000000001	12.921225	11.642152999999999	9.978265	10.438452999999999	12.093721	11.85752	12.96812	13.687137	12.65452	11.838821000000001
ENSG00000205323	SARNP	15.534456999999998	10.032746	17.52786	21.933862	24.033780999999998	12.051145	17.081374999999998	17.092749	16.727361000000002	20.117625	12.097810999999998	20.141997999999997
Human_newGene_6386	Human_newGene_6386	0.118673	0.168285	0.051555	0.0	0.099656	0.0	0.0	0.003798	0.101048	0.0	0.108004	0.04286
ENSG00000008294	SPAG9	22.841699	23.027758000000002	21.043301	21.574874	18.253284999999998	19.017853	19.398943	18.670495	21.163658	21.806624000000003	21.878000999999998	21.780931999999996
ENSG00000166595	CIAO2B	13.189804	14.038307	16.620945	18.218052	15.482208	18.109225	13.111751	14.281635	14.949755	17.817488	11.638126	13.510157
ENSG00000068028	RASSF1	4.034783	4.700186	3.625161	5.4470719999999995	4.627154	5.203797	3.863024	3.770341	3.640403	3.62708	3.356032	3.3527899999999997
ENSG00000050748	MAPK9	11.210644000000002	11.113520999999999	12.313469000000001	10.953963	10.248228999999998	11.063092	9.897864	9.90065	11.487068999999998	11.241688	11.628471	10.195943
ENSG00000168434	COG7	4.03224	4.774576	4.57575	4.693835000000001	3.935372	4.995216	4.5291630000000005	3.6073079999999997	4.275616	4.1791220000000004	4.196215	4.299917000000001
ENSG00000008128	CDK11A	1.705227	1.697504	1.2245829999999998	1.72661	1.5356649999999998	1.629222	1.622902	1.7265460000000001	1.3897080000000002	1.3371309999999998	1.6524999999999999	1.417822
ENSG00000004897	CDC27	28.876165000000004	25.800728999999997	28.874787	27.784605000000003	27.110606999999998	25.523432999999997	25.783612	26.613896	29.041558000000006	29.106109	28.398606999999995	26.917753
Human_newGene_20657	Human_newGene_20657	0.219751	0.0	0.061679	0.186478	0.080599	0.283576	0.20172099999999998	0.098249	0.12995400000000001	0.0	0.110209	0.187499
ENSG00000155744	FAM126B	4.339978	4.221865	4.330472	3.805559	3.270029	3.9822040000000003	5.035401	4.1877249999999995	4.874985	4.160092000000001	4.380972	4.144641
ENSG00000089723	OTUB2	1.198286	1.330796	1.465335	1.237026	1.178827	1.184105	1.112357	1.4346510000000001	1.5184829999999998	1.859795	1.571631	1.503297
ENSG00000149346	SLX4IP	2.190433	2.437236	2.090287	1.867292	1.706334	1.798488	2.042016	2.0732850000000003	2.102945	2.282916	2.607745	2.550499
ENSG00000162836	ACP6	0.832395	0.781317	0.67399	0.6583430000000001	0.5752860000000001	0.842468	0.804307	0.5563440000000001	0.9571439999999999	0.7680809999999999	0.9601500000000001	0.733164
ENSG00000155749	FLACC1	0.116893	0.130273	0.11186600000000001	0.111082	0.116844	0.198971	0.305725	0.129776	0.094584	0.168497	0.221949	0.146875
ENSG00000183508	TENT5C	0.616446	0.478344	0.526247	1.270307	0.987996	0.916838	0.999355	0.978458	0.995661	0.428406	0.4124	0.481937
ENSG00000126337	KRT36	0.024667	0.042394	0.035897	0.088354	0.0	0.013929	0.053631	0.037355	0.048606	0.037898	0.035161	0.14616400000000002
ENSG00000069998	HDHD5	7.345261	7.732415	10.388618000000001	9.600371	7.941658	8.562263	7.637163	8.008015	8.579694	10.303766	6.299791	8.494061
ENSG00000072682	P4HA2	17.622256999999998	16.951611	19.810545	23.231061999999998	21.642248	23.612878999999996	26.991342000000003	23.598041	22.973641999999998	19.367516	16.745103999999998	17.749969999999998
ENSG00000164663	USP49	1.5563330000000002	1.7820770000000001	1.130071	1.523994	0.853668	1.278343	1.303411	1.147465	1.3156949999999998	1.136726	1.068659	1.336727
ENSG00000242715	CCDC169	1.315402	1.231508	1.4448690000000002	1.110681	0.892372	0.963352	1.0082440000000001	0.836242	0.8579749999999999	1.081258	1.211711	0.85591
ENSG00000198901	PRC1	1.9171610000000001	2.0415289999999997	2.668398	1.8914820000000003	1.624723	1.665166	1.45017	1.422281	1.411876	3.3190280000000003	2.478585	2.582183
ENSG00000178307	TMEM11	6.258499	8.329366	8.822008	8.673041	8.023856	8.135723	7.658756	8.370621	8.269079	9.338037	6.979026	7.650283
Human_newGene_6038	Human_newGene_6038	0.0	0.111983	0.0	0.139962	0.111534	0.0	0.105082	0.108112	0.0	0.149543	0.000238	0.013345
ENSG00000198909	MAP3K3	19.161341	17.535092	21.578424000000002	22.029950999999997	18.436738000000002	20.598927	17.720651	17.94388	18.415586	20.334573	18.000968	19.274493999999997
ENSG00000198908	BHLHB9	2.44846	1.9178180000000002	2.1142869999999996	1.9248880000000002	1.9237669999999998	0.337814	2.070796	0.794449	1.264975	0.931117	0.47888200000000003	1.84456
ENSG00000120656	TAF12	5.464684	4.840269	6.586017999999999	6.152077	4.692966	5.798235	4.205579	5.2503400000000005	5.973415	6.30154	5.419017	5.487391000000001
ENSG00000161013	MGAT4B	50.58759	56.234665	64.05994	75.657703	62.087199	69.228723	61.836929000000005	61.700666999999996	64.152864	66.806099	53.602819	58.616357
ENSG00000161011	SQSTM1	112.505659	115.32508200000001	132.332909	126.612658	111.18686299999997	119.58289500000001	122.564779	121.043408	120.375046	132.111992	106.20619900000001	114.788852
ENSG00000161016	RPL8	168.207401	195.122021	216.75816200000003	212.86519900000002	177.282397	185.074199	144.876091	162.94456100000002	161.908132	244.472627	182.907711	226.015839
ENSG00000125170	DOK4	2.256749	2.7428440000000003	2.747691	2.435792	2.7857469999999998	2.879257	2.737126	2.4978629999999997	2.264568	3.675943	2.6367030000000002	3.0809610000000003
ENSG00000257315	ZBED6	24.787228	24.768322	32.286263	17.520758	16.559006	24.567167	20.674765	17.118145	17.711956	24.318634	22.438259	19.300175
Human_newGene_11019	Human_newGene_11019	0.0	0.176931	0.0	0.0	0.0	0.0	0.0	0.0	0.0	0.0	0.0	0.0
Human_newGene_11014	Human_newGene_11014	0.08667	0.026399000000000002	0.0	0.0	0.051734	0.0	0.222279	0.021639	0.0	0.0	0.0	0.0
Human_newGene_11017	Human_newGene_11017	0.868045	0.779953	0.160712	0.35186699999999993	0.284829	0.373309	1.23075	0.380552	0.4529	0.367645	0.624803	0.46894299999999994
ENSG00000105605	CACNG7	0.0	0.0068	0.0	0.019987	0.027711	0.14829699999999998	0.0	0.04348200000000001	0.071573	0.056347	0.015625	0.051172
ENSG00000288558	DUS4L-BCAP29	6.085709	5.805179	8.24954	10.5928	3.747252	9.210803	9.130695	4.907657	6.817523	3.273857	4.884962000000001	4.219823
ENSG00000288550	AC018809.3	0.027811	0.0	0.020281	0.0	0.14734	0.0	0.0	0.0	0.0	0.040302	0.04697	0.054816
Human_newGene_20522	Human_newGene_20522	0.0	0.0	0.0	0.0	0.201135	0.0	0.0	0.0	0.0	0.0	0.0	0.0
Human_newGene_20523	Human_newGene_20523	0.157268	0.115079	0.116614	0.15710600000000002	0.144387	0.13180799999999998	0.118592	0.16394	0.166215	0.125774	0.259795	0.145463
Human_newGene_7148	Human_newGene_7148	0.039254	0.066466	0.023944	0.0	0.127972	0.103853	0.090433	0.025573	0.0	0.0	0.0	0.0
ENSG00000171681	ATF7IP	27.481792	26.401425	29.074096	23.588608999999998	22.061286	22.898543999999998	26.855270999999995	27.439901	26.092556999999996	29.233051999999997	31.392122999999998	30.773931
ENSG00000171680	PLEKHG5	10.302341	11.896299	11.226214	12.804126	9.822704	11.790322000000002	12.019588000000002	11.983884	11.341282999999999	13.408323999999997	11.647777999999999	14.742838000000003
Human_newGene_882	Human_newGene_882	0.0	0.0	0.0	0.0	0.0	0.217079	0.0	0.0	0.0	0.0	0.0	0.0
ENSG00000183856	IQGAP3	0.649208	0.689299	0.7099599999999999	0.433694	0.362402	0.424767	0.355246	0.356138	0.291733	0.761435	0.856014	0.646168
ENSG00000170485	NPAS2	9.314565	10.399147000000003	9.870209000000001	10.848309	9.527503000000001	10.213555	9.551063	9.15529	9.592451	10.168388	10.030128	10.566992999999998
ENSG00000183853	KIRREL1	5.575827	5.997887	6.769646	7.965856	6.440859	7.09753	7.225531	7.304222	7.2183709999999985	6.5389219999999995	5.61889	6.090627
ENSG00000284308	C2orf81	0.255301	0.189037	0.178558	0.09745599999999999	0.24209799999999998	0.083318	0.10524900000000001	0.153864	0.15769899999999998	0.174134	0.345756	0.11269
ENSG00000198270	TMEM116	1.1030900000000001	0.985557	1.123608	0.951595	0.6918449999999999	0.60941	0.967742	0.91435	1.152337	0.96243	0.66615	0.607797
ENSG00000198276	UCKL1	8.499236	8.474461	9.590235	10.492647	8.370578	10.256915999999997	8.673047	9.001908	9.470317000000001	10.014216000000001	7.319568	9.027794
ENSG00000124228	DDX27	4.526808999999999	4.577561	3.798053	5.009227	4.718291	4.959714000000001	3.883037	4.251023	4.346988	4.93296	4.3385620000000005	4.757728
ENSG00000124226	RNF114	15.500442000000001	15.553271	17.455986000000003	17.100442	15.54025	16.519270000000002	15.859089	16.778873	16.267228	15.992255	14.366804	14.157836
ENSG00000124225	PMEPA1	5.258745	5.216534	6.000429999999999	6.524064	5.191768000000001	5.8676639999999995	6.179171	5.834211000000001	6.088177	5.963077999999999	4.990921	5.972079000000001
ENSG00000124222	STX16	16.434061	18.063253	17.346863000000003	15.856169	15.342298	16.399644	16.587287000000003	19.942622999999998	16.488742000000002	16.657168999999996	19.077062	17.052314
ENSG00000179168	GGN	0.336717	0.38195599999999996	0.11140800000000001	0.323553	0.30151	0.25065	0.307083	0.33126900000000004	0.182597	0.457886	0.36197199999999996	0.326747
ENSG00000082512	TRAF5	4.6398	4.331482	4.1754180000000005	3.859757	3.70603	4.07479	4.1873759999999995	4.099233	4.2106959999999996	3.776168	4.824695	4.537294
ENSG00000179163	FUCA1	9.266814	8.315044	9.824641	9.344496	7.464862	8.529792	8.708544	8.934752	8.961383	10.108602	8.246136	8.446234
ENSG00000161904	LEMD2	11.850270000000002	10.406107	11.130334000000001	10.951839999999999	10.22722	11.622106	10.622913	11.044069000000002	10.513931999999999	12.119575	10.08832	10.257509
ENSG00000082515	MRPL22	15.885593	13.879980999999997	11.053803	9.258030999999999	15.986436999999999	10.726314000000002	12.997581	10.883079	11.311246	10.30637	11.925092	14.870854999999999
Human_newGene_15240	Human_newGene_15240	0.0	0.0	0.0	0.0	0.0	0.0	0.0	0.107635	0.0	0.0	0.0	0.108666
ENSG00000214717	ZBED1	8.929628000000001	9.273698	9.838465	9.409728000000001	8.056174	8.684766999999999	8.402639	8.119467	8.84075	10.991842000000002	7.870239999999999	9.373064
ENSG00000167508	MVD	4.2282459999999995	5.261595	5.4519709999999995	6.608553	5.724299	5.760802	5.092369	4.968831000000001	4.868557000000001	5.3143329999999995	4.073729999999999	4.694066
Human_newGene_12735	Human_newGene_12735	0.0	0.252467	0.0	0.0	0.0	0.0	0.0	0.0	0.0	0.0	0.0	0.0
Human_newGene_12738	Human_newGene_12738	0.0	0.046434	0.0	0.009105	0.0	0.0	0.0	0.0	0.114875	0.0	0.0	0.067782
Human_newGene_2693	Human_newGene_2693	0.0	0.0	0.0	0.0	0.0	0.0	0.0	0.0	0.131927	0.0	0.0	0.0
Human_newGene_2691	Human_newGene_2691	0.071514	0.087335	0.136545	0.0	0.035176	0.0	0.051196	0.0	0.0	0.0	0.036317	0.04896
ENSG00000047365	ARAP2	0.060787999999999995	0.0	0.001931	0.117382	0.08724	0.146116	0.076732	0.113914	0.159618	0.00302	0.0	0.003945
ENSG00000031003	FAM13B	9.37778	8.782985	8.963227	7.86309	7.146719	7.590528000000001	8.710466	7.643486	8.59837	8.426405999999998	9.541201	8.736508
ENSG00000275004	ZNF280B	1.315385	1.3342280000000002	1.364022	0.958739	0.8930969999999999	0.879748	0.858147	0.946733	1.098502	1.183755	1.222294	1.127468
Human_newGene_3349	Human_newGene_3349	0.368365	0.533803	0.714235	0.610364	0.6257079999999999	0.7908839999999999	0.554725	0.6941729999999999	0.430318	0.390481	0.7625109999999999	0.575943
Human_newGene_3341	Human_newGene_3341	0.0	0.051979	0.188681	0.151806	0.0	0.0	0.0	0.0	0.16271000000000002	0.253086	0.0	0.0
ENSG00000230453	ANKRD18B	0.8691150000000001	0.9362699999999999	0.7388089999999999	0.640652	0.557245	0.647221	0.536671	0.55287	0.623502	0.68372	0.894605	0.9753069999999999
ENSG00000133131	MORC4	4.657062	4.690002	5.024901	4.817738	4.308557	4.945432	4.479527	4.206542	4.546718	5.1881319999999995	5.120959999999999	4.276366
ENSG00000083642	PDS5B	10.868426	10.653861	10.940365	10.610301	9.568239	10.605433999999999	10.645316	10.511126999999998	11.194969	9.792694000000001	10.034037999999999	9.522979000000001
ENSG00000146757	ZNF92	3.417802	2.88631	2.971567	3.201023	3.021522	2.8786959999999997	3.3974539999999998	3.757044	3.547649	3.430092	3.968549	3.788305
Human_newGene_988	Human_newGene_988	0.416602	0.7555	0.64114	0.52335	0.3169	0.461214	0.203389	0.525432	0.502193	0.645255	0.80987	0.814539
ENSG00000055609	KMT2C	13.499874	13.823132000000001	12.682943	11.715926	9.930622	12.298897000000002	13.123026	11.778918	11.875712000000002	12.981527	14.211982000000003	14.195980999999998
ENSG00000144445	KANSL1L	4.356781	4.286965	4.557726000000001	2.977351	2.4697449999999996	2.563518	3.7627999999999995	3.0435450000000004	3.1276739999999994	3.987091	3.922961	3.972565
Human_newGene_18552	Human_newGene_18552	0.0	0.126176	0.0	0.0	0.0	0.019608	0.032385	0.0	0.0	0.0	0.0	0.0
ENSG00000004799	PDK4	8.0408	8.612296	9.328859	12.82047	11.756565	12.744928	10.143717	9.19665	10.709533	5.143927	5.689939	5.077338
Human_newGene_16296	Human_newGene_16296	0.032608	0.119896	0.006895	0.0	0.0	0.0	0.0	0.030343	0.0	0.195542	0.0	0.050614
ENSG00000198034	RPS4X	373.666107	373.73233	471.767914	323.064484	286.423035	299.421021	281.657257	295.849396	334.37735	451.676025	361.00061	348.771057
ENSG00000147383	NSDHL	6.842403	6.457912	6.935152	8.653398000000001	7.542225	7.6526119999999995	7.108946	7.436515999999999	6.5687739999999994	7.520144	5.171904	6.0750850000000005
ENSG00000080345	RIF1	11.382456	13.301397999999999	11.604459	11.158103	9.726576999999999	11.191164	11.052783999999999	11.106968	11.444142	11.117132999999999	10.902152999999998	11.180156
ENSG00000129538	RNASE1	65.009057	68.37894299999999	75.865437	97.30199999999999	84.464033	78.83003500000001	74.40360400000002	77.637428	74.910226	87.322872	65.109764	75.423559
ENSG00000129535	NRL	0.062709	0.183202	0.15793600000000002	0.152243	0.06268	0.132052	0.075793	0.118823	0.127378	0.15287499999999998	0.092855	0.206111
ENSG00000136720	HS6ST1	3.581341	4.138695	4.57506	5.24593	4.775252	5.159612	4.209012	4.88151	4.718493	5.345791	3.756598	4.469914
ENSG00000174669	SLC29A2	0.216506	0.189679	0.115826	0.204059	0.184874	0.284669	0.189292	0.172375	0.101917	0.132179	0.24063099999999998	0.231325
ENSG00000116044	NFE2L2	32.481585	32.246568	35.712908000000006	34.368475	30.131943	31.886148	30.446068999999998	30.595223999999998	32.904863	30.474754	31.519133999999998	29.300448
Human_newGene_19609	Human_newGene_19609	0.138717	0.201408	0.0	0.0	0.146743	0.184655	0.177467	0.213442	0.290673	0.312727	0.136443	0.033892
ENSG00000130766	SESN2	5.622441	5.908117	6.616834	6.227022	5.118831	5.563593	5.507463	5.673744	5.85022	7.090769	6.220637	6.5777
ENSG00000231887	PRH1	0.115444	0.356532	0.177612	0.437504	0.593349	0.37371	0.46258999999999995	0.227414	0.485001	0.20452399999999998	0.43457100000000004	0.454958
ENSG00000122515	ZMIZ2	9.54291	11.27391	10.780992	13.6251	12.775153	13.157381	10.876112000000001	11.724913	12.064751999999999	10.068402	10.843858	13.268434
ENSG00000176407	KCMF1	6.271889000000001	6.76005	7.1140419999999995	7.333984999999999	6.527804000000001	7.3103489999999995	6.894823	6.714753	7.113192000000001	7.315342	6.741856	7.0316160000000005
ENSG00000113272	THG1L	1.380041	1.3031679999999999	1.503017	1.424315	1.3109520000000001	1.396284	1.346792	1.281474	1.660576	1.820206	1.642632	1.66472
ENSG00000113273	ARSB	7.359304000000001	6.736127	8.422611	9.089614000000001	7.832642	7.881168000000001	8.123568	8.601852999999998	8.685365000000001	8.64874	7.502609	7.706733
ENSG00000085733	CTTN	67.802587	72.376962	73.964365	85.661213	76.708154	76.984359	73.65145899999999	76.66914700000001	74.295328	79.134918	70.967994	74.53043000000001
ENSG00000067248	DHX29	11.132834	10.683974	11.586231999999999	11.095015	9.656022	9.926100000000002	9.645445	10.303649	11.304725000000001	11.206379	11.357364	10.953609
ENSG00000174599	TRAM1L1	0.451359	0.463004	0.538642	0.370408	0.453872	0.408311	0.46514	0.415555	0.674312	0.540776	0.736404	0.578671
Human_newGene_13575	Human_newGene_13575	0.0	0.0	0.0	0.0	0.0	0.0	0.187777	0.134419	0.0	0.0	0.0	0.0
ENSG00000145996	CDKAL1	6.2686459999999995	6.341079000000001	6.4026510000000005	6.190334	6.058114000000001	6.1067279999999995	5.905952999999999	5.87928	6.027965	6.9474	6.209801	6.166844
ENSG00000167380	ZNF226	4.220829	4.138057	5.119911	5.881465	7.041958000000001	4.867986999999999	4.286828	4.288845	5.033488	5.436232	4.612640999999999	4.580139999999999
Human_newGene_7785	Human_newGene_7785	0.0	0.195319	0.0	0.0	0.0	0.0	0.0	0.0	0.0	0.0	0.0	0.0
Human_newGene_12255	Human_newGene_12255	0.423321	9.476737	14.0692	12.260736	0.601036	9.205689	11.778773	11.194789	12.513251	13.592546	5.4736400000000005	2.554532
ENSG00000068438	FTSJ1	9.696195	9.379251	11.645062	11.93985	10.154029	9.916699999999999	9.586791	9.182634	9.33785	10.477175	9.595049	9.92466
ENSG00000060140	STYK1	5.731313	5.211044	5.126401	5.718437	4.454359	4.531192	4.466646	4.433625	4.894788	5.507912	4.886896999999999	4.914173
ENSG00000100979	PLTP	2.914275	3.675006	3.586102	5.915891	5.2540700000000005	5.4448430000000005	4.33935	4.266863	4.644731	3.054881	2.993771	2.94076
ENSG00000103404	USP31	9.226574000000001	9.159379	8.151382	7.479982000000001	6.890736	9.607396	9.873512999999999	7.6909670000000006	8.072939	7.7818130000000005	9.153917999999999	9.218594
ENSG00000107984	DKK1	17.984104	15.464684	20.094984	15.757312	12.661719	14.197097	11.847843	12.661102	12.372897	18.885534	15.753802	15.430858
Human_newGene_14440	Human_newGene_14440	0.014803	0.22625699999999999	0.20183800000000002	0.164723	0.276684	0.103107	0.282141	0.20653499999999997	0.121398	0.176571	0.179221	0.154958
ENSG00000181104	F2R	113.755594	111.54909500000001	133.28047700000002	149.130532	122.156229	133.106938	131.175082	133.81884499999998	135.49088999999998	126.025739	109.94215200000001	109.771335
ENSG00000168026	TTC21A	0.778384	0.733124	0.529873	0.636987	0.54797	0.895682	0.8927930000000001	0.684164	0.747692	0.6930999999999999	0.9475309999999999	0.7874709999999999
ENSG00000065243	PKN2	21.106359	20.136513	20.444597	17.942645	16.803891	17.460181	19.684905	19.563881	20.384377	20.177010999999997	22.018092	20.66213
ENSG00000168028	RPSA	365.77595400000007	361.76330799999994	482.92566899999997	392.816346	350.177435	354.28216999999995	349.019217	364.683539	414.245159	472.696326	346.84819899999997	367.92901900000004
ENSG00000189376	C8orf76	7.051699	7.396996	8.086916	7.21111	6.270089	7.061588	6.850574	7.28856	8.054277	7.292584	6.903392	6.00629
ENSG00000049449	RCN1	286.86821599999996	282.085963	308.681176	272.114327	232.01327600000002	235.453646	256.944218	257.942856	260.151886	331.073224	330.089762	310.513937
ENSG00000075624	ACTB	1230.6942479999998	1162.0324299999997	1238.1843330000002	1653.013522	1437.3680479999998	1352.8722879999998	1310.734867	1398.3495389999998	1458.171487	1456.963745	1378.958555	1526.352963
ENSG00000160208	RRP1B	14.245863	14.008211	15.538132	16.573914	14.124333	14.789631	14.646996	15.176818	15.040687	15.138966	13.931308	13.774255
ENSG00000023041	ZDHHC6	15.571772000000001	14.479782	15.391772	13.756913	12.101135	13.938196000000001	12.901063	13.070687000000001	14.168506	14.015069	14.785052	13.323559000000001
ENSG00000105808	RASA4	0.371199	0.362741	1.04278	0.913072	0.854276	0.7987639999999999	0.621083	0.548173	0.8324929999999999	0.835928	0.525235	1.098558
ENSG00000132589	FLOT2	31.221410000000002	32.95837	38.787716999999994	37.07434000000001	31.72525	34.466123	31.117953999999997	32.593881	33.401486000000006	39.763364	28.916118	33.137493
ENSG00000132581	SDF2	18.428303	19.518414999999997	25.087644	25.362772	20.360319	21.166875	21.919797000000003	22.446337	23.137676	24.461384000000002	16.813121	17.420971
ENSG00000119650	IFT43	9.501668	8.44449	10.871579	10.130711999999999	8.012238	9.601282000000001	7.765547000000001	8.401276000000001	9.082193	10.903531	9.780744	8.377202
ENSG00000119655	NPC2	159.19839	155.82092200000002	189.24994999999998	202.179728	156.09553300000002	158.59425299999998	165.57993399999998	157.001933	176.093003	178.691618	153.439019	134.568853
ENSG00000148926	ADM	9.623675	8.112949	9.024938	8.472542	6.959658999999999	7.378234000000001	8.481203	9.396255	8.700776	10.642767	9.516974000000001	8.908267
ENSG00000148925	BTBD10	26.495251	25.969907000000003	26.552000999999997	25.245334	22.026202	24.198618999999997	22.606236000000003	24.303543	26.016818	26.657344	27.105716	24.961752
ENSG00000187624	C17orf97	0.8235469999999999	1.057271	0.5828990000000001	0.773901	1.2414450000000001	0.867588	0.663789	0.650969	0.605447	1.049244	0.883681	1.077792
ENSG00000187626	ZKSCAN4	0.942299	0.946154	0.895897	0.788591	0.766353	0.771462	0.863733	0.784987	0.896312	1.044876	0.883633	0.942485
ENSG00000187627	RGPD1	0.1045	0.124801	0.052496	0.042516	0.074626	0.077783	0.087826	0.0849	0.071268	0.043776	0.088183	0.0791
ENSG00000131584	ACAP3	3.977455	4.683085999999999	4.188585	4.868797	4.350579	5.057980000000001	5.223287	4.27083	4.509027000000001	4.8565819999999995	4.34163	5.1259939999999995
ENSG00000147162	OGT	26.460867	27.026823	24.130313	21.497555000000002	18.006043	24.550655	27.489113	24.221897	23.919162	22.526853000000003	25.106248	26.354583
ENSG00000147166	ITGB1BP2	0.135371	0.151438	0.101908	0.079582	0.030284	0.093018	0.137923	0.075628	0.087496	0.150584	0.254679	0.250433
ENSG00000162704	ARPC5	22.235214000000003	19.847196999999998	24.608176999999998	22.203123	20.02255	20.970599	20.915686	38.484786	45.165841	23.914475	22.347148999999998	21.048444999999997
ENSG00000135604	STX11	1.420218	1.262378	1.612134	1.710773	1.390449	1.530829	1.42695	1.423354	1.506465	1.434118	1.158505	1.509209
ENSG00000114554	PLXNA1	2.647934	2.82465	3.345266	4.00971	3.269339	3.683857	4.090856	4.156313	3.805873	3.681258	2.98706	3.852721
ENSG00000188428	BLOC1S5	7.678692999999999	6.583069999999999	7.875576000000001	6.492419999999999	5.8109340000000005	5.986531	5.911678	5.917848	6.660571000000001	6.881145	7.224636	6.440299
ENSG00000165733	BMS1	7.141275	7.246777	6.706995	7.349577	6.450051	6.482396	6.613232	6.506534	6.708797	7.557719	7.727049	7.446873
ENSG00000115685	PPP1R7	24.200905	24.723295	27.094924000000006	31.631241999999997	25.018485000000002	27.704500999999997	23.624276000000002	24.679484	24.996829	26.763817999999997	26.236219	27.263629
ENSG00000115687	PASK	0.8207709999999999	0.786703	0.898077	1.0287649999999997	0.7592659999999999	1.131859	1.006799	0.9365	0.916107	0.887832	0.868647	0.8967510000000001
ENSG00000169860	P2RY1	0.18328	0.199453	0.212742	0.500245	0.462451	0.429572	0.588623	0.621733	0.596119	0.309433	0.231664	0.169191
ENSG00000132881	CPLANE2	0.957277	1.28164	1.016249	1.200908	1.2263009999999999	1.35793	1.120811	0.9755550000000001	1.0698320000000001	1.3084289999999998	0.671871	0.998908
ENSG00000187193	MT1X	2.984642	3.2140779999999998	3.261886	5.3508309999999994	6.765779	3.123112	3.755125	5.1388	5.232347	3.591318	3.53889	2.510562
ENSG00000066926	FECH	3.454876	3.402215	4.069342	2.8861949999999994	3.047118	2.8761669999999997	3.2333110000000005	2.743377	2.8680970000000006	3.324216	2.8225639999999994	2.736969
ENSG00000066923	STAG3	0.101462	0.133102	0.045903	0.159417	0.054557999999999995	0.084012	0.177329	0.128503	0.13379	0.055854999999999995	0.120896	0.105391
ENSG00000227268	KLLN	0.202476	0.159702	0.168787	0.133182	0.087864	0.10878	0.125686	0.164585	0.185782	0.252208	0.193028	0.156754
ENSG00000258790	AL121594.1	16.975794	16.907148	21.528889	7.909434	5.610806	19.181953	15.680329	15.283894	22.537462	10.945175	18.817007	21.122049
ENSG00000186577	SMIM29	7.808104	8.417568000000001	8.988857000000001	11.063354	8.967018	9.408626000000002	7.540928999999999	9.393270000000001	9.953007	9.6745	7.489444000000001	9.887061999999998
ENSG00000186575	NF2	15.634111	16.048759999999998	17.754752	26.926897000000004	20.261789999999998	20.257283	19.676087	20.352590000000003	20.516072	20.719883	16.729415999999997	18.446037000000008
ENSG00000115816	CEBPZ	13.371024	12.207256999999998	14.700276	12.672454	11.08485	12.038604000000001	10.800427	11.541623999999999	12.717548	12.861645	12.49755	11.647744999999999
ENSG00000168246	UBTD2	10.02364	10.176341	10.89173	8.950036	7.775346	7.75521	7.620334	8.256521	9.499303	10.741617	9.865588	9.000805
ENSG00000157999	ANKRD61	0.0	0.090657	0.028028	0.024952	0.048293	0.086143	0.030566	0.0	0.049887	0.034542	0.069064	0.119781
ENSG00000100568	VTI1B	11.411612	12.213829	12.322348999999999	14.730518	12.64114	12.9284	9.675013	11.399049	11.980015000000002	12.991744	11.602598	13.01353
ENSG00000164466	SFXN1	10.064503	9.972961999999999	10.807768	9.107613	8.799771999999999	8.851318	8.452904	7.760050000000001	8.722016	10.27646	8.66819	8.354678
ENSG00000100567	PSMA3	72.354617	71.243283	84.34753400000001	78.60932199999999	74.328393	70.28040800000001	73.325275	74.93248	86.350248	75.25594799999999	72.142808	65.208364
ENSG00000100564	PIGH	3.5625649999999998	4.070657	5.025116	3.484653	3.3330910000000005	2.9986029999999997	3.311522	3.0040189999999996	3.3892919999999997	4.076911	3.186262	3.6284599999999996
ENSG00000104953	TLE6	0.04127	0.043849	0.059046	0.146623	0.030216	0.088373	0.067409	0.065419	0.12387599999999999	0.118883	0.033836	0.030909
ENSG00000212993	POU5F1B	0.033887	0.082928	0.034854	0.017862	0.05002	0.019325000000000002	0.0	0.026266	0.014788	0.107088	0.090977	0.132169
ENSG00000181929	PRKAG1	19.542796000000003	18.836762000000004	22.961546	21.350196	18.412805999999996	19.100458	18.801607	19.122205	21.804415000000002	22.533843	19.810451	19.828912
ENSG00000196526	AFAP1	32.771508	33.63342300000001	35.67546600000001	44.552448000000005	37.375336000000004	40.131795000000004	35.855647	35.963080999999995	36.369171	31.434095999999997	28.345454	29.742504
ENSG00000181924	COA4	19.657527	20.407589	24.277286	24.69706	22.313815	22.943162	18.438119	20.934754999999996	22.651401999999997	23.6514	19.690262	23.835756000000003
ENSG00000100697	DICER1	13.26116	12.232687	13.078126000000003	11.707704000000001	9.901511999999999	10.778932	11.130134	10.251796	11.077993	11.518145000000002	12.579630000000002	12.499971000000002
Human_newGene_9064	Human_newGene_9064	0.0	0.0	0.0	0.116864	0.089226	0.0	0.0	0.0	0.0	0.0	0.0	0.0
ENSG00000007520	TSR3	8.277899999999999	10.043433	9.836496	11.958074	12.87232	12.492141	10.18873	10.640182000000001	10.880175000000001	11.358946	8.739538	11.360613
ENSG00000182473	EXOC7	20.828581	21.20205	25.238946000000002	25.587272	22.351103000000002	23.691253	23.556653	24.355352	24.441646000000002	26.946499	19.3121	23.011737
ENSG00000125378	BMP4	36.626125	36.947754	41.223546999999996	40.824754	34.076693	35.345527000000004	22.941846999999996	22.969327000000003	23.277581	22.771645	17.917369	17.895561999999998
ENSG00000125375	DMAC2L	2.1002319999999997	2.464923	2.6002470000000004	2.832945	1.9569390000000002	1.9260970000000002	2.8357399999999995	2.0850859999999996	2.497303	2.532577	2.697364	2.685924
ENSG00000150712	MTMR12	13.370415	13.802348	15.408838	16.061117	13.044442	14.643168	13.497883000000002	12.548471	13.990561	12.622777000000001	12.599995	12.546773
Human_newGene_15003	Human_newGene_15003	2.920831	3.160778	3.2367619999999997	3.99943	4.093918	3.907251	3.572239	3.951308	3.84275	2.911755	3.465773	3.637906
ENSG00000246705	H2AJ	8.742434000000001	9.090473000000001	12.724293999999999	11.494885	11.954653	11.641536	8.292081	8.658559	9.183175	11.109142	8.080174	11.880336
ENSG00000160613	PCSK7	8.132087	9.257207999999999	8.959271000000001	9.403846000000001	9.481228	9.426672	10.428298000000002	10.440053000000002	9.6934	10.512045000000002	8.678372	10.554926999999998
ENSG00000140326	CDAN1	2.273333	2.5627649999999997	2.92467	2.505963	2.264772	2.610516	2.255178	2.3828980000000004	2.2296289999999996	2.7000930000000003	2.458146	2.387171
ENSG00000102054	RBBP7	29.466079	28.191858	33.548421999999995	28.873746999999998	23.962893999999995	24.899016	25.335151999999997	26.021873	29.035465	31.727112	28.122243	26.562753999999998
ENSG00000247077	PGAM5	9.80482	9.078142999999999	11.18098	11.282662	9.733539	10.151724	8.950568	9.237238999999999	10.994086999999999	11.403051	8.846993	9.408646000000001
ENSG00000205903	ZNF316	3.311488	3.331117	3.47851	3.6626600000000002	3.299336	3.702539	3.353006	3.298627	3.327859	3.5254100000000004	3.126503	3.6053170000000003
ENSG00000096746	HNRNPH3	18.916938000000002	18.162905	16.725276	16.759778	16.86132	16.4372	14.709961	15.907613000000001	14.454675	15.968115	17.898373	17.895220000000002
ENSG00000185122	HSF1	18.487511	20.476359	20.615588	24.541582000000002	22.290955999999998	25.56156	20.153355000000005	19.997303	20.936426	22.615012	17.807114	21.971013
ENSG00000185127	C6orf120	17.933887	17.073792	20.201969	16.504879	14.658469	16.236105	15.279734	15.867008	16.491154	18.448582	17.099184	16.004955
ENSG00000169032	MAP2K1	22.755305	21.360969	24.623456	24.908555000000003	21.331163	22.912914999999998	20.649832	19.798862	22.295045	23.094052	19.868479999999998	20.148969
ENSG00000213214	ARHGEF35	0.066137	0.077986	0.030184	0.057808	0.103994	0.065616	0.109139	0.156555	0.10754	0.065228	0.076054	0.04078
ENSG00000154222	CC2D1B	5.21804	5.5629480000000004	5.551752	6.059651	5.255775	5.43156	5.634512	5.480864	5.827417	5.781101	4.817513	6.3208660000000005
ENSG00000092330	TINF2	11.349768000000001	11.838987000000001	13.149194	12.750553	10.8244	11.633538	10.637996999999999	12.374671000000001	13.302396000000002	12.960995	9.939739999999999	11.408128
ENSG00000255302	EID1	59.059212	50.812767	64.3545	56.94212	55.726337	54.116127	53.840221	59.689301	63.685539	65.192345	56.260025	48.877048
ENSG00000152620	NADK2	3.891194	5.016296	4.168641	3.7091119999999997	3.5625800000000005	4.058584	3.428343	3.86838	3.954788	4.250949	4.2667839999999995	3.350005
ENSG00000106397	PLOD3	31.395915	32.073730000000005	38.425124	45.347347	37.245133	40.979464	42.07315100000001	42.210119999999996	42.265221999999994	38.030926	29.985606	33.888467999999996
ENSG00000106392	C1GALT1	8.149618000000002	7.633358	8.627716	7.979353000000001	6.824067	8.127958	8.060602000000001	8.321265	8.452693	7.935099000000001	7.967988	7.796106000000001
ENSG00000102870	ZNF629	3.381996	3.655859	3.776732	3.944293	3.169746	3.339416	3.418852	3.666592	3.262046	4.120921	3.584058	3.726456
ENSG00000156711	MAPK13	0.56226	0.422768	0.508079	0.236395	0.237314	0.263523	0.248802	0.195676	0.305375	0.447686	0.506696	0.408539
ENSG00000143674	MAP3K21	0.012862	0.032021999999999995	0.044542	0.090758	0.101649	0.117561	0.08202	0.086853	0.117576	0.04079	0.054861	0.050938
ENSG00000102878	HSF4	0.206366	0.35942999999999997	0.263348	0.09422900000000001	0.44076000000000004	0.271783	0.380225	0.270868	0.16563499999999998	0.49377000000000004	0.225496	0.191994
ENSG00000102879	CORO1A	0.442161	0.417137	0.417265	0.534854	0.405885	0.289468	0.423861	0.586646	0.438802	0.762706	0.562175	0.644543
Human_newGene_8991	Human_newGene_8991	0.251794	0.082049	0.133457	0.176179	0.100925	0.28480700000000003	0.173946	0.194524	0.105267	0.232171	0.100519	0.08159999999999999
ENSG00000009844	VTA1	6.716921	5.972587000000001	7.248256	6.112569	5.574171	5.4984	5.483932	5.940522	6.458639	6.497051	5.895066	5.511703
ENSG00000178974	FBXO34	7.281262	7.008954	8.510363	8.140551	7.057576	6.9828589999999995	6.854661	6.967789999999999	7.307707000000001	7.896992	6.766330999999999	6.805549999999999
ENSG00000178971	CTC1	2.3194950000000008	2.341121	2.799134	2.888755	2.4609059999999996	2.65153	2.741051	2.5113700000000003	2.596144	2.6999099999999996	2.4447229999999998	2.6899510000000006
ENSG00000166128	RAB8B	20.455346	18.998324	23.119442000000003	22.484255	18.064383	19.341927	17.560142	18.166174	21.326704	20.698683000000003	19.148364000000004	17.546444
ENSG00000075975	MKRN2	11.686067	11.025524	12.729117	12.899065	10.920814	12.066157	10.483284	11.291572	11.597392	12.895391	11.461706	11.511406
ENSG00000157399	ARSL	2.374695	2.444844	2.89885	2.456123	1.936026	2.000416	2.115722	1.9311749999999999	2.4122950000000003	2.605336	1.867796	2.348774
ENSG00000147650	LRP12	5.663649	5.157353	6.303325000000001	6.601724	5.458357	5.621443	6.353221	6.43543	7.348815	5.786069	5.641704	4.991385
ENSG00000255872	AL138752.2	0.0	0.007695	0.084972	0.07954	0.0	0.140722	0.0	0.05157	0.028075	0.013984	0.007095	0.009091
ENSG00000131116	ZNF428	17.154557	19.011277	18.965148	22.331055	19.484241	18.805725	15.524994	17.658917	19.124948	21.003704	17.535739999999997	17.756314
ENSG00000126787	DLGAP5	3.059827	3.234629	3.4263299999999997	1.829513	1.914202	1.721875	1.469857	1.633178	1.747459	3.725189	3.6444360000000002	3.52225
ENSG00000126785	RHOJ	106.101829	109.925835	107.55062000000001	93.013795	78.825666	86.08084199999999	88.616806	87.904644	81.12750999999999	106.66060300000001	109.95974100000001	110.887228
[truncated: 13,902 more rows]
