# Supplementary material for: Exosome and BCR-ABL mediated molecular alterations in endothelial cells in chronic myeloid leukemia: identification of seven genes and their regulatory network
Source: PeerJ. 2025 Dec 17;13:e20371. doi: 10.7717/peerj.20371 (PMC12717845; doi:10.7717/peerj.20371)
Supplement: Supplemental Information 10 [file peerj-13-20371-s010.zip › All_miRNA.DEG.xls]

#ID	Z-1	Z-2	Z-3	ZBA-1	ZBA-2	ZBA-3	ZBAexo-1	ZBAexo-2	ZBAexo-3	Zexo-1	Zexo-2	Zexo-3
hsa-let-7c-3p	47.9911923073609	48.1441726923833	43.7624652951896	37.1615489675357	28.1434976464698	39.3023738387646	32.8943183697503	29.8955722219248	34.0968105459226	43.5641863071574	45.2286318158538	43.5987387432072
hsa-miR-1-3p	1.09070891607638	1.01892428978589	10.6693613736206	10.3844647813473	16.4506404581084	0.656407078726757	0.81781454510429	0.954114007082706	3.84189414601945	17.1101678810841	21.3519537759055	12.2676613062871
hsa-miR-10394-5p	0.327212674822915	0.636827681116181	0.0602788778170655	0.14834949687639	0.161280788804984	0.738457963567602	1.72649737299794	0.636076004721804	0.960473536504862	0.546069187694173	0.649214810753883	0.61779589312237
hsa-miR-10397-3p	0	0	0	0	0	0.164101769681689	0.0908682827893655	0.318038002360902	0.288142060951459	0.0606743541882415	0	0
hsa-miR-105-5p	0	0.191048304334854	0	0	0.161280788804984	0	0	0	0.192094707300972	0.728092250258897	0.0721349789726536	0.441282780801693
hsa-miR-106b-5p	67.1876692303053	60.8170435465953	42.0143778384947	31.3759185893565	34.5947291986691	38.8921194145604	30.8043478655949	35.9382942667819	44.854114154777	43.7462093697221	72.9284637413528	60.7205106383129
hsa-miR-12135	0	0.700510449227799	0.180836633451197	0	0.161280788804984	0.410254424204223	0	0	0	0.303371770941207	0.79348476869919	0.264769668481016
hsa-miR-12136	12.1068689684479	26.7467626068796	8.80071616129157	4.4504849062917	4.75778326974704	17.2306858165774	7.72380403709607	7.20886138684711	12.7742980355147	11.1034068164482	26.9063471567998	16.8570022266247
hsa-miR-122-5p	10.252663811118	7.7692977096174	25.0157342940822	27.5930064190086	34.6753695930716	17.1486349317365	14.6297935290878	17.0680394600351	37.6505626309906	30.7012232192502	12.6236213202144	145.182034883757
hsa-miR-124-3p	0	0	0.120557755634131	0	0	0	0	0	0	1.15281272957659	0	1.23559178624474
hsa-miR-124-5p	0	0	0	0	0.161280788804984	0	0	0.212025334907268	0	0.303371770941207	0	0.264769668481016
hsa-miR-1255b-5p	0	0	0.0602788778170655	0.44504849062917	0.0806403944024922	0.0820508848408447	0.272604848368097	0.106012667453634	0.192094707300972	0.182023062564724	0.288539915890615	0.176513112320677
hsa-miR-126-5p	1553.27856738438	1703.45036421767	1083.6936653952	931.783189880606	854.54625948321	1055.50258259263	809.999872784404	756.506394949132	1056.4248428017	1052.76071952018	1991.14182458216	1544.84275903057
hsa-miR-1277-3p	0.436283566430554	0.573144913004563	0.120557755634131	0	0.241921183207477	0.246152654522534	0	0.106012667453634	0.0960473536504862	0.182023062564724	0.144269957945307	0.264769668481016
hsa-miR-129-1-3p	0.109070891607638	0.254731072446472	0.241115511268262	0.074174748438195	0	0.410254424204223	1.09041939347239	0.318038002360902	0.864426182854376	0.182023062564724	0.0721349789726536	0.0882565561603385
hsa-miR-129-2-3p	0.109070891607638	0.254731072446472	0.241115511268262	0.074174748438195	0	0.410254424204223	1.09041939347239	0.318038002360902	0.864426182854376	0.182023062564724	0.0721349789726536	0.0882565561603385
hsa-miR-1303	7.63496241253469	6.49564234738504	5.66621451480416	7.56582434069589	9.35428575068909	10.5025132596281	9.99551110683021	11.3433554175388	12.2940612672622	6.37080718976535	8.36765756082782	8.91391217219419
hsa-miR-130b-3p	12.8703652097013	12.672870854212	9.22266830601103	5.63728088130282	5.08034484735701	9.84610618090136	7.72380403709607	6.36076004721804	10.5652089015535	9.10115312823622	16.5910451637103	11.0320695200423
hsa-miR-135a-2-3p	0	0	0	0	0.0806403944024922	0.246152654522534	0.0908682827893655	0.106012667453634	0.288142060951459	0.667417896070656	0.144269957945307	0.882565561603385
hsa-miR-135a-5p	1.09070891607638	0.827875985451035	0.783625411621852	0.59339798750556	0.0806403944024922	0.164101769681689	0.81781454510429	0.212025334907268	0.576284121902917	3.57978689710625	0.79348476869919	3.88328847105489
hsa-miR-135b-5p	1.09070891607638	0.827875985451035	0.783625411621852	0.59339798750556	0.0806403944024922	0.164101769681689	0.81781454510429	0.212025334907268	0.576284121902917	3.57978689710625	0.79348476869919	3.88328847105489
hsa-miR-137-3p	18.105768006868	14.010208984556	9.28294718382809	11.3487365110438	11.6122167939589	9.35380087185629	7.45119918872797	9.22310206846616	10.661256255204	10.2539658578128	15.9418303529565	13.5032530925318
hsa-miR-138-5p	0	0	0	0	0.0806403944024922	0.164101769681689	0	0	0.0960473536504862	0.606743541882415	0	0.61779589312237
hsa-miR-139-3p	31.9577712410381	27.8293696647771	31.0436220757888	39.164267175367	32.2561577609969	49.4766835590293	47.7967167472063	48.3417763588571	65.5042951896316	29.4270617812971	28.2047767783076	30.7132815437978
hsa-miR-139-5p	517.105097111814	514.110986965093	572.890454773391	641.759923487264	694.958918960678	856.036881544532	1060.79633328305	895.382989313393	998.604335904105	458.273397183788	488.20953768692	558.399230826462
hsa-miR-146a-5p	1725.93778879927	1449.86558159721	1122.33242607594	747.53311476013	729.553648159347	687.012058772392	654.615109214589	807.604500661784	857.702868098841	1238.24222027363	1606.73452163689	1534.95802474061
hsa-miR-148a-3p	44.937207342347	56.0408359382239	120.37691900068	148.052797882637	129.266552227195	138.748046265868	181.554829013152	105.164566114005	94.7987380530299	128.204910399754	37.8708639606432	178.896039337006
hsa-miR-148a-5p	0	0.127365536223236	0.241115511268262	0.29669899375278	0.322561577609969	0.328203539363379	0.81781454510429	0.424050669814536	0.672331475553403	0.121348708376483	0.288539915890615	0.441282780801693
hsa-miR-149-3p	0.109070891607638	0.0636827681116181	0	0.370873742190975	0.0806403944024922	0	0.363473131157462	0.424050669814536	0.288142060951459	0.121348708376483	0	0.264769668481016
hsa-miR-153-3p	0	0	0	0	0	0	0	0	0	0.182023062564724	0.144269957945307	0.0882565561603385
hsa-miR-15a-5p	5.56261547198956	9.99819459352404	7.1731864602308	2.9669899375278	4.27394090333209	6.9743252114718	5.17949211899383	4.45253203305263	5.5707465117282	7.64496862771842	12.6236213202144	9.09042528451487
hsa-miR-15b-3p	12.4340816432708	13.3733813034398	8.61987952784037	7.26912534694311	5.48354681936947	8.04098671440278	4.17994100831081	5.6186713750426	6.62726740188355	8.79778135729501	15.0762106052846	12.7089440870887
hsa-miR-16-2-3p	30.5398496501388	26.3646659982099	24.1718300046433	21.3623275502002	18.6279311069757	22.1537389070281	17.5375785783475	18.1281661345714	20.3620389739031	19.0517472151078	27.699831925499	29.6542028698737
hsa-miR-16-5p	197.20017202661	160.416892873166	118.086321643631	98.0590174352938	94.8331038173308	104.94308171144	78.055854916065	90.6408306728571	121.788044428816	132.270092130366	197.217032511235	165.392786244474
hsa-miR-184	0.109070891607638	0.0636827681116181	0.120557755634131	0.074174748438195	0.0806403944024922	0.246152654522534	0.272604848368097	0.318038002360902	0.480236768252431	6.91687637745953	0.144269957945307	7.50180727362877
hsa-miR-1910-3p	0.436283566430554	0.764193217339417	0.904183167255983	0.14834949687639	0	0.328203539363379	0.0908682827893655	0.212025334907268	0.384189414601945	0.0606743541882415	0.577079831781229	0.882565561603385
hsa-miR-193b-5p	1.52699248250694	3.69360055047385	2.53171286831675	4.07961116410073	3.22561577609969	3.61023893299717	6.17904322967685	4.9825953703208	5.28260445077674	3.45843818872976	2.88539915890615	3.17723602177219
hsa-miR-195-5p	44.7190655591317	40.7569715914356	28.8735824743744	22.4749487767731	24.9178818703701	20.1024667860069	19.2640759513455	25.9731035261403	27.469543144039	30.5798745108737	51.3601050285294	46.3346919841777
hsa-miR-203a-3p	0.545354458038192	1.14628982600913	1.32613531197544	2.15106770470766	2.0160098600623	2.46152654522534	2.45344363531287	1.48417734435088	1.34466295110681	1.63820756308252	1.94764443226165	0.706052449282708
hsa-miR-204-3p	0	0.127365536223236	0	0.14834949687639	0.161280788804984	0.410254424204223	0.272604848368097	0.636076004721804	0.480236768252431	0.0606743541882415	0	0
hsa-miR-204-5p	5.56261547198956	3.82096608669708	5.90733002607242	29.1506761362106	32.0142365777894	33.8870154392689	36.9833910952718	31.273736898822	31.6956267046604	4.42922785574163	4.0395588224686	6.00144581890302
hsa-miR-205-5p	0	18.0222233755879	0.301394389085328	0	17.4989655853408	0	0	0	30.4470111072041	0.728092250258897	0	0.706052449282708
hsa-miR-2116-3p	3.59933942305207	5.15830421704106	4.09896369156046	4.82135864848268	3.14497538169719	9.02559733249291	11.7220084798281	5.72468404249624	9.41264065774765	4.61125091830635	6.05933823370291	7.85483349827013
hsa-miR-214-3p	29.6672825172776	26.9378109112144	18.9275676345586	22.4749487767731	24.9178818703701	43.1587654262843	36.801654529693	35.620256264421	53.1141865687189	18.6270267357901	31.8836607059129	33.360978228608
hsa-miR-216a-3p	320.341208651634	406.1686950159	548.959740280016	1575.02660833663	1685.14232182888	1993.50829809316	2379.84032625348	1713.37673138563	1440.13402063539	448.86887228461	325.761565040504	347.907344384054
hsa-miR-216a-5p	65.5516058561907	69.3505344735521	54.7332210578955	141.006196781009	135.153301018577	203.486194405295	164.835064979909	149.795899111985	175.86270453404	46.7799270791342	64.0558613277164	61.4265630875956
hsa-miR-217-3p	6.65332438806594	9.170318608073	6.26900329297482	23.587570003346	19.1117734733906	20.6768229798929	12.2672181765643	18.2341788020251	22.8592701688157	5.7033892936947	7.64630777110128	7.85483349827013
hsa-miR-217-5p	2037.00797166426	1567.99711644426	1087.61179245331	4052.90825466298	3970.73302037872	3915.0579701809	3097.60889200668	4106.82472448633	4747.62069094353	1306.13682261027	1847.16040655274	1669.01973354816
hsa-miR-219a-2-3p	0	0	0	0	0.0806403944024922	0.0820508848408447	0.272604848368097	0.106012667453634	0	0.364046125129449	0.0721349789726536	0.176513112320677
hsa-miR-2276-3p	0	0.254731072446472	0	0.29669899375278	0.0806403944024922	0.574356193885913	0.636077979525559	0.424050669814536	0.288142060951459	0.0606743541882415	0.0721349789726536	0.0882565561603385
hsa-miR-23a-5p	8.39845865378816	8.0877115501755	10.0062937176329	11.4970860079202	12.5799015267888	20.1024667860069	14.7206618118772	13.4636087666115	16.1359554132817	7.03822508583601	5.04944852808575	6.8840113805064
hsa-miR-26a-1-3p	1.85420515732985	1.46470366656722	1.32613531197544	1.70601921407849	0.72576354962243	0.984610618090136	0.726946262314924	0.636076004721804	0.864426182854376	1.69888191727076	1.00988970561715	1.23559178624474
hsa-miR-26b-5p	1113.06844885595	1171.50820218133	1035.41028426373	920.434453369562	913.575028185834	900.836664667634	694.233680510752	807.922538664145	789.989483775249	994.756036916219	1144.78211629601	1052.63594532436
hsa-miR-301a-3p	1.74513426572221	0.827875985451035	0.843904289438918	0.44504849062917	0.564482760817445	0.410254424204223	0.363473131157462	0.318038002360902	0.576284121902917	0.788766604447139	1.29842962150777	1.41210489856542
hsa-miR-302a-3p	0	0	0	0	0	0	0	0	0	1.09213837538835	0	2.82420979713083
hsa-miR-302a-5p	0	0	0	0.074174748438195	0	0.0820508848408447	0	0	0	4.61125091830635	0	4.67759747649794
hsa-miR-302b-3p	0	0	0	0	0	0	0	0	0	1.51685885470604	0	3.4420056902532
hsa-miR-302c-3p	0	0	0	0	0	0	0	0	0	1.63820756308252	0	3.53026224641354
hsa-miR-302d-3p	0	0	0	0	0	0	0	0.106012667453634	0	2.00225368821197	0	3.97154502721523
hsa-miR-302e	0	0	0	0	0	0	0	0	0	0.303371770941207	0	0.353026224641354
hsa-miR-30b-5p	221.086697288683	193.659297827431	118.869947055253	106.218239763495	107.009803372107	115.363544086228	76.8745672398032	111.101275491408	145.415693426836	146.467891010415	215.755722107207	171.217718951057
hsa-miR-31-3p	21.9232492131353	17.3853956944717	13.9244207757421	11.2745617626056	12.4186207379838	10.584564144469	9.26856484451528	14.205697438787	10.277066840602	18.3236549648489	21.4962237338508	20.7402906976795
hsa-miR-3117-3p	4.47190655591317	3.37518670991576	4.94286798099937	2.9669899375278	2.82241380408723	2.87178096942956	2.3625753525235	1.69620267925814	3.64979943871847	3.27641512616504	4.9773135491131	5.56016303810133
hsa-miR-3146	0	0.0636827681116181	0	0.074174748438195	0	0	0.545209696736193	0.212025334907268	0.192094707300972	0.364046125129449	0.216404936917961	0.0882565561603385
hsa-miR-3192-5p	0.327212674822915	0.254731072446472	0.241115511268262	0.074174748438195	0.403201972012461	0.246152654522534	0	0.106012667453634	0	0.0606743541882415	0.144269957945307	0.0882565561603385
hsa-miR-320d	5.23540279716664	13.4370640715514	6.69095543769427	2.44776669846044	3.14497538169719	9.43585175669714	5.63383353294066	3.49841802596992	6.2430779872816	6.06743541882415	6.56428308651148	5.56016303810133
hsa-miR-320e	5.78075725520484	13.3733813034398	6.63067655987721	2.89281518908961	3.46753695930716	10.1743097202647	6.26991151246622	3.81645602833083	6.62726740188355	5.94608671044766	7.06922793932006	5.82493270658234
hsa-miR-3609	0.872567132861107	0.573144913004563	0.843904289438918	0.370873742190975	0.72576354962243	1.72306858165774	1.90823393857668	0.848101339629072	2.68932590221361	0.728092250258897	1.44269957945307	1.05907867392406
hsa-miR-3680-5p	0	0	0	0	0	0	0	0	0.0960473536504862	0.0606743541882415	0.360674894863268	0.0882565561603385
hsa-miR-374b-3p	17.4513426572221	24.4541829548613	12.899679852852	13.1289304735605	11.0477340331414	15.0973628107154	7.81467231988543	14.3117101062406	13.638724218369	17.838260131343	29.575341378788	29.7424594260341
hsa-miR-380-3p	4.90819012234373	3.62991778236223	3.37561715775567	1.4834949687639	2.49985222647726	2.46152654522534	2.27170706973414	2.65031668634085	2.49723119491264	2.4876485217179	5.04944852808575	3.53026224641354
hsa-miR-383-5p	0	0.127365536223236	0	0.074174748438195	0	0.0820508848408447	0.181736565578731	0	0	0.84944095863538	0	0.529539336962031
hsa-miR-3938	2.61770139858332	2.03784857957178	2.23031847923142	1.26097072344932	0.967684732829906	0.574356193885913	1.81736565578731	0.742088672175438	1.34466295110681	2.18427675077669	1.87550945328899	2.64769668481016
hsa-miR-3941	0	0.127365536223236	0	0.074174748438195	0.0806403944024922	0	0.0908682827893655	0	0.288142060951459	0.364046125129449	0.288539915890615	0.264769668481016
hsa-miR-410-5p	0.327212674822915	0.764193217339417	0.723346533804787	0.222524245314585	0.241921183207477	0.984610618090136	0.0908682827893655	0	0	0.42472047931769	0.504944852808575	0.794309005443047
hsa-miR-412-3p	0.545354458038192	0.955241521674271	1.20557755634131	1.70601921407849	0.887044338427414	1.64101769681689	1.54476080741921	1.37816467689724	2.97746796316507	1.94157933402373	2.38045430609757	1.94164423552745
hsa-miR-4429	3.05398496501388	9.04295307184976	3.97840593592633	0.89009698125834	1.20960591603738	5.00510397529152	2.27170706973414	1.90822801416541	2.49723119491264	3.2157407719768	3.60674894863268	2.82420979713083
hsa-miR-4485-3p	25.0863050697568	15.7296437235697	8.07736962748678	8.60427081883062	10.0800493003115	42.0100530385125	32.4399769558035	20.8844954883659	39.6675570576508	14.1371245258603	18.1780147011087	17.3865415635867
hsa-miR-4491	0.218141783215277	0.382096608669708	0.361673266902393	0.14834949687639	0.161280788804984	0.574356193885913	0.181736565578731	0	0	0.364046125129449	0.649214810753883	0.264769668481016
hsa-miR-4497	0	0	0	0	0	0	0	0	0	0.242697416752966	0.216404936917961	0.0882565561603385
hsa-miR-449b-3p	0	0	0	0.14834949687639	0.161280788804984	0.0820508848408447	0.636077979525559	0.106012667453634	0.480236768252431	0	0.0721349789726536	0.0882565561603385
hsa-miR-4517	0.327212674822915	0.31841384055809	0.0602788778170655	0.222524245314585	0	0	0	0	0	0	0.0721349789726536	0.0882565561603385
hsa-miR-4521	11.5615145104097	9.10663583996138	7.47458084931613	8.38174657351604	11.2896552163489	12.0614800716042	8.81422343056845	11.6613934198997	19.4015654373982	7.76631733609491	18.9714994698079	21.5345997031226
hsa-miR-4524a-3p	0.218141783215277	0.127365536223236	0.0602788778170655	0.29669899375278	0.403201972012461	0	0.636077979525559	0.53006333726817	0.192094707300972	0.42472047931769	0.504944852808575	0.61779589312237
hsa-miR-4536-5p	0	0	0	0	0.241921183207477	0	0	0	0.0960473536504862	0.0606743541882415	0.360674894863268	0.264769668481016
hsa-miR-454-3p	62.7157626743921	43.68637892457	41.6527045715923	40.3510631503781	41.8523646948934	30.4408782759534	24.1709632219712	38.2705729507619	38.0347520455925	32.4001051365209	40.9726680564673	41.1275551707177
hsa-miR-4659a-3p	1.30885069929166	1.33733813034398	1.98920296796316	0.964271729696536	0.72576354962243	1.23076327261267	0.726946262314924	0.53006333726817	1.15256824380583	1.09213837538835	0.721349789726536	1.41210489856542
hsa-miR-4661-3p	0	0	0	0	0	0	0.0908682827893655	0	0	0.0606743541882415	0.216404936917961	0.353026224641354
hsa-miR-4700-3p	0.109070891607638	0	0.120557755634131	0.222524245314585	0.322561577609969	0.410254424204223	0.0908682827893655	0.212025334907268	0.192094707300972	0.303371770941207	0.360674894863268	0.353026224641354
hsa-miR-4709-3p	0.218141783215277	0.700510449227799	0.663067655987721	2.00271820783127	1.12896552163489	0.984610618090136	1.63562909020858	1.06012667453634	0.768378829203889	0.84944095863538	0.504944852808575	0.529539336962031
hsa-miR-4727-3p	0	0.382096608669708	0.602788778170655	0	0	0.0820508848408447	0	0.106012667453634	0.0960473536504862	0.242697416752966	0.0721349789726536	0.0882565561603385
hsa-miR-4775	1.09070891607638	0.445779376781326	0.241115511268262	0.14834949687639	0.645123155219937	0.0820508848408447	0.0908682827893655	0.106012667453634	0.0960473536504862	0.0606743541882415	0.288539915890615	0
hsa-miR-4786-5p	0	0	0	0.074174748438195	0.161280788804984	0.0820508848408447	0	0.212025334907268	0.384189414601945	0.606743541882415	0.216404936917961	0.176513112320677
hsa-miR-4797-3p	0.109070891607638	0.636827681116181	0.482231022536524	0.222524245314585	0.161280788804984	0.738457963567602	1.81736565578731	0.636076004721804	1.24861559745632	0.84944095863538	0.649214810753883	0.61779589312237
hsa-miR-483-3p	0	0	0	0.29669899375278	0	0.328203539363379	0	0	0.288142060951459	0	0.360674894863268	0.264769668481016
hsa-miR-490-3p	0.109070891607638	0	0	0.14834949687639	0.322561577609969	0.246152654522534	0	0.106012667453634	0.288142060951459	0.182023062564724	0	0
hsa-miR-499a-5p	1.96327604893749	2.22889688390663	1.14529867852425	0.74174748438195	0.72576354962243	0.574356193885913	0.726946262314924	1.27215200944361	0.768378829203889	0.606743541882415	0.79348476869919	0.441282780801693
hsa-miR-5002-5p	0.436283566430554	0.254731072446472	0.120557755634131	0.519223239067365	0.806403944024922	0.820508848408447	0.181736565578731	0.318038002360902	0.672331475553403	0.970789667011863	0.865619747671844	0.882565561603385
hsa-miR-504-5p	0	0.0636827681116181	0.120557755634131	1.33514547188751	1.37088670484237	2.05127212102112	1.54476080741921	2.22626601652631	2.59327854856313	1.27416143795307	0.144269957945307	1.94164423552745
hsa-miR-5094	0.327212674822915	0.636827681116181	0.0602788778170655	0	0	0.738457963567602	0	0	0	0.546069187694173	0.360674894863268	0.0882565561603385
hsa-miR-516b-5p	0.436283566430554	0.254731072446472	0.241115511268262	0.14834949687639	0.403201972012461	0.0820508848408447	0.181736565578731	0.53006333726817	0.384189414601945	0	0	0
hsa-miR-548ag	2.18141783215277	0.827875985451035	1.7480874566949	0.667572735943755	1.12896552163489	0.820508848408447	0.363473131157462	1.16613934198997	0.576284121902917	1.51685885470604	1.00988970561715	1.32384834240508
hsa-miR-548k	8.72567132861107	6.04986297060372	3.85784818029219	5.48893138442643	2.98369459289221	4.51279866624646	1.27215595905112	3.81645602833083	4.1300362069709	6.55283025233008	6.78068802342944	5.82493270658234
hsa-miR-551a	1.19977980768402	1.65575197090207	1.20557755634131	1.40932022032571	1.45152709924486	3.36408627847463	2.3625753525235	1.69620267925814	1.72885236570875	2.18427675077669	2.81326417993349	2.91246635329117
hsa-miR-580-3p	0.327212674822915	0.254731072446472	0.0602788778170655	0.29669899375278	0	0.0820508848408447	0	0	0	0.0606743541882415	0.0721349789726536	0.176513112320677
hsa-miR-581	0.327212674822915	0.827875985451035	0.54250990035359	0.964271729696536	0.564482760817445	0.492305309045068	0.181736565578731	0.106012667453634	0	1.09213837538835	0.649214810753883	0.264769668481016
hsa-miR-582-5p	15.378995716677	13.0549674628817	7.47458084931613	8.9751445610216	8.06403944024922	7.54868140535771	4.72515070504701	7.95095005902255	10.7573036088545	9.40452489917743	15.2204805632299	14.2093055418145
hsa-miR-598-3p	12.7612943180937	14.1375745207792	10.8501980070718	6.30485361724658	4.83842366414953	8.86149556281122	5.5429652501513	6.89082338448621	6.915409462835	14.1371245258603	18.6829595539173	13.4149965363715
hsa-miR-612	0.872567132861107	0.891558753562653	0.120557755634131	0	0.0806403944024922	1.39486504229436	0.545209696736193	0.318038002360902	0.384189414601945	0.121348708376483	0.144269957945307	0.176513112320677
hsa-miR-615-3p	1.52699248250694	2.92940733313443	2.59199174613382	27.2963074252558	23.8695567431377	50.6253959468012	53.5214185629363	34.0300662526165	47.2552979960392	1.82023062564724	2.74112920096084	2.55944012864982
hsa-miR-615-5p	0	0	0	0.074174748438195	0.0806403944024922	0.820508848408447	0.545209696736193	0.212025334907268	0.576284121902917	0	0	0
hsa-miR-616-3p	0.545354458038192	0.191048304334854	0.120557755634131	0.074174748438195	0.161280788804984	0.328203539363379	0	0	0.0960473536504862	0.121348708376483	0.144269957945307	0
hsa-miR-624-5p	0.763496241253469	1.33733813034398	0.663067655987721	0.519223239067365	0.322561577609969	0.0820508848408447	0.272604848368097	0.53006333726817	0.288142060951459	0.667417896070656	1.29842962150777	0.794309005443047
hsa-miR-6502-5p	0.327212674822915	0.191048304334854	0.301394389085328	0	0.322561577609969	0.0820508848408447	0	0	0	0	0	0.264769668481016
hsa-miR-6506-5p	0.109070891607638	0	0	0.519223239067365	0.403201972012461	0.0820508848408447	0.272604848368097	0	0.192094707300972	0.0606743541882415	0.0721349789726536	0.0882565561603385
hsa-miR-651-5p	7.41682062931941	6.49564234738504	6.32928217079188	5.26640713911185	4.99970445295452	3.69228981783801	3.99820444273208	5.3006333726817	3.55375208506799	6.61350460651832	6.27574317062087	9.44345150915622
hsa-miR-6511a-5p	0.109070891607638	0.191048304334854	0	0.14834949687639	0.322561577609969	0.410254424204223	0	0.106012667453634	0.480236768252431	0.485394833505932	0.577079831781229	0.264769668481016
hsa-miR-655-3p	18.9783351397291	14.3286228251141	9.88573596199875	9.64271729696535	9.83812811710404	8.77944467797038	5.36122868457256	10.6012667453634	10.277066840602	8.55508394054204	19.1157694277532	16.2392063335023
hsa-miR-656-3p	55.9533673947185	52.0925043153036	27.1857738954966	31.3759185893565	26.4500493640174	36.2664910996533	23.4440169596563	27.9873442077594	37.7466099846411	35.3124741375565	62.2524868534001	57.36676150422
hsa-miR-671-5p	37.9566702794582	24.1357691143032	23.1470890817532	18.9887356001779	19.9988178118181	18.8717035133943	16.5380274676645	21.2025334907268	22.1869386932623	18.3236549648489	28.7097216311161	27.0947627412239
hsa-miR-6716-3p	2.61770139858332	4.52147653592488	6.44983992642601	4.89553339692087	5.32226603056448	7.38457963567602	12.9941644388793	9.01107673355889	9.7007827186991	5.46069187694173	4.90517857014045	6.08970237506336
hsa-miR-6729-5p	0	0	0	0	0	0	0.181736565578731	0	0	0.121348708376483	0.144269957945307	0.176513112320677
hsa-miR-6757-5p	0.218141783215277	0	0	0.14834949687639	0.322561577609969	0.0820508848408447	0.363473131157462	0.318038002360902	0.384189414601945	0	0.216404936917961	0.353026224641354
hsa-miR-676-3p	0	0.191048304334854	0.0602788778170655	0.29669899375278	0.241921183207477	0.0820508848408447	1.45389252462985	0.424050669814536	0.192094707300972	0.242697416752966	0.360674894863268	0.264769668481016
hsa-miR-6769b-3p	0.218141783215277	0.31841384055809	0.301394389085328	0	0.161280788804984	0.0820508848408447	0.0908682827893655	0.106012667453634	0.0960473536504862	0.121348708376483	0	0
hsa-miR-6772-3p	0.218141783215277	0.254731072446472	0.904183167255983	0.14834949687639	0.161280788804984	0.656407078726757	0.99955111068302	0.106012667453634	0.192094707300972	0.121348708376483	0	0.176513112320677
hsa-miR-6780a-5p	0.109070891607638	0.127365536223236	0.0602788778170655	0	0	0.0820508848408447	0.272604848368097	0.53006333726817	0.672331475553403	0.182023062564724	0.216404936917961	0
hsa-miR-6803-3p	0	0	0.0602788778170655	0.370873742190975	0	0.0820508848408447	0.272604848368097	0.636076004721804	0.192094707300972	0.182023062564724	0	0.441282780801693
hsa-miR-6818-3p	0.218141783215277	0.254731072446472	0.120557755634131	0.29669899375278	0.483842366414953	0.328203539363379	0.726946262314924	0.53006333726817	1.15256824380583	0.303371770941207	0.432809873835922	0.441282780801693
hsa-miR-6851-5p	0	0	0	0	0.241921183207477	0.164101769681689	0	0.424050669814536	0.384189414601945	0	0	0
hsa-miR-6877-5p	0.327212674822915	0.636827681116181	0.301394389085328	0.074174748438195	0.161280788804984	0.328203539363379	0.726946262314924	0.424050669814536	0.768378829203889	0.910115312823622	1.87550945328899	0.794309005443047
hsa-miR-6883-3p	0.327212674822915	0.31841384055809	0.421952144719459	0	0	0.164101769681689	0.0908682827893655	0.106012667453634	0.384189414601945	0.0606743541882415	0	0
hsa-miR-708-5p	0	0.127365536223236	0	0	0	0.246152654522534	0.181736565578731	0	0	0.970789667011863	0	0.706052449282708
hsa-miR-7845-5p	0	0	0	0	0	0.0820508848408447	0.272604848368097	0	0.0960473536504862	0.182023062564724	0.432809873835922	0.0882565561603385
hsa-miR-874-3p	234.284275173207	182.769544480344	103.257717700633	83.8174657351604	71.6086702294131	93.0457034095179	58.8826472475088	75.2689938920802	118.138244990098	96.9576179928098	164.034942183814	159.744366650213
hsa-miR-874-5p	1.96327604893749	2.1015313476834	1.38641418979251	0.964271729696536	0.967684732829906	1.72306858165774	0.272604848368097	0.636076004721804	1.15256824380583	1.51685885470604	1.51483455842573	1.85338767936711
hsa-miR-887-3p	9.27102578664926	5.66776636193401	3.91812705810926	4.5246596547299	4.67714287534455	3.52818804815632	2.99865333204906	2.43829135143358	5.47469915807771	3.70113560548273	8.51192751877313	6.97226793666674
hsa-miR-9-5p	4.90819012234373	2.61099349257634	3.55645379120687	4.22796066097712	5.56418721377196	3.19998450879294	2.72604848368097	5.19462070522807	7.29959887743695	11.0427324622599	2.9575341378788	7.94309005443047
hsa-miR-937-3p	2.07234694054513	1.91048304334854	2.23031847923142	2.81864044065141	2.0160098600623	6.07176547822251	6.26991151246622	2.65031668634085	5.37865180442723	2.85169464684735	3.46247899068737	3.70677535873422
hsa-miR-941	455.152830678675	477.238664228466	566.621451480416	556.533137531777	556.015519405184	762.49887282597	994.371618564027	750.675698239183	800.266550615851	555.170340822409	466.064099142315	570.755148688909
hsa-miR-942-5p	1.74513426572221	1.97416581146016	0.904183167255983	0.59339798750556	0.887044338427414	1.23076327261267	0.726946262314924	0.742088672175438	0.768378829203889	0.667417896070656	1.37056460048042	0.970822117763724
hsa-miR-95-3p	18.9783351397291	19.2958787378203	16.576691399693	7.93669808288687	11.6928571883614	11.3230221080366	9.72290625846211	9.9651907406416	11.2375403771069	20.2045599446844	18.322284659054	18.1808505690297
hsa-miR-9985	18.2148388984756	66.357444372306	22.9059735704849	8.9009698125834	8.14467983465171	41.189544190104	15.175003225824	9.75316540573433	14.4071030475729	37.3754021799567	78.6271270801925	34.8613396833337
hsa-miR-99a-3p	3.70841031465971	2.16521411579501	1.26585643415838	0.44504849062917	1.53216749364735	0.738457963567602	0.81781454510429	0.954114007082706	0.960473536504862	1.39551014632955	3.10180409582411	1.41210489856542
unconservative_11_3101899	1.09070891607638	1.52838643467883	1.9289240901461	0.89009698125834	0.806403944024922	1.06666150293098	0.726946262314924	0.848101339629072	0.768378829203889	1.27416143795307	1.22629464253511	1.23559178624474
unconservative_11_3103761	8.07124597896524	7.13247002850122	2.89338613521915	2.15106770470766	3.30625617050218	16.8204313923732	11.5402719142494	7.73892472411528	15.1754818767768	3.09439206360031	5.98720325473025	4.05980158337557
unconservative_12_3385930	43.737427534663	36.3628605917339	19.8920296796316	15.7992214173355	18.2247291349632	103.794369323669	53.4305502801469	62.7594991325513	82.7928188467191	21.7820931535787	15.1483455842573	9.09042528451487
unconservative_12_3405892	0	0.127365536223236	0.0602788778170655	0.074174748438195	0	1.39486504229436	0.363473131157462	0.318038002360902	0.384189414601945	0.182023062564724	0.360674894863268	0.529539336962031
unconservative_13_3532841	0.763496241253469	1.20997259412074	0.241115511268262	0.14834949687639	0.483842366414953	2.78973008458872	1.36302424184048	1.59019001180451	3.74584679236896	0.42472047931769	1.15415966356246	0.794309005443047
unconservative_14_3705223	8.5075295453958	6.11354573871533	1.7480874566949	1.63184446564029	2.25793104326978	10.584564144469	9.45030141009401	8.16297539392982	13.0624400964661	2.42697416752966	4.83304359116779	3.88328847105489
unconservative_14_3732105	11.0161600523715	8.02402878206387	3.677011546841	3.33786367971878	4.03201972012461	21.0050265192562	13.4485058528261	10.9193047477243	20.4580863275536	3.76180995967097	6.8528230024021	5.20713681345997
unconservative_14_3760048	0.327212674822915	0.636827681116181	0.241115511268262	0	0.403201972012461	0.246152654522534	0	0	0.0960473536504862	0.182023062564724	0.144269957945307	0.529539336962031
unconservative_15_3792815	11.9977980768402	12.672870854212	3.677011546841	3.85708691878614	4.91906405855202	28.1434535004097	19.3549442341349	14.3117101062406	25.3565013637284	4.9752970434358	11.1087867617887	6.35447204354437
unconservative_15_3810855	9.48916756986454	5.41303528948754	2.89338613521915	4.22796066097712	4.91906405855202	16.902482277214	15.6293446397709	12.8275327618897	17.0003815961361	3.33708948035328	3.96742384349595	4.14805813953591
unconservative_15_3879640	4.03562298948262	5.60408359382239	2.35087623486556	2.15106770470766	1.53216749364735	13.3742942290577	8.81422343056845	4.9825953703208	9.31659330409716	2.54832287590614	5.33798844397637	3.00072290945151
unconservative_16_3969659	1.96327604893749	2.35626242012987	0.602788778170655	0.29669899375278	0.645123155219937	5.08715486013237	3.18038989762779	2.22626601652631	5.95493592633014	0.970789667011863	3.24607405376941	1.32384834240508
unconservative_16_4114811	5.78075725520484	4.71252484025974	2.71254950176795	2.44776669846044	3.30625617050218	15.5076172349196	11.176798783092	5.19462070522807	8.45216712124278	2.85169464684735	4.47236869630452	3.79503191489456
unconservative_17_4190279	15.1608539334617	9.55241521674271	4.09896369156046	4.59883440316809	5.48354681936947	29.2921658881815	20.0818904964498	14.6297481086015	28.045827265942	5.46069187694173	8.15125262390986	7.41355071746843
unconservative_18_4332366	0.981638024468746	4.83989037648297	0.964462045073049	0.14834949687639	0.483842366414953	2.29742477554365	0.272604848368097	0.212025334907268	0.960473536504862	2.85169464684735	5.62652835986698	1.50036145472575
unconservative_19_4466332	0	0.0636827681116181	0.0602788778170655	0	0.241921183207477	0.164101769681689	0.181736565578731	0.424050669814536	0.0960473536504862	0.485394833505932	0.577079831781229	0.441282780801693
unconservative_19_4489810	0.218141783215277	0.191048304334854	0.120557755634131	0	0.161280788804984	0.164101769681689	0	0	0	0.182023062564724	0.144269957945307	0.61779589312237
unconservative_1_227146	11.2343018355868	7.96034601395226	3.61673266902393	3.56038792503336	4.1126601145271	21.0870774040971	13.7211107011942	11.0253174151779	21.2264651567574	3.88315866804745	6.8528230024021	5.38364992578065
unconservative_1_268245	1.19977980768402	0.445779376781326	0.301394389085328	0.222524245314585	0.806403944024922	0.246152654522534	0.726946262314924	1.37816467689724	1.34466295110681	0.0606743541882415	0.432809873835922	0
unconservative_1_335552	11.1252309439791	9.61609798485433	3.4961749133898	3.11533943440419	4.03201972012461	24.5332145674126	19.4458125169242	11.9794314222606	23.1474122297672	4.36855350155338	7.79057772904659	6.44272859970471
unconservative_1_376866	0.545354458038192	0.382096608669708	0.180836633451197	0	0	0.656407078726757	0.272604848368097	0.318038002360902	0.0960473536504862	0	0	0
unconservative_20_4668436	4.2537647726979	9.80714628918918	6.57039768206014	1.18679597501112	1.61280788804984	5.3333075146549	4.45254585667891	2.86234202124812	3.26561002411653	8.37306087797732	11.4694616566519	4.94236714497896
unconservative_2_494455	0.218141783215277	0.127365536223236	0.54250990035359	0.14834949687639	0	0.164101769681689	0	0.106012667453634	0	0	0.0721349789726536	0.353026224641354
unconservative_2_510443	0.109070891607638	0.636827681116181	0	0	0	0.164101769681689	0	0	0	0.182023062564724	0.288539915890615	0.176513112320677
unconservative_2_679748	10.4708055943333	15.8570092597929	4.03868481374339	5.41475663598824	3.46753695930716	33.7229136695872	22.1718610006052	14.3117101062406	27.469543144039	7.52361991934194	12.6236213202144	8.82565561603385
unconservative_2_702049	13.8520032341701	12.2907742455423	4.15924256937752	4.22796066097712	5.08034484735701	28.4716570397731	20.2636270620285	14.205697438787	27.1814010830876	5.21799446018877	10.3874369720621	6.61924171202539
unconservative_2_789361	0.109070891607638	0.636827681116181	0.301394389085328	0	0	0.164101769681689	0	0	0.0960473536504862	0	0	0.353026224641354
unconservative_3_1132318	12.7612943180937	11.3992154919796	3.79756930247513	3.78291217034795	4.83842366414953	26.0921813793886	17.901051709505	13.3575960991579	25.7406907783303	4.91462268924756	9.81035714028089	6.00144581890302
unconservative_3_1133275	0.545354458038192	0.955241521674271	0.0602788778170655	0.074174748438195	0.161280788804984	1.23076327261267	0.99955111068302	0.212025334907268	2.1130417803107	1.39551014632955	2.52472426404288	0.706052449282708
unconservative_3_869496	1.96327604893749	3.69360055047385	0.54250990035359	0	0.403201972012461	2.87178096942956	0.636077979525559	0.318038002360902	1.15256824380583	2.66967158428262	3.75101890657799	0.706052449282708
unconservative_4_1327185	6.98053706288886	3.8846488548087	3.61673266902393	3.63456267347156	5.72546800257694	11.1589203383549	12.5398230249324	10.9193047477243	9.50868801139813	2.00225368821197	2.66899422198818	3.79503191489456
unconservative_5_1526101	1.74513426572221	2.03784857957178	1.50697194542664	0.89009698125834	0.645123155219937	1.64101769681689	0.545209696736193	0.636076004721804	1.63280501205827	0.546069187694173	3.10180409582411	2.11815734784812
unconservative_5_1636458	0.109070891607638	0.827875985451035	0.180836633451197	0.074174748438195	0	2.62562831490703	0.636077979525559	0.53006333726817	1.05652089015535	0.242697416752966	3.39034401171472	1.23559178624474
unconservative_6_1801008	7.9621750873576	6.75037341983151	1.26585643415838	1.78019396251668	1.85472907125732	21.661433597983	9.54116969288338	7.42088672175438	16.3280501205826	3.33708948035328	7.35776785521067	4.41282780801693
unconservative_6_1909938	4.36283566430554	3.75728331858547	1.44669306760957	1.5576697172021	1.20960591603738	9.1896991021746	5.81557009851939	3.81645602833083	8.93240388949521	1.759556271459	3.24607405376941	2.64769668481016
unconservative_6_1917617	1.30885069929166	1.46470366656722	0.964462045073049	1.18679597501112	1.37088670484237	3.28203539363379	3.18038989762779	2.86234202124812	2.88142060951459	0.667417896070656	0.79348476869919	0.882565561603385
unconservative_6_2008685	0	0	0	0.29669899375278	0.241921183207477	0.492305309045068	0.181736565578731	0.848101339629072	0.0960473536504862	0	0	0
unconservative_7_2106052	0.763496241253469	1.01892428978589	0.180836633451197	0.074174748438195	0.0806403944024922	0.984610618090136	0.0908682827893655	0.212025334907268	0.192094707300972	0.606743541882415	0.649214810753883	0.353026224641354
unconservative_7_2106759	0.109070891607638	0.31841384055809	0.241115511268262	0.29669899375278	0.241921183207477	0.820508848408447	0.545209696736193	0.318038002360902	0.768378829203889	0.485394833505932	0.649214810753883	1.23559178624474
unconservative_7_2166859	4.79911923073609	3.8846488548087	1.62752970106077	1.63184446564029	1.53216749364735	10.1743097202647	7.08772605757051	4.87658270286717	7.68378829203889	1.759556271459	3.24607405376941	3.00072290945151
unconservative_8_2407003	1.30885069929166	1.78311750712531	0.843904289438918	0.59339798750556	0.645123155219937	7.22047786599433	4.17994100831081	2.54430401888722	4.70632032887382	1.57753320889428	2.23618434815226	1.41210489856542
unconservative_8_2414280	66.4241729890518	128.257094976799	98.5559652309022	100.506784133754	117.170493066821	338.131696429121	296.048865327753	157.110773166286	265.378838136293	168.37133287237	225.421809289543	160.450419099495
unconservative_9_2562625	0.109070891607638	0.191048304334854	0.241115511268262	0	0.161280788804984	0.492305309045068	0	0	0	0.364046125129449	0.144269957945307	0.0882565561603385
unconservative_9_2580095	0.218141783215277	0.764193217339417	0.843904289438918	0.14834949687639	0.645123155219937	1.31281415745351	1.09041939347239	0.636076004721804	0.576284121902917	1.57753320889428	1.51483455842573	1.23559178624474
