# Supplementary material for: Exosome and BCR-ABL mediated molecular alterations in endothelial cells in chronic myeloid leukemia: identification of seven genes and their regulatory network
Source: PeerJ. 2025 Dec 17;13:e20371. doi: 10.7717/peerj.20371 (PMC12717845; doi:10.7717/peerj.20371)
Supplement: Supplemental Information 10 [file peerj-13-20371-s010.zip › lncRNA_expression.xls]

#ID	Symbol	Z-1	Z-2	Z-3	ZBA-1	ZBA-2	ZBA-3	ZBAexo-1	ZBAexo-2	ZBAexo-3	Zexo-1	Zexo-2	Zexo-3
MSTRG.34687	MSTRG.34687	0.0	0.0	0.0	0.0	0.0	0.0	0.0	0.0	0.138131	0.0	0.0	0.0
MSTRG.43178	MSTRG.43178	0.185377	0.033783	0.034567	0.0	0.0	0.0	0.046354	0.12839	0.0	0.093178	0.078955	0.158926
MSTRG.19849	MSTRG.19849	0.116397	0.0	0.0	0.0	0.0	0.0	0.0	0.0	0.091824	0.0	0.0	0.0
MSTRG.15176	MSTRG.15176	0.0	0.236233	0.283927	0.124616	0.19777	0.303045	0.245185	0.0	0.0	0.0	0.23249	0.211469
MSTRG.15178	MSTRG.15178	0.0	0.0	0.0	0.0	0.0	0.0	0.0	0.22532	0.0	0.0	0.0	0.0
MSTRG.37300	MSTRG.37300	0.179577	0.601978	0.129241	0.251032	0.206235	0.343662	0.481596	0.24121	0.23753	0.073814	0.313858	0.366903
MSTRG.37303	MSTRG.37303	0.491634	1.006339	1.374426	1.045193	0.874487	1.164692	0.860429	1.190254	1.057716	1.57844	0.908896	0.709657
MSTRG.37304	MSTRG.37304	0.570834	0.394257	0.237985	0.21702	0.301804	0.431552	0.306232	0.189916	0.23329	0.186436	0.150002	0.408605
MSTRG.11397	MSTRG.11397	0.0	0.0	0.0	0.143489	0.0	0.0	0.0	0.0	0.0	0.0	0.0	0.0
MSTRG.4855	MSTRG.4855	0.13297	0.0	0.0	0.0	0.0	0.0	0.036726	0.0	0.0	0.0	0.0	0.18428
MSTRG.3843	MSTRG.3843	0.0	0.033475	0.099798	0.0	0.081288	0.034312	0.038348	0.021715	0.117966	0.092705	0.198778	0.146163
MSTRG.33374	MSTRG.33374	0.0	0.0	0.061392	0.0	0.0	0.20044	0.158068	0.0	0.0	0.0	0.0	0.0
MSTRG.33370	MSTRG.33370	0.0	0.0	0.0	0.085008	0.0	0.222067	0.0	0.0	0.0	0.0	0.0	0.0
MSTRG.30939	MSTRG.30939	0.0	0.057873	0.178819	0.037394	0.0	0.0	0.0	0.0	0.0	0.0	0.0	0.0
MSTRG.30938	MSTRG.30938	0.0	0.106896	0.186025	0.0	0.0	0.0	0.204094	0.0	0.0	0.067738	0.0	0.050406
MSTRG.30936	MSTRG.30936	0.037828	0.126853	0.038181	0.021862	0.0	0.0	0.0	0.0	0.020927	0.0	0.0	0.049411
MSTRG.30935	MSTRG.30935	0.0	0.0	0.0	0.0	0.023111	0.0	0.0	0.0	0.01722	0.404564	0.0	0.124619
MSTRG.34220	MSTRG.34220	0.0	0.0	0.0	0.0	0.0	0.0	0.0	0.0	0.0	0.0	0.136526	0.0
MSTRG.32422	MSTRG.32422	0.008138	0.043651	0.0	0.0	0.0	0.0	0.015534	0.0	0.0	0.0	0.12212	0.0
MSTRG.35437	MSTRG.35437	0.0	0.0	0.21594	0.0	0.0	0.0	0.0	0.0	0.0	0.0	0.0	0.0
MSTRG.9998	MSTRG.9998	0.0	0.0	0.159935	0.009067	0.0	0.0	0.0	0.0	0.046506	0.0	0.0	0.0
MSTRG.550	MSTRG.550	0.075215	0.206772	0.071854	0.0	0.048438	0.143771	0.157196	0.10625	0.055279	0.023924	0.151308	0.230295
MSTRG.23420	MSTRG.23420	0.0	0.034446	0.0	0.0	0.0	0.0	0.0	0.0	0.17662	0.083286	0.0	0.0
MSTRG.26938	MSTRG.26938	0.060254	0.334787	0.0	0.03939	0.0	0.0	0.055045	0.0	0.183848	0.0	0.023147	0.095853
MSTRG.26939	MSTRG.26939	0.141774	0.0	0.0	0.0	0.0	0.0	0.0	0.0	0.191343	0.0	0.0	0.0
MSTRG.26935	MSTRG.26935	0.190251	0.148757	0.161555	0.084663	0.117234	0.060297	0.362031	0.170008	0.14931	0.12380000000000001	0.192286	0.316338
MSTRG.26931	MSTRG.26931	0.0	0.0	0.047472	0.0	0.0	0.0	0.0	0.0	0.089091	0.082011	0.0	0.0
MSTRG.36421	MSTRG.36421	0.0	0.0	0.162129	0.0	0.0	0.0	0.0	0.182127	0.0	0.0	0.0	0.0
MSTRG.35936	MSTRG.35936	0.0	0.0	0.049942	0.0	0.0	0.152731	0.0	0.059013	0.0	0.0	0.035454	0.0
MSTRG.35930	MSTRG.35930	0.318569	0.208503	0.448012	0.301632	0.189779	0.373375	0.565202	0.321466	0.482663	0.409751	0.485947	0.617414
MSTRG.20694	MSTRG.20694	0.146703	0.0	0.0	0.0	0.0	0.0	0.0	0.0	0.0	0.0	0.043249	0.0
MSTRG.10520	MSTRG.10520	0.133013	0.06486700000000001	0.15743	0.191292	0.100978	0.0	0.036582	0.07592	0.173504	0.0	0.21964	0.070663
MSTRG.10521	MSTRG.10521	0.0	0.0	0.061337	0.02131	0.0	0.0	0.0	0.140844	0.051792	0.049866	0.0	0.228802
MSTRG.17323	MSTRG.17323	0.136498	0.047951	0.0	0.16827	0.160805	0.079006	0.076064	0.118356	0.045609	0.207649	0.0	0.0
MSTRG.37469	MSTRG.37469	0.0	0.147077	0.0	0.0	0.0	0.0	0.141268	0.0	0.0	0.0	0.0	0.089302
MSTRG.25342	MSTRG.25342	0.084877	0.201048	0.038852	0.116935	0.0	0.124717	0.225106	0.131405	0.271583	0.088021	0.01393	0.176848
MSTRG.25341	MSTRG.25341	0.017789	0.043501	0.090282	0.187373	0.201135	0.183453	0.134297	0.190694	0.061916	0.024893	0.120595	0.01946
MSTRG.25347	MSTRG.25347	0.0	0.054285	0.0	0.0	0.13409	0.0	0.0	0.0	0.0	0.0	0.0	0.0
MSTRG.25345	MSTRG.25345	0.132362	0.12534	0.08576	0.10342699999999999	0.056718	0.196087	0.178598	0.063769	0.057339	0.022797	0.173285	0.147274
MSTRG.18073	MSTRG.18073	0.405754	0.173124	0.10802	0.162724	0.055174	0.0	0.398651	0.2449	0.106681	0.24304	0.193122	0.150376
MSTRG.43423	MSTRG.43423	0.0	0.000542	0.004637	0.001427	0.002821	0.00313	0.006053	0.00101	0.004004	0.001147	0.008082	0.008199
MSTRG.11583	MSTRG.11583	0.0	0.0	0.0	0.0	0.0	0.0	0.154512	0.0	0.0	0.0	0.0	0.0
MSTRG.11582	MSTRG.11582	0.028812	0.0	0.051515	0.0	0.0	0.00199	0.0	0.142945	0.025745	0.0	0.059858	0.0
MSTRG.11580	MSTRG.11580	0.0	0.0	0.0	0.0	0.0	0.0	0.0	0.0	0.0	0.0	0.0	0.0
MSTRG.46530	MSTRG.46530	0.074913	0.128024	0.073301	0.047251	0.032552	0.081001	0.128187	0.050015	0.154089	0.0	0.073981	0.01814
MSTRG.16580	MSTRG.16580	0.0	0.0	0.104422	0.0	0.0	0.118456	0.040157	0.0	0.133027	0.028875	0.089647	0.090743
MSTRG.16581	MSTRG.16581	0.083857	0.057215	0.2115	0.050984	0.0	0.133305	0.207565	0.174308	0.040498	0.155001	0.132055	0.048196
MSTRG.16587	MSTRG.16587	0.12628	0.167127	0.139429	0.075329	0.053232999999999996	0.165952	0.055186	0.07787	0.02241	0.107159	0.068319	0.107526
MSTRG.11053	MSTRG.11053	0.212662	0.051671	0.0	0.0	0.046175	0.0	0.111826	0.062832	0.045424	0.073331	0.117663	0.043287
MSTRG.47879	MSTRG.47879	0.064035	0.0	0.100227	0.129734	0.111703	0.054787	0.114618	0.068243	0.163147	0.0	0.0	0.0
MSTRG.9491	MSTRG.9491	0.293751	0.224315	0.0821	0.121568	0.246989	0.18998	0.158928	0.170481	0.370977	0.138533	0.345965	0.356329
MSTRG.18028	MSTRG.18028	0.002987	0.028859	0.00311	0.003375	0.0	0.004717	0.001215	0.001784	0.004396	0.000558	0.018082	0.008452
MSTRG.46535	MSTRG.46535	0.222017	0.122889	0.0	0.01457	0.0	0.093872	0.0	0.0	0.030968	0.056227	0.105434	0.083699
MSTRG.9497	MSTRG.9497	0.236927	0.245293	0.0	0.197353	0.1139	0.15895	0.105261	0.0	0.27115	0.051049	0.042296	0.271158
MSTRG.38300	MSTRG.38300	0.153217	0.298536	0.181784	0.170523	0.163746	0.224252	0.154389	0.13976	0.116945	0.081102	0.262499	0.332321
MSTRG.27250	MSTRG.27250	0.455256	1.0613190000000001	0.412486	0.376253	0.379875	0.447413	0.596388	0.612722	0.370902	0.5871999999999999	1.265963	0.443833
MSTRG.15778	MSTRG.15778	0.344385	0.566542	0.416296	0.195211	0.291847	0.258377	0.44699	0.324854	0.259599	0.529647	0.525485	0.420442
MSTRG.10723	MSTRG.10723	0.0	0.0	0.0	0.0	0.126182	0.0	0.039416	0.0	0.144696	0.0	0.0	0.0
MSTRG.23108	MSTRG.23108	0.14025	0.0	0.19356	0.062773	0.10564799999999999	0.055697	0.106332	0.21935	0.45064800000000005	0.116702	0.039699	0.034837
MSTRG.29182	MSTRG.29182	0.0	0.0	0.0	0.022677	0.047102	0.0	0.0	0.0	0.0	0.0	0.0	0.0
MSTRG.11553	MSTRG.11553	0.0	0.0	0.0	0.0	0.0	0.0	0.047662	0.237737	0.0	0.0	0.04711	0.0
MSTRG.46478	MSTRG.46478	0.212662	0.0	0.0	0.0	0.0	0.0	0.0	0.0	0.0	0.0	0.0	0.0
MSTRG.41847	MSTRG.41847	0.0	0.0	0.0	0.060406	0.0	0.0	0.0	0.0	0.0	0.052353	0.222331	0.0
MSTRG.43567	MSTRG.43567	0.076437	0.217885	0.07086	0.122394	0.19135	0.172762	0.229823	0.225586	0.092289	0.105337	0.235304	0.30388
MSTRG.43568	MSTRG.43568	0.157169	0.20030900000000001	0.053407	0.08591	0.23326	0.141792	0.218629	0.074989	0.052736	0.011834	0.16585	0.278289
MSTRG.43569	MSTRG.43569	0.066843	0.358683	0.036516	0.0	0.0302	0.068492	0.251256	0.289149	0.131909	0.0	0.289854	0.2539
MSTRG.38140	MSTRG.38140	0.382491	0.7305039999999999	0.532789	0.36107900000000004	0.113052	0.212289	0.22624900000000003	0.34846	0.456387	0.20718000000000003	0.8032200000000002	0.207273
MSTRG.10894	MSTRG.10894	0.392865	0.813669	0.758481	0.6696059999999999	0.301457	0.92319	0.6538170000000001	0.584928	0.5406420000000001	0.55327	0.846557	1.025198
MSTRG.33178	MSTRG.33178	0.036937	0.0	0.295429	0.0	0.0	0.0	0.171768	0.243982	0.173477	0.070802	0.116371	0.259324
MSTRG.17043	MSTRG.17043	0.613235	0.730412	0.158788	0.405498	0.269883	0.195691	0.394375	0.344537	0.376255	0.113556	0.683136	0.236624
MSTRG.17045	MSTRG.17045	0.500253	0.656518	0.469518	0.294967	0.343531	0.505682	0.488938	0.302144	0.403476	0.341553	0.512233	0.557415
MSTRG.12498	MSTRG.12498	0.164349	0.224267	0.07531	0.127584	0.1039	0.082167	0.060332	0.039762	0.274119	0.134965	0.017968	0.167308
MSTRG.6669	MSTRG.6669	0.051283	0.153445	0.059982	0.074057	0.087183	0.340632	0.073011	0.246779	0.079967	0.087207	0.192863	0.120796
MSTRG.3678	MSTRG.3678	0.22022599999999998	0.070044	0.13661	0.147852	0.106297	0.066626	0.119348	0.058735	0.09094	0.075247	0.120522	0.060861
MSTRG.4902	MSTRG.4902	0.007724	0.0	0.0	0.0	0.0	0.101846	0.0	0.0	0.0	0.0	0.052382	0.0
MSTRG.4907	MSTRG.4907	0.054922	0.042847	0.403848	0.081091	0.055785	0.138835	0.20793	0.0	0.090019	0.0	0.281188	0.203219
MSTRG.42769	MSTRG.42769	0.119687	0.408777	0.043772	0.079735	0.118122	0.072977	0.230004	0.142249	0.330412	0.071251	0.236809	0.299445
MSTRG.8590	MSTRG.8590	0.0	0.0	0.0	0.0	0.0	0.0	0.0	0.0	0.106999	0.0	0.0	0.0
MSTRG.773	MSTRG.773	0.533025	1.31867	2.153414	1.594982	1.280407	0.680222	0.744772	0.7059110000000001	0.511998	0.791811	1.529462	1.277719
MSTRG.46867	MSTRG.46867	0.176082	0.114728	0.098524	0.074725	0.088608	0.121883	0.25325	0.08944	0.16615	0.107116	0.266348	0.225538
MSTRG.18172	MSTRG.18172	0.0	0.048536	0.050014	0.084933	0.153498	0.043773	0.139829	0.109366	0.119566	0.07501	0.062519	0.164524
MSTRG.39952	MSTRG.39952	0.024148	0.11924	0.083368	0.26288100000000003	0.08620900000000001	0.266525	0.16898200000000002	0.078499	1.0360129999999999	0.488791	0.281701	0.174569
MSTRG.1740	MSTRG.1740	0.029901	0.0	0.328262	0.065738	0.052284	0.108899	0.078369	0.0	0.110874	0.103038	0.092389	0.008339
MSTRG.42182	MSTRG.42182	0.0434	0.019455	0.0	0.0	0.068717	0.039538	0.079183	0.101334	0.0	0.0382	0.24138	0.045768
MSTRG.1748	MSTRG.1748	0.106547	0.059741	0.0	0.0	0.019529	0.0	0.0	0.091015	0.14406	0.0	0.0	0.08746
MSTRG.42186	MSTRG.42186	0.015395	0.028824	0.075726	0.139526	0.0	0.070372	0.111347	0.0	0.0	0.100227	0.032266	0.15524
MSTRG.47293	MSTRG.47293	0.0	0.0	0.0	0.0	0.0	0.0	0.0	0.170723	0.0	0.0	0.0	0.0
MSTRG.23273	MSTRG.23273	0.0	0.0	0.0	0.0	0.073074	0.0	0.0	0.019679	0.030249	0.027947	0.0	0.161213
MSTRG.21636	MSTRG.21636	0.542694	0.37712	0.192936	0.181247	0.250522	0.318632	0.266309	0.205284	0.196191	0.180255	0.327496	0.33062800000000003
MSTRG.13549	MSTRG.13549	0.084526	0.159395	0.025219	0.044391	0.083377	0.168881	0.125564	0.031697	0.066364	0.037715	0.253375	0.187346
MSTRG.21630	MSTRG.21630	0.0	0.099277	0.0	0.0	0.0	0.111983	0.252147	0.064757	0.177869	0.0	0.211048	0.061944
MSTRG.21639	MSTRG.21639	0.0	0.0	0.0	0.059573	0.0	0.168144	0.0	0.0	0.0	0.0	0.0	0.029317
MSTRG.9246	MSTRG.9246	0.04933	0.219361	0.045795	0.0	0.047402	0.029387	0.121076	0.105217	0.0	0.047047	0.0	0.112123
MSTRG.9247	MSTRG.9247	0.0	0.0	0.0	0.0	0.179708	0.0	0.0	0.087495	0.0	0.0	0.0	0.0
MSTRG.9244	MSTRG.9244	0.0	0.0	0.0	0.0	0.0	0.0	0.0	0.0	0.0	0.080527	0.0	0.024852
MSTRG.9248	MSTRG.9248	0.025019	0.0	0.0	0.079137	0.0	0.162032	0.174508	0.067331	0.053732	0.0	0.089658	0.054596
MSTRG.24725	MSTRG.24725	0.203289	0.340339	0.121069	0.193212	0.18825	0.176122	0.339956	0.234551	0.239346	0.114058	0.170108	0.225886
MSTRG.33988	MSTRG.33988	0.0	0.0	0.0	0.08452	0.0	0.0	0.0	0.0	0.0	0.0	0.177572	0.055708
MSTRG.6434	MSTRG.6434	0.022757	0.0	0.0	0.058405	0.096064	0.190658	0.106561	0.031099	0.099993	0.070408	0.109873	0.108039
MSTRG.34378	MSTRG.34378	0.03826	0.127678	0.0	0.011459	0.01831	0.0	0.045832	0.060388	0.023818	0.07172100000000001	0.082558	0.027279
MSTRG.54	MSTRG.54	0.528536	0.373949	0.257631	0.155823	0.307863	0.611668	0.485082	0.328044	0.44277900000000003	0.328194	0.375429	0.228132
MSTRG.50	MSTRG.50	0.14441	0.0	0.020147	0.037901	0.047431	0.134246	0.281811	0.125265	0.070472	0.157156	0.056337	0.058403
MSTRG.33195	MSTRG.33195	0.275489	0.238247	0.037449	0.121672	0.135669	0.200344	0.163696	0.134019	0.123376	0.023041	0.35422	0.47715
MSTRG.28877	MSTRG.28877	0.30491	0.132	0.337796	0.057813	0.033915	0.070101	0.057401	0.140987	0.069469	0.207527	0.108234	0.0
MSTRG.28875	MSTRG.28875	0.297388	0.257657	0.096778	0.11919	0.1307	0.344452	0.320851	0.209497	0.200179	0.183771	0.289789	0.247541
MSTRG.6295	MSTRG.6295	0.0	0.0	0.05085	0.022974	0.0	0.0	0.189629	0.060085	0.0	0.0	0.152724	0.236945
MSTRG.6291	MSTRG.6291	0.042947	0.187427	0.093106	0.221646	0.086492	0.130083	0.132284	0.055693	0.194932	0.240573	0.280351	0.062455
MSTRG.18690	MSTRG.18690	0.013528	0.187706	0.124441	0.060327	0.177481	0.081073	0.087499	0.032341	0.020486	0.07455	0.098437	0.120535
MSTRG.44254	MSTRG.44254	0.0	0.0	0.015333	0.110061	0.0	0.022788	0.034931	0.127089	0.030432	0.0	0.0	0.019866
MSTRG.18799	MSTRG.18799	0.257968	0.0	0.0	0.0	0.0	0.0	0.0	0.0	0.0	0.0	0.082338	0.0
MSTRG.28686	MSTRG.28686	0.02161	0.0	0.0	0.058183	0.021413	0.0	0.0	0.048333	0.0	0.167776	0.15321	0.0
MSTRG.29838	MSTRG.29838	0.293857	0.237733	0.287449	0.337831	0.247827	0.256609	0.310376	0.394939	0.28807	0.439332	0.389796	0.371572
MSTRG.29839	MSTRG.29839	0.30095	0.212997	0.0	0.010486	0.025625	0.0	0.058038	0.059145	0.031076	0.06387	0.301799	0.021208
MSTRG.8929	MSTRG.8929	0.182762	0.21988	0.176732	0.150022	0.223052	0.276951	0.352405	0.112	0.296563	0.176962	0.227073	0.304376
MSTRG.20226	MSTRG.20226	0.0	0.0	0.0	0.0	0.0	0.0	0.0	0.0	0.054583	0.076922	0.0	0.0
MSTRG.20225	MSTRG.20225	0.12347	0.086384	0.119064	0.169546	0.037493	0.242758	0.240028	0.173684	0.208277	0.089194	0.110649	0.393264
MSTRG.20220	MSTRG.20220	1.746933	2.084578	2.925305	1.380109	3.600115	2.214848	2.442659	3.098165	2.491624	2.734821	1.117292	2.369602
MSTRG.31472	MSTRG.31472	0.0	0.0	0.0	0.0	0.13409	0.0	0.0	0.0	0.0	0.0	0.0	0.0
MSTRG.31475	MSTRG.31475	0.0	0.0	0.0	0.0	0.001412	0.0	0.071564	0.0	0.0	0.0	0.0	0.0
MSTRG.31474	MSTRG.31474	0.0	0.100907	0.0	0.0	0.0	0.0	0.039123	0.0	0.028327	0.0	0.150032	0.023941
MSTRG.31477	MSTRG.31477	0.0	0.0	0.0	0.0	0.0	0.0	0.034998	0.0	0.0	0.0	0.0	0.0
MSTRG.12966	MSTRG.12966	0.0	0.056444	0.215997	0.0	0.0	0.0	0.0	0.0	0.0	0.0	0.103993	0.0
MSTRG.14886	MSTRG.14886	0.292931	0.076761	0.11349	0.114461	0.082864	0.154899	0.16095	0.096731	0.065948	0.136821	0.35402	0.183761
MSTRG.14889	MSTRG.14889	0.0	0.0	0.0	0.0	0.0	0.0	0.0	0.0	0.197863	0.0	0.0	0.0
MSTRG.365	MSTRG.365	0.085312	0.0	0.0	0.334032	0.0	0.13296	0.152044	0.150213	0.0	0.0	0.06347	0.0
MSTRG.10544	MSTRG.10544	0.026143	0.0	0.0	0.0	0.0	0.179453	0.092308	0.042259	0.037577	0.1062	0.0	0.273182
MSTRG.28683	MSTRG.28683	0.134666	0.0	0.0	0.0	0.0	0.0	0.0	0.0	0.0	0.0	0.0	0.0
MSTRG.20603	MSTRG.20603	0.144252	0.171425	0.147586	0.072212	0.121046	0.182001	0.159231	0.020701	0.06859000000000001	0.221884	0.121026	0.350864
MSTRG.16624	MSTRG.16624	0.0	0.0	0.0	0.0	0.0	0.172208	0.0	0.0	0.0	0.0	0.0	0.0
MSTRG.16623	MSTRG.16623	0.0	0.0	0.10379	0.0	0.0	0.0	0.0	0.0	0.0	0.0	0.0	0.0
MSTRG.16622	MSTRG.16622	0.085464	0.026689	0.0	0.0	0.0	0.0	0.051359	0.0	0.209939	0.109858	0.0	0.0
MSTRG.11930	MSTRG.11930	0.0	0.0	0.0	0.0	0.0	0.0	0.0	0.0	0.0	0.021445	0.0	0.0
MSTRG.29489	MSTRG.29489	0.078779	0.03797	0.075908	0.0	0.0	0.074756	0.151	0.202773	0.092703	0.082428	0.219066	0.303003
MSTRG.22177	MSTRG.22177	0.0	0.0	0.0	0.024529	0.07291	0.053222	0.126175	0.037628	0.0	0.016057	0.141642	0.189754
MSTRG.23220	MSTRG.23220	0.0	0.0	0.0	0.184703	0.0	0.05732	0.0	0.100233	0.0	0.0	0.0	0.0
MSTRG.23226	MSTRG.23226	0.0	0.0	0.0	0.200059	0.076016	0.0	0.045429	0.0	0.0	0.0	0.0	0.0
MSTRG.23225	MSTRG.23225	0.10241	0.040603	0.0	0.151508	0.0	0.0	0.0	0.076602	0.0	0.122531	0.088086	0.184594
MSTRG.6660	MSTRG.6660	0.088331	0.068355	0.011247	0.024502	0.130755	0.073768	0.212353	0.168105	0.041955	0.031413	0.368216	0.13022
MSTRG.29159	MSTRG.29159	0.0	0.027465	0.050374	0.0	0.065732	0.059895	0.143922	0.035592	0.047098	0.159569	0.105072	0.274594
MSTRG.29158	MSTRG.29158	0.081879	0.09664	0.243397	0.214103	0.055494	0.089248	0.170062	0.092255	0.39002499999999996	0.063266	0.082311	0.08482
MSTRG.22798	MSTRG.22798	0.606102	0.46619	0.55268	0.496937	0.400755	0.752634	0.953607	0.559351	0.346646	0.497569	0.652288	0.828887
MSTRG.24794	MSTRG.24794	0.089865	0.075119	0.097583	0.067956	0.2314	0.155805	0.262138	0.136087	0.118098	0.055702	0.237561	0.244816
MSTRG.15519	MSTRG.15519	0.0	0.0	0.0	0.0	0.0	0.0	0.0	0.0	0.065954	0.0	0.0	0.0
MSTRG.24798	MSTRG.24798	0.08017	0.0	0.0	0.074285	0.226942	0.118463	0.072044	0.003577	0.0	0.0	0.076059	0.032794
MSTRG.24799	MSTRG.24799	0.0	0.0	0.069739	0.0	0.0	0.049858	0.002272	0.0	0.0	0.0	0.229086	0.021034
MSTRG.31366	MSTRG.31366	0.023035	0.079603	0.044402	0.023413	0.021562	0.033779	0.119602	0.155657	0.193536	0.038654	0.0	0.097699
MSTRG.26333	MSTRG.26333	0.171875	0.239708	0.071091	0.070098	0.080009	0.067368	0.118825	0.20100800000000002	0.247336	0.038162	0.129554	0.12277099999999999
MSTRG.26330	MSTRG.26330	0.0	0.0	0.0	0.187199	0.005099	0.0	0.032019	0.0	0.023573	0.073705	0.0	0.0
MSTRG.26334	MSTRG.26334	0.091128	0.0	0.0	0.056298	0.060489	0.121012	0.114222	0.101718	0.0	0.045933	0.038131	0.0
MSTRG.26335	MSTRG.26335	0.0	0.018935	0.0	0.016577	0.0	0.059601	0.071504	0.013217	0.116938	0.068983	0.0	0.0
MSTRG.14419	MSTRG.14419	0.065772	0.029996	0.062888	0.02927	0.15448	0.140035	0.181194	0.155641	0.11287	0.067406	0.234794	0.115918
MSTRG.14412	MSTRG.14412	0.223227	0.432203	0.259693	0.086599	0.357037	0.234688	0.185217	0.211478	0.280412	0.287719	0.278525	0.302444
MSTRG.24249	MSTRG.24249	0.057755	0.076282	0.0	0.0	0.0	0.056384	0.11248	0.035324	0.173723	0.115729	0.126698	0.201588
MSTRG.18569	MSTRG.18569	0.171557	0.24490800000000001	0.342082	0.22122999999999998	0.120857	0.24226799999999998	0.25141	0.186994	0.151115	0.248083	0.166921	0.332438
MSTRG.29036	MSTRG.29036	0.075431	0.160643	0.054563	0.069672	0.104201	0.072922	0.146138	0.105132	0.141556	0.055764	0.250713	0.193703
MSTRG.10916	MSTRG.10916	0.0	0.0	0.0	0.015298	0.028116	0.0517	0.0	0.0	0.0	0.036476	0.211843	0.0
MSTRG.39423	MSTRG.39423	0.0	0.010076	0.0	0.114769	0.0	0.0	0.079243	0.022459	0.0	0.0	0.0	0.0
MSTRG.23773	MSTRG.23773	0.125178	0.0	0.059562	0.077708	0.110044	0.132037	0.477776	0.180331	0.176097	0.0	0.0	0.026719
MSTRG.39424	MSTRG.39424	0.0	0.0	0.0	0.0	0.0	0.0	0.074577	0.0	0.0	0.0	0.0	0.054812
MSTRG.41650	MSTRG.41650	0.0	0.0	0.0	0.0	0.0	0.0	0.0	0.0	0.031702	0.0	0.0	0.0
MSTRG.43243	MSTRG.43243	0.015672	0.0	0.0	0.0	0.0	0.0	0.020611	0.057171	0.0	0.0	0.0	0.0
MSTRG.43248	MSTRG.43248	0.0	0.0	0.0	0.0	0.0	0.0	0.0	0.0	0.0	0.160383	0.0	0.0
MSTRG.45371	MSTRG.45371	0.118145	0.044265	0.0	0.0	0.0	0.159537	0.081505	0.0	0.0	0.0	0.112634	0.0
MSTRG.12518	MSTRG.12518	0.0	0.0	0.0	0.0	0.0	0.0	0.0	0.130273	0.0	0.0	0.031536	0.0
MSTRG.12510	MSTRG.12510	0.0	0.0	0.0	0.0	0.0	0.0	0.0	0.0	0.197863	0.0	0.0	0.026857
MSTRG.12513	MSTRG.12513	0.883271	0.795826	0.396051	0.548916	0.567891	0.793726	0.952313	0.694759	0.685869	0.3785	1.045022	0.840148
MSTRG.12514	MSTRG.12514	0.065629	0.100253	0.007632	0.196367	0.048012	0.146727	0.10536	0.047464	0.012608	0.087676	0.172876	0.11143
MSTRG.12516	MSTRG.12516	0.847483	0.775515	0.476272	0.77721	0.588335	0.72523	1.392909	0.94057	1.54415	0.59815	1.200271	0.884997
MSTRG.34951	MSTRG.34951	0.0	0.0	0.0	0.028774	0.0	0.0	0.0	0.0	0.185309	0.0	0.0	0.0
MSTRG.7949	MSTRG.7949	0.0	0.0	0.043708	0.082385	0.0	0.0	0.055005	0.0	0.0	0.126904	0.0	0.0
MSTRG.41408	MSTRG.41408	0.0	0.0	0.04545	0.001305	0.023985	0.112748	0.015031	0.0	0.141015	0.209525	0.02556	0.0
MSTRG.19184	MSTRG.19184	0.151789	0.109301	0.18735	0.200275	0.101144	0.074363	0.104112	0.028135	0.0	0.099938	0.102301	0.252264
MSTRG.45087	MSTRG.45087	0.0	0.0	0.0	0.0	0.0	0.0	0.0	0.0	0.0	0.0	0.0	0.079463
MSTRG.42532	MSTRG.42532	0.0	0.0	0.081684	0.0	0.0	0.0	0.0	0.150213	0.0	0.0	0.0	0.0
MSTRG.42530	MSTRG.42530	0.0	0.001058	0.004902	0.007218	0.001173	0.000614	0.0	0.014535	0.000656	0.0	0.0	0.008055
MSTRG.42531	MSTRG.42531	0.0	0.0	0.0	0.0	0.0	0.0	0.152594	0.0	0.0	0.090834	0.0	0.0
MSTRG.7384	MSTRG.7384	0.0	0.059985	0.029151	0.0	0.025193	0.063333	0.0	0.0	0.078612	0.0	0.044892	0.075932
MSTRG.32072	MSTRG.32072	0.0	0.0	0.0	0.072558	0.0	0.0	0.154512	0.0	0.0	0.0	0.0	0.0
MSTRG.32076	MSTRG.32076	0.0	0.0	0.0	0.0	0.291473	0.0	0.123521	0.0	0.0	0.0	0.0	0.061977
MSTRG.9898	MSTRG.9898	0.325484	0.254656	0.125511	0.240715	0.239592	0.277496	0.450622	0.237775	0.336481	0.160146	0.437079	0.434666
MSTRG.9895	MSTRG.9895	0.097886	0.323568	0.060569	0.133395	0.106598	0.257761	0.565459	0.304078	0.170819	0.035781	0.467825	0.414059
MSTRG.8416	MSTRG.8416	0.0	0.0	0.0	0.013414	0.0	0.0	0.0	0.0	0.0	0.026118	0.0	0.294602
MSTRG.4711	MSTRG.4711	0.24098	0.240699	0.327505	0.153311	0.118875	0.066634	0.207157	0.148162	0.088726	0.098161	0.330238	0.242102
MSTRG.4715	MSTRG.4715	0.0	0.223813	0.0	0.073767	0.0	0.0	0.0	0.0	0.0	0.0	0.0	0.0
MSTRG.41133	MSTRG.41133	0.065732	0.139714	0.04687	0.082746	0.176999	0.303357	0.113122	0.065548	0.044929	0.201397	0.168552	0.54035
MSTRG.20792	MSTRG.20792	0.093706	0.202799	0.0	0.027433	0.084131	0.283738	0.233726	0.104657	0.126994	0.186631	0.140433	0.065963
MSTRG.31676	MSTRG.31676	2.009686	2.108793	2.216022	1.166125	2.353079	2.500328	1.993947	2.559239	2.615098	2.763587	2.380155	1.831971
MSTRG.987	MSTRG.987	0.0	0.026546	0.0	0.0	0.027147	0.0	0.0	0.04032	0.2361	0.0	0.0	0.0
MSTRG.986	MSTRG.986	0.090965	0.149162	0.0	0.158599	0.022021	0.203466	0.267041	0.185216	0.123844	0.084168	0.022144	0.0
MSTRG.983	MSTRG.983	0.563683	0.227563	0.185473	0.383872	0.179793	0.316467	0.409902	0.346591	0.410505	0.180022	0.58299	0.450735
MSTRG.35705	MSTRG.35705	0.0	0.0	0.0	0.061961	0.225298	0.0	0.027725	0.011701	0.0	0.07276	0.049095	0.087992
MSTRG.35703	MSTRG.35703	0.141774	0.0	0.0	0.031925	0.0	0.0	0.044018	0.0	0.0	0.0	0.063339	0.051744
MSTRG.35702	MSTRG.35702	0.149651	0.0	0.0	0.0	0.027066	0.008154	0.143925	0.0	0.11139	0.0	0.105493	0.052828
MSTRG.989	MSTRG.989	0.141774	0.0	0.0	0.0	0.0	0.0	0.0	0.0	0.0	0.0	0.0	0.0
MSTRG.39855	MSTRG.39855	0.031588	0.27565	0.0	0.010052	0.073784	0.024406	0.0	0.0	0.0	0.037798	0.036804	0.061988
MSTRG.39854	MSTRG.39854	0.195689	0.118526	0.14683	0.0	0.189804	0.0	0.100542	0.0	0.048913	0.0	0.250511	0.13117
MSTRG.39859	MSTRG.39859	0.046939	0.175757	0.140768	0.06774	0.143754	0.075169	0.184788	0.0	0.097892	0.134064	0.195548	0.169307
MSTRG.5393	MSTRG.5393	0.0	0.0	0.0	0.000529	0.0	0.0	0.0	0.0	0.0	0.0	0.0	0.0
MSTRG.5395	MSTRG.5395	0.08235200000000001	0.147627	0.0	0.0	0.0	0.092223	0.021092	0.016158	0.038399	0.043979	0.034326	0.0
MSTRG.5397	MSTRG.5397	0.006348	0.058135	0.077406	0.013093	0.035926	0.0	0.131753	0.044223	0.078586	0.0	0.040151	0.039400000000000004
MSTRG.24422	MSTRG.24422	0.08425	0.0	0.0	0.112688	0.133271	0.316393	0.052133	0.231628	0.097026	0.025524	0.07619	0.0
MSTRG.37634	MSTRG.37634	0.028146	0.15084099999999998	0.0	0.0	0.029644	0.060129	0.0	0.0	0.00868	0.120003	0.052111	0.161944
MSTRG.5978	MSTRG.5978	0.061706	0.0	0.07203	0.065783	0.0	0.0	0.0	0.0	0.0	0.0	0.0	0.0
MSTRG.40826	MSTRG.40826	0.053312	0.148162	0.073513	0.060694	0.077332	0.088511	0.184691	0.057432	0.117848	0.133521	0.112379	0.186481
MSTRG.5974	MSTRG.5974	0.0	0.061282	0.0	0.0	0.0	0.0	0.0	0.0	0.0	0.0	0.0	0.0
MSTRG.37092	MSTRG.37092	0.0	0.206259	0.0	0.072633	0.0	0.0	0.035667	0.091574	0.108278	0.0	0.12727	0.040227
MSTRG.36177	MSTRG.36177	0.0	0.016029	0.08546	0.131594	0.0	0.0	0.243869	0.034537	0.0	0.027494	0.0	0.042285
MSTRG.33066	MSTRG.33066	0.016451	0.0	0.007801	0.040501	0.139024	0.190744	0.055974	0.032027	0.128175	0.0	0.033282	0.141834
MSTRG.3713	MSTRG.3713	0.0	0.0	0.0	0.0	0.0	0.0	0.076995	0.0	0.0	0.076662	0.0	0.0
MSTRG.29314	MSTRG.29314	0.041697	0.024792	0.048087000000000005	0.08047	0.192298	0.064081	0.023714	0.066859	0.0	0.0	0.15195	0.091695
MSTRG.29317	MSTRG.29317	0.0	0.0	0.083134	0.0	0.0	0.0	0.178511	0.150213	0.0	0.0	0.0	0.0
MSTRG.7535	MSTRG.7535	0.012352	0.0	0.0	0.0	0.0	0.0	0.0	0.0	0.0	0.0	0.0	0.0
MSTRG.29319	MSTRG.29319	0.028541	0.0	0.0	0.0	0.231603	0.0	0.13677	0.277436	0.11885199999999999	0.0	0.109115	0.032204
MSTRG.26936	MSTRG.26936	0.054983	0.482776	0.0	0.0338	0.071343	0.0	0.092113	0.043571	0.0	0.055473	0.375446	0.161219
MSTRG.26937	MSTRG.26937	3.166609	0.817285	0.792523	1.339418	0.133367	1.454768	2.537516	1.509694	0.560398	3.910148	2.964661	1.366658
MSTRG.32911	MSTRG.32911	0.10287	0.107766	0.037338	0.11306	0.138964	0.251673	0.149282	0.05981	0.065662	0.008369	0.143105	0.272477
MSTRG.32916	MSTRG.32916	0.0	0.0	0.0	0.100504	0.0	0.002755	0.013331	0.0	0.025585	0.0	0.0	0.0
MSTRG.32915	MSTRG.32915	0.0	0.0	0.062418	0.017889	0.0	0.317864	0.090355	0.0	0.032009	0.051755	0.0	0.0
MSTRG.32914	MSTRG.32914	0.289939	0.3552	0.331675	0.131525	0.062088	0.175216	0.298088	0.367008	0.262517	0.092892	0.199212	0.234347
MSTRG.6591	MSTRG.6591	0.439926	0.419128	0.221538	0.223071	0.228348	0.334016	0.473215	0.325323	0.274257	0.216275	0.510492	0.444417
MSTRG.9659	MSTRG.9659	0.0	0.044801	0.0	0.0	0.0	0.109506	0.0	0.0	0.0	0.0	0.0	0.044947
MSTRG.6596	MSTRG.6596	0.1923	0.075013	0.026421	0.030449	0.144219	0.167995	0.365454	0.139141	0.114772	0.136459	0.190149	0.121894
MSTRG.1907	MSTRG.1907	0.0	0.0	0.0	0.0	0.0	0.0	0.0	0.0	0.0	0.0	0.12727	0.0
MSTRG.38012	MSTRG.38012	0.0	0.0	0.124429	0.0	0.0	0.0	0.0	0.0	0.0	0.117169	0.0	0.0
MSTRG.1407	MSTRG.1407	0.070887	0.090516	0.077097	0.0	0.0	0.0	0.096705	0.114761	0.0	0.0	0.0	0.101413
MSTRG.47156	MSTRG.47156	0.0	0.0	0.0	0.0	0.0	0.089272	0.0	0.0	0.197863	0.0	0.0	0.0
MSTRG.1403	MSTRG.1403	0.396787	0.3054	0.03544	0.154959	0.205348	0.098335	0.375484	0.225705	0.063249	0.07495	0.190317	0.115222
MSTRG.47153	MSTRG.47153	0.0	0.0	0.0	0.0	0.0	0.118377	0.0	0.0	0.0	0.0	0.0	0.0
MSTRG.8230	MSTRG.8230	0.0	0.0	0.081065	0.0	0.0	0.0	0.0	0.0	0.0	0.0	0.0	0.0
MSTRG.23852	MSTRG.23852	0.0	0.0	0.0	0.0	0.0	0.028963	0.0	0.0	0.0	0.0	0.055537	0.003842
MSTRG.43930	MSTRG.43930	0.019867	0.035639	0.0	0.0	0.0	0.066466	0.099892	0.0	0.0	0.0	0.215224	0.0
MSTRG.30117	MSTRG.30117	0.0	0.0	0.140671	0.043863	0.049692	0.0	0.042945	0.0	0.0	0.028054	0.058619	0.0
MSTRG.13917	MSTRG.13917	0.0	0.0	0.0	0.03917	0.0	0.0	0.0	0.0	0.0	0.0	0.0	0.0
MSTRG.13912	MSTRG.13912	0.448223	0.457013	0.390689	0.467283	0.304684	0.488811	0.712315	0.602339	0.476311	0.393722	0.660791	0.414895
MSTRG.13913	MSTRG.13913	0.019089	0.082524	0.0	0.0	0.008642	0.0	0.012632	0.013632	0.027313	0.009671	0.038886	0.039587
MSTRG.13911	MSTRG.13911	0.0	0.0	0.0	0.0624	0.0	0.0	0.0	0.0	0.0	0.0	0.0	0.0
MSTRG.26510	MSTRG.26510	0.167484	0.125438	0.0	0.079455	0.212885	0.0	0.109846	0.081101	0.0	0.069232	0.0	0.146861
MSTRG.26515	MSTRG.26515	2.481869	2.624924	2.636374	2.628135	2.13519	2.36764	2.652852	2.456734	2.690047	2.541893	2.7495	2.484398
MSTRG.12060	MSTRG.12060	0.342565	0.434168	0.193805	0.280522	0.362381	0.677273	0.586915	0.652441	0.628609	0.396184	0.615522	0.472776
MSTRG.12067	MSTRG.12067	0.0	0.0	0.0	0.0	0.0	0.0	0.0	0.213043	0.0	0.0	0.0	0.0
MSTRG.12069	MSTRG.12069	0.0	0.136241	0.0	0.0	0.144382	0.148299	0.174916	0.0	0.270815	0.0	0.0	0.12629100000000001
MSTRG.8237	MSTRG.8237	0.0	0.0	0.162129	0.0	0.0	0.0	0.0	0.0	0.0	0.0	0.0	0.0
MSTRG.45321	MSTRG.45321	0.24088	0.282749	0.156788	0.220193	0.13294	0.218128	0.352981	0.202793	0.148766	0.16604	0.479188	0.398461
MSTRG.3020	MSTRG.3020	0.22962300000000002	0.363827	0.09553500000000001	0.209046	0.13289	0.230366	0.290674	0.19494899999999998	0.13267800000000002	0.174851	0.311989	0.247529
MSTRG.3021	MSTRG.3021	0.23203	0.146219	0.169512	0.038417	0.129327	0.124152	0.13073	0.058416	0.063311	0.094717	0.10279	0.054133
MSTRG.14186	MSTRG.14186	0.0	0.0	0.0	0.0	0.0	0.020426	0.0	0.0	0.0	0.0	0.0	0.0
MSTRG.3026	MSTRG.3026	0.180321	0.155397	0.0	0.0	0.024872	0.162527	0.045036	0.0	0.0	0.144274	0.128091	0.093272
MSTRG.28160	MSTRG.28160	0.001422	0.229801	0.057206	0.19492	0.046192	0.081287	0.178283	0.226325	0.04544	0.031644	0.013791	0.167697
MSTRG.28162	MSTRG.28162	0.022191	0.0	0.0	0.086817	0.0	0.0	0.335224	0.094047	0.0	0.15652	0.139112	0.183111
MSTRG.9704	MSTRG.9704	0.0	0.0	0.0	0.0	0.0	0.10015	0.0	0.064579	0.187586	0.036163	0.0	0.0
MSTRG.4558	MSTRG.4558	0.031057	0.059426	0.023093	0.39389	0.062698	0.055017	0.0	0.06883	0.212894	0.047906	0.0	0.066022
MSTRG.11742	MSTRG.11742	0.097503	0.036609	0.0	0.046046	0.0	0.134547	0.411554	0.044115	0.0	0.020589	0.06671	0.043424
MSTRG.25725	MSTRG.25725	0.0	0.030956	0.0	0.0	0.0	0.0	0.008174	0.0	0.140119	0.0	0.082382	0.034621
MSTRG.23070	MSTRG.23070	0.061588	0.019205	0.16835	0.119934	0.048956	0.198301	0.103359	0.179943	0.204393	0.090745	0.179911	0.145453
MSTRG.23071	MSTRG.23071	0.16238999999999998	0.115419	0.184558	0.431155	0.252866	0.118984	0.174483	0.106076	0.518956	0.149133	0.116215	0.094309
MSTRG.23076	MSTRG.23076	0.0	0.0	0.0	0.0	0.0	0.0	0.0	0.0	0.161745	0.0	0.0	0.0
MSTRG.23077	MSTRG.23077	0.0	0.09892	0.135108	0.046453	0.037992	0.168295	0.238349	0.22532	0.273997	0.063247	0.112987	0.0
MSTRG.23075	MSTRG.23075	0.0	0.149209	0.0	0.0	0.0	0.0	0.0	0.0	0.0	0.0	0.0	0.0
MSTRG.23079	MSTRG.23079	0.0	0.0	0.0	0.014997	0.034239	0.144377	0.028544	0.014067	0.113295	0.0	0.087542	0.0
MSTRG.45945	MSTRG.45945	0.04916	0.172109	0.15538	0.22158	0.037212	0.244943	0.279025	0.229582	0.0	0.160463	0.0	0.285295
MSTRG.28098	MSTRG.28098	0.204114	0.048273	0.0	0.079284	0.0	0.0	0.0	0.08571	0.007177	0.0	0.0	0.045808
MSTRG.18245	MSTRG.18245	0.055108	0.0	0.243194	0.0	0.0	0.0	0.025923	0.0	0.0	0.0	0.224519	0.129359
MSTRG.10957	MSTRG.10957	0.0	0.0	0.0	0.0	0.0	0.0	0.231768	0.0	0.0	0.0	0.0	0.0
MSTRG.10036	MSTRG.10036	0.23236	0.430398	0.071388	0.296123	0.048152	0.141484	0.280299	0.157268	0.212061	0.094384	0.471471	0.448633
MSTRG.14590	MSTRG.14590	0.0	0.0	0.0	0.03691	0.0	0.195043	0.09447	0.0	0.049684	0.0	0.04841	0.053748
MSTRG.42885	MSTRG.42885	0.347266	0.367362	0.131008	0.129246	0.138406	0.039273	0.185415	0.142271	0.131909	0.123076	0.162554	0.208979
MSTRG.14598	MSTRG.14598	0.420517	0.131506	0.18851	0.3304	0.034091	0.0	0.016499	0.091655	0.0	0.0	0.245135	0.056298
MSTRG.39384	MSTRG.39384	0.141774	0.0	0.0	0.0	0.0	0.0	0.0	0.0	0.0	0.0	0.0	0.0
MSTRG.39381	MSTRG.39381	0.53972	0.684364	0.729281	0.658147	0.471678	0.989998	0.735181	0.611501	0.562374	0.355125	0.612815	0.69896
MSTRG.40401	MSTRG.40401	0.165127	0.2177	0.154336	0.036	0.127363	0.1558	0.506299	0.636648	0.379844	0.1204	0.50146	0.255664
MSTRG.18792	MSTRG.18792	0.0	0.0	0.0	0.0	0.0	0.0	0.0	0.013022	0.0	0.0	0.243224	0.0
MSTRG.14623	MSTRG.14623	0.0	0.0	0.0	0.0	0.0	0.155696	0.0	0.0	0.0	0.0	0.0	0.0
MSTRG.39656	MSTRG.39656	0.019566	0.109369	0.073613	0.131764	0.048247	0.10504	0.129012	0.184268	0.08062	0.030884	0.103266	0.265895
MSTRG.17321	MSTRG.17321	0.107828	0.031582	0.053259	0.170015	0.044761	0.074652	0.20915	0.269625	0.12583899999999998	0.051272	0.169423	0.113607
MSTRG.19687	MSTRG.19687	0.0	0.0	0.0	0.042009	0.0	0.0	0.065132	0.0	0.055604	0.153845	0.0	0.0
MSTRG.41758	MSTRG.41758	0.0	0.0	0.147509	0.0	0.0	0.0	0.0	0.0	0.0	0.0	0.0	0.0
MSTRG.41757	MSTRG.41757	0.0	0.081424	0.0	0.0	0.0	0.0	0.179979	0.07906	0.0	0.0	0.160762	0.0
MSTRG.41756	MSTRG.41756	0.012312	0.001765	0.0	0.0	0.0	0.063539	0.048229	0.0	0.0	0.0	0.0	0.047381
MSTRG.13078	MSTRG.13078	0.175985	0.241004	0.0	0.139178	0.0	0.16236	0.285848	0.2423	0.096064	0.067892	0.0	0.174819
MSTRG.19534	MSTRG.19534	0.00487	0.032746	0.064047	0.0	0.060776	0.058483	0.061186	0.14792	0.143992	0.0	0.049839	0.09651
MSTRG.19535	MSTRG.19535	0.156284	0.065095	0.02294	0.059982	0.040167	0.048316	0.092312	0.177408	0.09798000000000001	0.058512	0.122517	0.114135
MSTRG.6935	MSTRG.6935	0.0	0.0	0.0	0.0	0.007986	0.080908	0.222933	0.008471	0.09379	0.0	0.0	0.0
MSTRG.6930	MSTRG.6930	0.0643	0.0	0.0	0.04252	0.0	0.0	0.0	0.073113	0.0	0.0	0.152724	0.0
MSTRG.6932	MSTRG.6932	0.320742	0.516367	0.335002	0.487614	0.525842	0.6323840000000001	0.7390220000000001	0.529336	0.549974	0.360885	0.678391	0.761146
MSTRG.6938	MSTRG.6938	0.0	0.0	0.0	0.116875	0.0	0.0	0.0	0.056032	0.0	0.068864	0.0	0.041371
MSTRG.2038	MSTRG.2038	0.066496	0.072624	0.0	0.0	0.0	0.0	0.0	0.075107	0.0	0.0	0.0	0.0
MSTRG.7042	MSTRG.7042	0.0	0.046124	6e-06	0.0	0.0	0.086265	0.0	0.0	0.00663	0.0	0.344666	0.0
MSTRG.2037	MSTRG.2037	0.0	0.200342	0.0	0.0	0.0	0.0	0.0	0.0	0.0	0.0	0.0	0.0
MSTRG.45126	MSTRG.45126	0.10354	0.017959	0.0	0.066522	0.08009	0.119779	0.249876	0.122482	0.12791	0.090358	0.250854	0.139582
MSTRG.45121	MSTRG.45121	0.0	0.0	0.0	0.039756	0.030268	0.0	0.0	0.105246	0.027819	0.040323	0.0	0.0
MSTRG.33510	MSTRG.33510	0.180106	0.205853	0.211669	0.104924	0.185988	0.296146	0.122751	0.038388	0.10455	0.227063	0.021494	0.064159
MSTRG.33513	MSTRG.33513	0.421596	0.408402	0.170455	0.313376	0.287121	0.555837	0.390315	0.182304	0.273897	0.137748	0.220896	0.15291
MSTRG.33515	MSTRG.33515	0.0	0.0	0.0	0.0	0.0	0.0	0.066888	0.0	0.0	0.153845	0.0	0.0
MSTRG.3347	MSTRG.3347	0.0	0.0	0.0	0.0	0.11033	0.0	0.0	0.0	0.0	0.0	0.0	0.0
MSTRG.18599	MSTRG.18599	0.312773	0.13525	0.080293	0.104813	0.0	0.079683	0.181952	0.0	0.041762	0.009188	0.077088	0.231838
MSTRG.41612	MSTRG.41612	0.327872	0.113361	0.233125	0.1047	0.138042	0.140527	0.0	0.240341	0.106638	0.129229	0.365251	0.076619
MSTRG.42479	MSTRG.42479	0.265465	0.16758499999999998	0.011305	0.0	0.137055	0.0	0.123766	0.060795	0.159951	0.089612	0.037988	0.053651
MSTRG.42473	MSTRG.42473	0.0	0.0	0.155653	0.0	0.0	0.0	0.15179	0.182635	0.0	0.0	0.0	0.049248
MSTRG.285	MSTRG.285	0.025607	0.183902	0.000994	0.095608	0.053967	0.127783	0.025528	0.000978	0.041761	0.002811	0.0	0.00168
MSTRG.44957	MSTRG.44957	0.22372	0.092122	0.166788	0.070904	0.046788	0.20215	0.060891	0.167109	0.229595	0.091574	0.194478	0.129568
MSTRG.46171	MSTRG.46171	0.0	0.0	0.229943	0.0	0.0	0.0	0.0	0.0	0.0	0.057199	0.0	0.0
MSTRG.20617	MSTRG.20617	0.085413	0.0	0.0	0.0	0.087378	0.176122	0.0	0.0	0.0	0.0	0.0	0.0
MSTRG.5404	MSTRG.5404	0.066301	0.0	0.0	0.0	0.0	0.0	0.0	0.0	0.0	0.0	0.0	0.0
MSTRG.20619	MSTRG.20619	0.0	0.0	0.110579	0.0	0.0	0.0	0.0	0.0	0.0	0.0	0.458172	0.0
MSTRG.869	MSTRG.869	0.222362	0.18987	0.061344	0.132389	0.051127	0.133997	0.239449	0.096716	0.086936	0.042285	0.229354	0.346199
MSTRG.5407	MSTRG.5407	0.063701	0.0	0.0	0.0	0.0	0.0	0.0	0.0	0.0	0.26162599999999997	0.098413	0.121708
MSTRG.170	MSTRG.170	0.176514	0.0	0.0	0.039878	0.142748	0.136757	0.119849	0.055875	0.04215	0.0	0.0	0.0
MSTRG.5585	MSTRG.5585	0.007122	0.0	0.0	0.0	0.075728	0.018242	0.086353	0.0	0.01606	0.2901	0.0	0.007685
MSTRG.45899	MSTRG.45899	0.0	0.0	0.0	0.041066	0.121197	0.0	0.0	0.0	0.095549	0.0	0.0	0.0
MSTRG.5142	MSTRG.5142	0.0	0.0	0.0	0.0	0.13409	0.0	0.0	0.0	0.0	0.0	0.0	0.0
MSTRG.21259	MSTRG.21259	0.0	0.0	0.0	0.0	0.0	0.0	0.14967	0.0	0.0	0.0	0.0	0.0
MSTRG.6580	MSTRG.6580	0.054251	0.022309	0.159382	0.0	0.0	0.029159	0.0	0.0	0.104772	0.120499	0.0	0.035317
MSTRG.6583	MSTRG.6583	0.0	0.0	0.0	0.0	0.0	0.0	0.333793	0.0	0.0	0.01879	0.114543	0.043371
MSTRG.22507	MSTRG.22507	0.561079	0.149913	0.0	0.070052	0.0	0.091107	0.067538	0.074162	0.0	0.095064	0.0	0.15168
MSTRG.22508	MSTRG.22508	0.23054	0.249302	0.2122	0.149519	0.146804	0.222401	0.342388	0.222091	0.162468	0.171119	0.323857	0.340548
MSTRG.9710	MSTRG.9710	0.0	0.0	0.035258	0.0	0.0	0.0	0.016453	0.015593	0.0	0.0	0.0	0.0
MSTRG.6053	MSTRG.6053	0.0	0.0	0.094493	0.0	0.0	0.0	0.0	0.0	0.0	0.0	0.0	0.0
MSTRG.6059	MSTRG.6059	0.037698	0.0	0.0	0.102411	0.0	0.135789	0.0	0.022551	0.04548	0.165589	0.0	0.139313
MSTRG.11509	MSTRG.11509	20.079285	18.546865	23.150387	10.61257	9.540659	11.076782	0.761546	12.052859	12.435313	18.412876	18.692545	15.827828
MSTRG.11503	MSTRG.11503	0.167912	0.103571	0.0	0.031026	0.051688	0.126751	0.104015	0.0	0.121039	0.143101	0.117742	0.314967
MSTRG.23672	MSTRG.23672	0.0	0.0	0.0	0.0	0.0	0.0	0.0	0.0	0.122021	0.0	0.0	0.0
MSTRG.23679	MSTRG.23679	0.01682	0.0	0.043848	0.0	0.0	0.135496	0.0	0.031311	0.040025	0.0	0.0	0.103994
MSTRG.27560	MSTRG.27560	0.0	0.0	0.0	0.0	0.034226	0.054499	0.0	0.0	0.002977	0.0	0.306498	0.0
MSTRG.46162	MSTRG.46162	0.0	0.0	0.047203	0.056081	0.0	0.0	0.280665	0.102361	0.0	0.0	0.0	0.0
MSTRG.10221	MSTRG.10221	0.045217	0.171255	0.0	0.01785	0.0	0.0	0.0	0.0	0.0	0.0	0.029214	0.0
MSTRG.47690	MSTRG.47690	0.0	0.0	0.076148	0.0	0.0	0.0	0.219192	0.0	0.0	0.0	0.0	0.0
MSTRG.47692	MSTRG.47692	0.0	0.0	0.0	0.0	0.0	0.0	0.0	0.150213	0.0	0.0	0.0	0.0
MSTRG.34492	MSTRG.34492	0.173238	0.04322	0.009537	0.026806	0.0	0.0	0.041313	0.030926	0.042676	0.078293	0.058258	0.016997
MSTRG.14020	MSTRG.14020	0.306943	0.257406	0.177128	0.202842	0.171621	0.277278	0.468655	0.298672	0.322321	0.179275	0.263239	0.409105
MSTRG.20936	MSTRG.20936	0.198601	0.33498300000000003	0.165487	0.110128	0.226151	0.127159	0.143934	0.43909200000000004	0.151112	0.098107	0.19135	0.075779
MSTRG.20930	MSTRG.20930	0.150326	0.0	0.0	0.0	0.0	0.280957	0.0	0.0	0.163944	0.0	0.115391	0.0
MSTRG.14701	MSTRG.14701	0.087494	0.0	0.0	0.0	0.0	0.081276	0.333926	0.0	0.091409	0.142239	0.105058	0.151055
MSTRG.26691	MSTRG.26691	0.0	0.0	0.071893	0.0	0.066311	0.088061	0.048778	0.0	0.0	0.0	0.047657	0.0
MSTRG.7470	MSTRG.7470	0.030572	0.063115	0.009069	0.0	0.0	0.0	0.167962	0.0	0.124456	0.250039	0.063781	0.206538
MSTRG.26693	MSTRG.26693	0.399524	0.367602	0.448717	0.285766	0.418963	0.514901	0.609656	0.710241	0.52837	0.430617	0.540814	0.462543
MSTRG.26692	MSTRG.26692	0.0	0.0	0.0	0.232481	0.0	0.3142	0.16508699999999998	0.040913	0.0	0.0	0.0	0.071763
MSTRG.17392	MSTRG.17392	0.05237	0.14525	0.004301	0.0	0.001779	0.0	0.109577	0.027897	0.097451	0.0	0.0	0.0
MSTRG.33742	MSTRG.33742	0.129744	0.225834	0.161314	0.22014399999999998	0.25753	0.292918	0.336608	0.284163	0.206168	0.11022699999999999	0.35677800000000004	0.258404
MSTRG.25144	MSTRG.25144	0.142439	0.18258	0.0	0.0	0.348886	0.032378	0.0	0.039752	0.0	0.059088	0.0	0.050804
MSTRG.25146	MSTRG.25146	0.067136	0.069409	0.13492	0.191805	0.177511	0.258664	0.110719	0.116007	0.216694	0.171093	0.135069	0.189804
MSTRG.21426	MSTRG.21426	0.0	0.0	0.0	0.0	0.0	0.0	0.0	0.0	0.0	0.0	0.224517	0.0
MSTRG.13276	MSTRG.13276	0.0	0.0	0.0	0.254109	0.0	0.0	0.0	0.207448	0.0	0.0	0.0	0.0
MSTRG.13275	MSTRG.13275	0.30969199999999997	0.927469	0.416716	0.212417	0.083822	0.343863	0.551301	0.182535	0.503178	0.565552	0.19022	0.28256
MSTRG.35800	MSTRG.35800	0.0	0.0	0.0	0.070068	0.0	0.0	0.0	0.0	0.0	0.0	0.011712	0.0
MSTRG.19338	MSTRG.19338	0.0	0.0	0.053733	0.187199	0.0	0.0	0.124912	0.0	0.0	0.0	0.0	0.059674
MSTRG.19339	MSTRG.19339	0.21192	0.16655999999999999	0.23363699999999998	0.220763	0.284402	0.206951	0.20384000000000002	0.154102	0.21335500000000002	0.159231	0.179487	0.095278
MSTRG.2236	MSTRG.2236	0.047813	0.0	0.0	0.0	0.0	0.0	0.0	0.0	0.0	0.199637	0.0	0.0
MSTRG.2234	MSTRG.2234	0.82612	0.919997	0.598941	0.921275	0.792416	1.404182	1.194886	0.858469	0.777131	0.511936	1.092885	1.097449
MSTRG.2235	MSTRG.2235	0.0	0.0	0.0	0.0	0.0	0.0	0.025429	0.0	0.0	0.0	0.0	0.198661
MSTRG.13895	MSTRG.13895	0.0	0.0	0.0	0.164784	0.025051	0.0	0.0	0.031317	0.038692	0.0	0.0	0.0
MSTRG.31578	MSTRG.31578	0.079388	0.329409	0.078461	0.0	0.048956	0.0	0.196862	0.044871	0.124988	0.0	0.256229	0.156714
MSTRG.45459	MSTRG.45459	0.037271	0.143532	0.138717	0.237163	0.041905	0.215888	0.360945	0.131543	0.092238	0.130717	0.182836	0.126526
MSTRG.45457	MSTRG.45457	0.0	0.0	0.0	0.0	0.201135	0.0	0.0	0.0	0.0	0.0	0.0	0.0
MSTRG.41346	MSTRG.41346	0.026255	0.0	0.0	0.056937	0.045713	0.033356	0.0	0.0	0.024983	0.0	0.357127	0.041872
MSTRG.41340	MSTRG.41340	0.076461	0.0	0.0	0.0	0.0	0.0	0.018991	0.095406	0.0	0.0	0.132803	0.0
MSTRG.1388	MSTRG.1388	0.025412	0.036982	0.057427	0.0	0.026105	0.027038	0.086135	0.0	0.113695	0.110436	0.0	0.139981
MSTRG.3187	MSTRG.3187	0.141774	0.0	0.0	0.0	0.0	0.0	0.0	0.0	0.0	0.0	0.0	0.0
MSTRG.3181	MSTRG.3181	0.0	0.0	0.0	0.0	0.090384	0.056571	0.0	0.0	0.0	0.0	0.0	0.222547
MSTRG.22261	MSTRG.22261	0.136949	0.12762400000000002	0.05056	0.17455199999999998	0.0	0.024182000000000002	0.244615	0.071893	0.054497	0.048483	0.122251	0.144964
MSTRG.22262	MSTRG.22262	0.086259	0.054704	0.33791899999999997	0.047096	0.050205	0.123917	0.071977	0.076272	0.042186999999999995	0.365329	0.06261800000000001	0.130043
MSTRG.8661	MSTRG.8661	0.910846	0.922851	0.614474	0.8377870000000001	0.548885	0.855854	0.8230040000000001	0.636097	0.542139	0.7260880000000001	0.679098	0.867432
MSTRG.4326	MSTRG.4326	0.098416	0.0	0.154784	0.030493	0.0	0.0	0.0	0.0	0.051867	0.05875	0.0	0.0
MSTRG.4327	MSTRG.4327	0.0	0.0	0.0	0.0	0.204211	0.0	0.0	0.0	0.0	0.0	0.0	0.0
MSTRG.4323	MSTRG.4323	0.084354	0.059652	0.0	0.044813	0.40139400000000003	0.062689	0.0	0.054744	0.139121	0.117217	0.079703	0.0
MSTRG.4321	MSTRG.4321	0.171144	0.031719	0.0	0.0	0.014253	0.0	0.0	0.135387	0.0	0.0	0.077521	0.054986
MSTRG.42107	MSTRG.42107	0.027432	0.088848	0.07579	0.042098	0.050284	0.273649	0.022489	0.0	0.041786	0.035037	0.039227	0.089804
MSTRG.42106	MSTRG.42106	0.039509	0.122408	0.04787	0.054533	0.021543	0.050666	0.057997	0.211023	0.080896	0.027779	0.136438	0.051896
MSTRG.42104	MSTRG.42104	0.103339	0.184945	0.04728	0.174617	0.076721	0.233267	0.267658	0.37123	0.253691	0.052515	0.181487	0.260268
MSTRG.42108	MSTRG.42108	0.0	0.0	0.0	0.0	0.0	0.058045	0.044993	0.0	0.118509	0.0	0.152034	0.0
MSTRG.39700	MSTRG.39700	0.0	0.0	0.0	0.0	0.0	0.0	0.15425	0.0	0.0	0.04511	0.0	0.103437
MSTRG.16021	MSTRG.16021	0.0	0.021929	0.0	0.0	0.0	0.143299	0.0	0.0	0.0	0.0	0.0	0.0
MSTRG.15037	MSTRG.15037	0.238685	0.277088	0.181389	0.09695	0.096338	0.098522	0.157001	0.164126	0.112477	0.069643	0.204742	0.172686
MSTRG.10202	MSTRG.10202	0.0	0.058184	0.041873	0.155602	0.048706	0.055906	0.082072	0.035642	0.145922	0.117634	0.083163	0.073094
MSTRG.10201	MSTRG.10201	0.008661	0.231599	0.294956	0.198499	0.446484	0.16908299999999998	0.256772	0.227858	0.169182	0.104687	0.324037	0.17047400000000001
MSTRG.42818	MSTRG.42818	0.085523	0.115183	0.030227	0.0	0.039671	0.118726	0.067733	0.0	0.022158	0.0	0.030827	0.024978
MSTRG.42815	MSTRG.42815	0.636189	0.46490999999999993	0.225047	0.34070599999999995	0.241318	0.35026500000000005	0.544123	0.411347	0.399128	0.261461	0.578561	0.628765
MSTRG.3963	MSTRG.3963	0.0	0.0	0.0	0.0	0.0	0.0	0.154522	0.0	0.0	0.0	0.0	0.0
MSTRG.3962	MSTRG.3962	0.31502	0.107565	0.246692	0.10503	0.104341	0.125259	0.395771	0.098416	0.12879	0.128816	0.22843	0.418038
MSTRG.18458	MSTRG.18458	0.0	0.122884	0.060367	0.019474	0.0	0.0	0.0	0.0	0.0	0.0	0.0	0.0
MSTRG.5339	MSTRG.5339	0.087413	0.174037	0.126557	0.31881	0.174508	0.376861	0.529221	0.400172	0.369289	0.134006	0.541541	0.252807
MSTRG.33237	MSTRG.33237	0.0	0.0	0.0	0.0332	0.0	0.0	0.0	0.162972	0.0	0.054487	0.039649	0.0
MSTRG.42931	MSTRG.42931	0.0	0.0	0.0	0.0	0.021101	0.0	0.078243	0.0	0.0	0.0	0.0	0.0
MSTRG.42934	MSTRG.42934	0.0	0.0	0.0	0.095402	0.0	0.0	0.033804	0.11409	0.0	0.0	0.0	0.0
MSTRG.42938	MSTRG.42938	0.991736	0.927533	1.4229420000000002	1.132072	1.187962	1.101502	1.196846	1.070891	1.410682	1.416359	1.505522	1.741825
MSTRG.44442	MSTRG.44442	0.178738	0.312317	0.154777	0.127755	0.211411	0.46234	0.20146	0.104471	0.284506	0.269984	0.220726	0.40708
MSTRG.32548	MSTRG.32548	0.093299	0.027431	0.0	0.0	0.038625	0.136526	0.082684	0.0	0.037225	0.106286	0.0	0.0
MSTRG.12303	MSTRG.12303	0.382578	0.126918	0.049852	0.076865	0.088097	0.046664	0.049834	0.219085	0.117116	0.319972	0.205228	0.15607
MSTRG.18452	MSTRG.18452	0.0	0.0	0.0	0.0	0.0	0.0	0.0	0.0	0.058759	0.0	0.288787	0.0
MSTRG.120	MSTRG.120	0.0	0.0	0.0	0.0	0.0	0.0	0.0	0.0	0.0	0.0	0.103875	0.0
MSTRG.8305	MSTRG.8305	0.4600929999999999	0.15877200000000002	0.255548	0.307747	0.043006	0.160168	0.298949	0.306775	0.149092	0.018441	0.22373099999999999	0.018735
MSTRG.27746	MSTRG.27746	0.449388	0.500186	0.340797	0.6570879999999999	0.71217	0.6907909999999999	0.40263	0.539604	0.510333	0.313318	0.723716	0.6745760000000001
MSTRG.7652	MSTRG.7652	0.167238	0.121252	0.024042	0.068613	0.090159	0.244478	0.317255	0.077599	0.093212	0.105295	0.212571	0.243409
MSTRG.19621	MSTRG.19621	0.0	0.0	0.0	0.0	0.0	0.0	0.0	0.0	0.0	0.0	0.104743	0.0
MSTRG.31166	MSTRG.31166	0.0	0.0	0.032271	0.0	0.0	0.0	0.0	0.0	0.0	0.0	0.0	0.0
MSTRG.21961	MSTRG.21961	0.272718	0.304725	0.244586	0.082191	0.062556	0.145169	0.331173	0.167652	0.205025	0.127896	0.296796	0.296776
MSTRG.13265	MSTRG.13265	1.09219	1.113484	0.750663	0.716562	0.77868	0.964933	1.250279	1.01824	0.695917	0.76605	1.369089	1.244327
MSTRG.36678	MSTRG.36678	0.0	0.0	0.0	0.0	0.029509	0.0	0.0	0.114335	0.0	0.0	0.0	0.0
MSTRG.16518	MSTRG.16518	0.0	0.0	0.0	0.0	0.0	0.0	0.0	0.0	0.0	0.0	0.0	0.140255
MSTRG.30781	MSTRG.30781	0.154117	0.214505	0.072309	0.09511	0.070603	0.076992	0.178682	0.145458	0.186441	0.049205	0.06847	0.184526
MSTRG.30785	MSTRG.30785	0.0	0.0	0.03142	0.0	0.119191	0.0	0.0	0.0	0.0	0.0	0.0	0.0
MSTRG.28357	MSTRG.28357	0.092546	0.170501	0.073139	0.030213	0.056827	0.055869	0.068092	0.067439	0.044997	0.12025	0.261503	0.183298
MSTRG.12874	MSTRG.12874	0.0	0.0	0.0	0.0	0.0	0.0	0.009969	0.0	0.064252	0.0	0.218001	0.056393
MSTRG.31783	MSTRG.31783	0.0619	0.07067	0.047915	0.063784	0.073446	0.0	0.056838	0.076045	0.046404	0.078983	0.205632	0.093223
MSTRG.17206	MSTRG.17206	0.014339	0.078235	0.06268	0.073455	0.048094	0.070754	0.0735	0.087412	0.079953	0.078269	0.18696	0.072884
MSTRG.37789	MSTRG.37789	0.0	0.050775	0.0	0.0	0.0	0.0	0.068031	0.0	0.0	0.0	0.0	0.0
MSTRG.37784	MSTRG.37784	0.245084	0.193275	0.145456	0.091404	0.070674	0.106948	0.140608	0.198031	0.097325	0.116685	0.304104	0.140324
MSTRG.37783	MSTRG.37783	0.0	0.057748	0.0	0.0	0.026369	0.0	0.009697	0.024198	0.0	0.011908	0.0	0.214451
MSTRG.37782	MSTRG.37782	0.074452	0.042281	0.02352	0.189009	0.066397	0.120424	0.137029	0.037481	0.148238	0.169318	0.185071	0.266671
MSTRG.18192	MSTRG.18192	0.0	0.0	0.0	0.0	0.0	0.0	0.037921	0.0	0.0	0.0	0.0	0.220052
MSTRG.25573	MSTRG.25573	0.0	0.0	0.0	0.0	0.0	0.0	0.0	0.0	0.0	0.088933	0.0	0.0
MSTRG.37252	MSTRG.37252	0.0	0.0	0.0	0.0	0.001661	0.0	0.0	0.0	0.003598	0.0	0.0	0.0
MSTRG.29407	MSTRG.29407	0.159994	0.31636	0.063327	0.180203	0.055649	0.108922	0.116991	0.092763	0.203826	0.115602	0.258636	0.294287
MSTRG.29408	MSTRG.29408	0.0	0.0	0.0	0.0	0.276133	0.0	0.0	0.037206	0.034562	0.056948	0.0	0.0
MSTRG.8826	MSTRG.8826	0.079493	0.0	0.0	0.0	0.0	0.0	0.0	0.0	0.0	0.0	0.0	0.0
MSTRG.25428	MSTRG.25428	0.063635	0.050229	0.03157	0.208719	0.080543	0.085155	0.36958	0.09159	0.113407	0.070195	0.112275	0.031208
MSTRG.11312	MSTRG.11312	0.40598899999999993	0.9168649999999999	0.43363299999999994	0.382273	0.522242	0.643793	0.941301	0.6515040000000001	0.531243	0.450906	0.9042629999999999	0.743408
MSTRG.22710	MSTRG.22710	0.0	0.0	0.0	0.0	0.0	0.0	0.0	0.0	0.0	0.153845	0.0	0.0
MSTRG.22713	MSTRG.22713	0.0	0.0	0.0	0.0	0.0	0.0	0.0	0.0	0.228779	0.0	0.0	0.0
MSTRG.22716	MSTRG.22716	0.296983	0.146684	0.327453	0.419694	0.106908	0.54402	0.531931	0.264144	0.369853	0.24044	0.203181	0.571759
MSTRG.2222	MSTRG.2222	0.013449	0.023144	0.0	0.0	0.125792	0.025653	0.011981	0.075618	0.027695	0.15705	0.0	0.150557
MSTRG.5927	MSTRG.5927	0.384237	0.033864	0.354602	0.239489	0.123041	0.379425	0.38833	0.308608	0.396279	0.187686	0.33371	0.503859
MSTRG.39895	MSTRG.39895	0.078228	0.092516	0.05215	0.152513	0.247249	0.269632	0.289646	0.192577	0.143292	0.026749	0.063417	0.070015
MSTRG.24718	MSTRG.24718	0.0	0.0	0.0	0.0	0.0	0.0	0.0	0.0	0.0	0.153845	0.0	0.0
MSTRG.27060	MSTRG.27060	0.0	0.0	0.15907	0.20792	0.065527	0.029243	0.138186	0.0	0.0	0.0	0.201999	0.126242
MSTRG.4388	MSTRG.4388	0.0	0.0	0.032449	0.0	0.042359	0.0	0.0	0.05439	0.16648	0.021931	0.116626	0.035218
MSTRG.28601	MSTRG.28601	0.162225	0.129081	0.101561	0.045915	0.049007	0.228359	0.164028	0.084723	0.0	0.0	0.278591	0.034644
MSTRG.41960	MSTRG.41960	0.0	0.24811	0.053939	0.14793099999999998	0.0	0.134124	0.0	0.061287	0.238643	0.108289	0.0	0.13763
MSTRG.17944	MSTRG.17944	0.212662	0.0	0.0	0.0	0.0	0.0	0.0	0.0	0.0	0.350186	0.0	0.0
MSTRG.17949	MSTRG.17949	0.382208	0.825766	0.106274	0.416251	0.490676	0.375065	0.645135	0.383547	0.360034	0.211419	0.673405	1.048406
MSTRG.10997	MSTRG.10997	0.18416	0.037457	0.555442	0.085716	0.027915	0.147194	0.13894	0.12124	0.244435	0.126436	0.250675	0.372244
MSTRG.26828	MSTRG.26828	0.0	0.0	0.0	0.0	0.0	0.0	0.0	0.004024	0.001599	0.0	0.0	0.003694
MSTRG.12591	MSTRG.12591	0.451189	0.34761	0.338819	0.272468	0.152099	0.269455	0.566857	0.655542	0.413175	0.308996	0.484614	0.465657
MSTRG.12590	MSTRG.12590	0.274587	0.242786	0.419883	0.266543	0.235428	0.480287	0.485959	0.429705	0.317832	0.198716	0.334193	0.430312
MSTRG.12592	MSTRG.12592	0.314819	0.315218	0.15967	0.208341	0.242465	0.277087	0.340681	0.317726	0.297693	0.109036	0.231716	0.440091
MSTRG.1954	MSTRG.1954	0.0	0.0	0.0	0.039094	0.0	0.0	0.0	0.136519	0.0	0.0	0.0	0.044678
MSTRG.1952	MSTRG.1952	0.061423	0.0	0.0	0.0	0.0	0.14157	0.0	0.0	0.035583	0.042129	0.0	0.0
MSTRG.1953	MSTRG.1953	0.0	0.247563	0.0	0.0	0.0	0.16078900000000002	0.193464	0.038683	0.023839	0.051158	0.10370199999999999	0.0
MSTRG.38771	MSTRG.38771	0.0	0.0	0.0	0.0	0.0	0.0	0.0	0.0	0.0	0.0	0.0	0.272679
MSTRG.8823	MSTRG.8823	0.150336	0.0	0.0	0.0	0.319041	0.639825	0.0	0.141505	0.0	0.31475	0.106243	0.351634
MSTRG.33783	MSTRG.33783	0.258734	0.214168	0.076561	0.070661	0.270858	0.147809	0.437745	0.171905	0.202331	0.18876	0.351265	0.306488
MSTRG.33789	MSTRG.33789	0.050548	0.0	0.0	0.0	0.068356	0.335895	0.290607	0.039613	0.0	0.0	0.066857	0.036546
MSTRG.19102	MSTRG.19102	0.009778	0.091704	0.06643	0.080246	0.04787	0.0	0.097314	0.0	0.126424	0.149331	0.087049	0.227107
MSTRG.19101	MSTRG.19101	0.243421	0.0	0.0	0.03689	0.0	0.0	0.0	0.00918	0.0	0.0	0.0	0.0
MSTRG.19107	MSTRG.19107	0.0	0.0	0.0	0.0	0.0	0.0	0.0	0.0	0.0	0.0	0.0	0.272072
MSTRG.19105	MSTRG.19105	0.112007	0.0	0.035484	0.0	0.0	0.0	0.035741	0.0	0.139362	0.107034	0.416322	0.051467
MSTRG.19109	MSTRG.19109	0.0	0.0	0.0	0.0	0.0	0.0	0.0	0.0	0.0	0.153845	0.0	0.0
MSTRG.32782	MSTRG.32782	0.468704	0.495124	0.385102	0.427841	0.333257	0.42322	0.636599	0.47459	0.361699	0.36954	0.438054	0.506938
MSTRG.18858	MSTRG.18858	0.0	0.0	0.0	0.0	0.0	0.0	0.0	0.0	0.015852	0.153845	0.0	0.0
MSTRG.8148	MSTRG.8148	0.0	0.0	0.0	0.249598	0.0	0.0	0.0	0.0	0.0	0.0	0.0	0.0
MSTRG.4821	MSTRG.4821	3.26157	8.082793	9.173436	4.535365	5.38174	4.799873	5.907268	12.501163	5.512698	9.650167	5.474268	9.065855
MSTRG.4820	MSTRG.4820	0.0	0.0	0.0	0.0	0.039036	0.0	0.0	0.0	0.0	0.0	0.0	0.0
MSTRG.4823	MSTRG.4823	0.066949	0.018435	0.16305	0.0	0.055218	0.028478	0.128829	0.141121	0.08503400000000001	0.003793	0.109555	0.25017599999999995
MSTRG.4825	MSTRG.4825	0.0	0.121736	0.0	0.0	0.0	0.0	0.0	0.0	0.0	0.0	0.0	0.0
MSTRG.4827	MSTRG.4827	0.1248	0.304258	0.112757	0.127147	0.127035	0.155125	0.215626	0.21753	0.110315	0.04595	0.177298	0.300886
MSTRG.2797	MSTRG.2797	0.101914	0.0	0.0	0.0	0.0	0.0	0.0	0.0	0.0	0.06599	0.107023	0.0
MSTRG.42600	MSTRG.42600	0.023457	0.052087	0.025253	0.0	0.0	0.0	0.060775	0.234697	0.019746	0.055011	0.0	0.109707
MSTRG.8498	MSTRG.8498	0.049396	0.134378	0.040558	0.021445	0.162463	0.034421	0.047954	0.054844	0.049221	0.034825	0.193941	0.025049
MSTRG.4799	MSTRG.4799	0.0	0.0	0.0	0.102216	0.082771	0.174123	0.141165	0.014964	0.116086	0.112425	0.030814	0.0
MSTRG.4798	MSTRG.4798	0.0	0.080095	0.0	0.0	0.0	0.0	0.0	0.0	0.0	0.0	0.152724	0.0
MSTRG.4792	MSTRG.4792	0.0	0.149209	0.0	0.0	0.0	0.0	0.0	0.0	0.0	0.0	0.0	0.0
MSTRG.9364	MSTRG.9364	0.103767	0.0	0.069663	0.0	0.0	0.0	0.0	0.023843	0.0	0.0	0.0	0.0
MSTRG.9363	MSTRG.9363	0.0	0.0	0.0	0.0	0.0	0.0	0.0	0.0	0.0	0.0	0.152724	0.0
MSTRG.1172	MSTRG.1172	0.0	0.0	0.248095	0.0	0.0	0.0	0.0	0.0	0.0	0.0	0.192772	0.061174
MSTRG.1174	MSTRG.1174	0.066483	0.069534	0.328646	0.0	0.034684	0.0	0.0	0.072336	0.0	0.0	0.0	0.126881
MSTRG.21002	MSTRG.21002	0.136917	0.093261	0.038721	0.062273999999999996	0.0	0.166376	0.10644200000000001	0.023876	0.177238	0.114382	0.10302	0.043769
MSTRG.30548	MSTRG.30548	0.070489	0.0	0.0	0.0	0.192472	0.124918	0.063801	0.02595	0.050577	0.0	0.0577	0.025893
MSTRG.34437	MSTRG.34437	0.070972	0.076301	0.020056	0.187672	0.058109	0.190213	0.320338	0.149883	0.275082	0.064583	0.116676	0.097537
MSTRG.34432	MSTRG.34432	0.116566	0.077857	0.271158	0.052786	0.071203	0.366921	0.131081	0.139078	0.2426	0.169572	0.290871	0.274656
MSTRG.34433	MSTRG.34433	0.195727	0.210396	0.173503	0.062569	0.189332	0.177124	0.256251	0.131416	0.218014	0.123884	0.244267	0.359435
MSTRG.34430	MSTRG.34430	0.135239	0.341099	0.093713	0.0	0.038357	0.107214	0.117071	0.048651	0.125204	0.054191	0.097844	0.101442
MSTRG.34439	MSTRG.34439	0.0	0.088876	0.207949	0.070132	0.0	0.040968	0.133855	0.053064	0.163165	0.0	0.062584	0.07169
MSTRG.13311	MSTRG.13311	0.0	0.071464	0.066685	0.04119	0.0	0.08206	0.073387	0.040373	0.012021	0.117208	0.169626	0.012406
MSTRG.38898	MSTRG.38898	0.0	0.0	0.0	0.0	0.0	0.0	0.0	0.146622	0.0	0.0	0.0	0.0
MSTRG.5460	MSTRG.5460	0.0	0.0	0.0	0.0	0.310805	0.0	0.0	0.0	0.0	0.0	0.0	0.0
MSTRG.13314	MSTRG.13314	0.0	0.025637	0.132322	0.0	0.114737	0.055681	0.02761	0.0	0.043516	0.0	0.034114	0.190876
MSTRG.37017	MSTRG.37017	0.069942	0.074604	0.0	0.0	0.0	0.0	0.296406	0.294919	0.031663	0.203844	0.173087	0.236801
MSTRG.34617	MSTRG.34617	0.002514	0.008433	0.0	0.0	0.0	0.113767	0.018169	0.091897	0.004219	0.0	0.0	0.0
MSTRG.38146	MSTRG.38146	0.054889	0.222129	0.0	0.064653	0.0	0.137714	0.094521	0.139363	0.034838	0.095675	0.20369500000000001	0.217806
MSTRG.38234	MSTRG.38234	0.0	0.203881	0.0	0.0	0.084008	0.0	0.0	0.0	0.0	0.0	0.0	0.0
MSTRG.22254	MSTRG.22254	0.110568	0.08777	0.0	0.0	0.13409	0.029576	0.094848	0.0	0.062951	0.0	0.0	0.198281
MSTRG.23093	MSTRG.23093	0.041984	0.0	0.0	0.0	0.17533	0.199336	0.166817	0.0	0.282841	0.043348	0.0	0.0
MSTRG.17042	MSTRG.17042	0.0	0.0	0.039443	0.0	0.233957	0.0	0.0	0.0	0.033076	0.0	0.0	0.0
MSTRG.36050	MSTRG.36050	0.101714	0.031247	0.149458	0.0	0.086594	0.0	0.127109	0.07964	0.021882	0.057037	0.191888	0.085853
MSTRG.30840	MSTRG.30840	0.0	0.110217	0.0	0.0	0.0	0.0	0.0	0.0	0.0	0.076922	0.0	0.0
MSTRG.30846	MSTRG.30846	0.0	0.0	0.0	0.0	0.0	0.0	0.0	0.049247	0.0	0.0	0.0	0.002461
MSTRG.8808	MSTRG.8808	0.29914799999999997	0.37499499999999997	0.260368	0.271449	0.126311	0.27683	0.34180900000000003	0.24404800000000001	0.358621	0.53166	0.27286299999999997	0.315249
MSTRG.8807	MSTRG.8807	0.0	0.045112	0.0	0.0	0.0	0.001858	0.025597	0.037896	0.167115	0.151669	0.124378	0.0
MSTRG.8803	MSTRG.8803	0.0	0.036677	0.01571	0.0	0.0	0.0	0.0	0.0	0.010149	0.026012	0.010809	0.0
MSTRG.32994	MSTRG.32994	0.0	0.0	0.0	0.030506	0.290032	0.110892	0.088701	0.214471	0.0	0.046438	0.040726	0.100359
MSTRG.32998	MSTRG.32998	0.00422	0.159633	0.0	0.024035	0.013523	0.075756	0.028349	0.105222	0.108909	0.0	0.073671	0.023559
MSTRG.35505	MSTRG.35505	0.052594	0.085762	0.0	0.203668	0.01101	0.0	0.085639	0.159464	0.0	0.055041	0.108385	0.136556
MSTRG.35502	MSTRG.35502	0.069359	0.139154	0.135472	0.02422	0.081803	0.060923	0.288548	0.098523	0.108205	0.069665	0.250217	0.179125
MSTRG.38850	MSTRG.38850	0.0	0.22195900000000002	0.0	0.11859	0.095821	0.0	0.139417	0.09510199999999999	0.034738	0.038648	0.0	0.08310200000000001
MSTRG.31080	MSTRG.31080	0.0	0.0	0.0	0.0	0.0	0.0	0.228199	0.001239	0.023291	0.0	0.0	0.0
MSTRG.38851	MSTRG.38851	0.0	0.020776	0.0	0.0	0.0	0.0	0.0	0.086515	0.0	0.0	0.0	0.0
MSTRG.37867	MSTRG.37867	0.0	0.373022	0.035466	0.0	0.007217	0.0	0.0	0.064936	0.089084	0.051816	0.172079	0.157271
MSTRG.2065	MSTRG.2065	0.0	0.008503	0.0	0.283092	0.0	0.0	0.0	0.0	0.0	0.0	0.0	0.0
MSTRG.14967	MSTRG.14967	0.098104	0.105352	0.27256	0.269766	0.056283	0.057116	0.138089	0.235747	0.092708	0.0	0.144773	0.084807
MSTRG.14965	MSTRG.14965	0.242787	0.221215	0.066613	0.006519	0.16083	0.207082	0.110759	0.0	0.242926	0.0	0.174315	0.326616
MSTRG.14962	MSTRG.14962	0.11873	0.0	0.324259	0.131634	0.0	0.0	0.0	0.0	0.0	0.0	0.0	0.0
MSTRG.14960	MSTRG.14960	0.0	0.0	0.0	0.104647	0.0	0.0	0.021937	0.035457	0.0	0.0	0.026605	0.0
MSTRG.13992	MSTRG.13992	0.0	0.0	0.204873	0.0	0.086998	0.0	0.0	0.0	0.0	0.0	0.0	0.0
MSTRG.26591	MSTRG.26591	0.18614	0.073783	0.0	0.231831	0.134467	0.008479	0.302443	0.220981	0.193599	0.062003	0.143694	0.131929
MSTRG.13998	MSTRG.13998	0.0	0.0	0.0	0.0	0.0	0.0	0.0	0.0	0.0	0.0	0.0	0.158926
MSTRG.28253	MSTRG.28253	0.367154	0.219205	0.170903	0.202542	0.09757	0.286665	0.306298	0.195189	0.277707	0.130044	0.247547	0.323649
MSTRG.28255	MSTRG.28255	0.0	0.0	0.0	0.0	0.0	0.0	0.0	0.0	0.0	0.0	0.0	0.317853
MSTRG.27648	MSTRG.27648	0.0	0.117979	0.33961	0.0	0.093997	0.0	0.0	0.0	0.0	0.0	0.0	0.0
MSTRG.23345	MSTRG.23345	0.31303200000000003	0.398238	0.163138	0.286329	0.075713	0.26349	0.16714	0.189089	0.481239	0.209706	0.560481	0.141966
MSTRG.23349	MSTRG.23349	0.178314	0.306288	0.055014	0.27986	0.143602	0.119091	0.159704	0.218788	0.120683	0.223874	0.179947	0.206652
MSTRG.16474	MSTRG.16474	0.0	0.0	0.0	0.0	0.0	0.0	0.052219	0.0	0.138284	0.018567	0.196961	0.0
MSTRG.16473	MSTRG.16473	0.05254	0.0	0.032812	0.017921	0.042602	0.118594	0.024375	0.043374	0.055456	0.048305	0.275676	0.052504
MSTRG.32873	MSTRG.32873	0.0	0.05807	0.104113	0.038317	0.002537	0.118593	0.259163	0.236931	0.156437	0.0	0.063896	0.092349
MSTRG.29619	MSTRG.29619	0.0	0.089477	0.05552	0.154695	0.066614	0.0	0.122219	0.095769	0.20571	0.0	0.323863	0.050591
MSTRG.11292	MSTRG.11292	0.0	0.0	0.1127	0.045468	0.047013	0.0	0.349772	0.0	0.0	0.20755	0.145274	0.032221
MSTRG.11291	MSTRG.11291	0.0	0.0	0.0	0.0	0.0	0.0	0.0	0.183142	0.0	0.009094	0.0	0.0
MSTRG.11296	MSTRG.11296	0.025387	0.081487	0.021392	0.057341	0.02441	0.044992	0.138417	0.042471	0.03638	0.008623	0.027045	0.020023
MSTRG.22699	MSTRG.22699	0.0	0.0	0.0	0.0	0.0	0.0	0.0	0.0	0.197863	0.0	0.0	0.028687
MSTRG.22691	MSTRG.22691	0.0	0.0	0.0	0.0	0.0	0.0	0.0	0.0	0.0	0.011498	0.159229	0.0
MSTRG.22693	MSTRG.22693	0.0	0.0	0.0	0.0	0.103675	0.087524	0.0	0.0	0.0	0.0	0.018673	0.0
MSTRG.24696	MSTRG.24696	0.0	0.0	0.175421	0.068134	0.063783	0.102341	0.251117	0.080114	0.082829	0.028829	0.0	0.039946
MSTRG.11121	MSTRG.11121	0.0	0.0	0.0	0.0	0.0	0.0	0.0	0.044497	0.0	0.0	0.0	0.138536
MSTRG.11122	MSTRG.11122	0.398578	0.0	0.0	0.350854	0.0	0.465967	0.0	0.0	0.0	0.0	0.0	0.597437
MSTRG.26274	MSTRG.26274	0.082138	0.035336	0.228085	0.010942	0.010294	0.033345	0.061761	0.0	0.112475	0.0	0.021404	0.070252
MSTRG.15063	MSTRG.15063	0.0	0.0	0.0	0.0	0.0	0.0	0.0	0.0	0.0	0.0	0.0	0.171749
MSTRG.40950	MSTRG.40950	0.126721	0.060105	0.011314	0.0	0.0	0.0	0.041533999999999995	0.0	0.200851	0.182173	0.0	0.160683
MSTRG.24522	MSTRG.24522	0.006524	0.0	0.090149	0.137683	0.097202	0.035706	0.07764	0.113034	0.095986	0.05396	0.578033	0.220599
MSTRG.14519	MSTRG.14519	0.74307	1.001407	0.5743	0.48639599999999994	0.5660590000000001	0.5587960000000001	0.565562	0.888879	0.910283	0.8504659999999999	0.821242	0.7833669999999999
MSTRG.14518	MSTRG.14518	0.0	0.0	0.031596	0.0	0.0	0.0	0.0	0.0	0.0	0.0	0.162645	0.022838
MSTRG.14514	MSTRG.14514	0.370334	0.056502	0.242002	0.0	0.0	0.132092	0.0	0.352338	0.0	0.125282	0.064009	0.167691
MSTRG.40480	MSTRG.40480	0.030984	0.0	0.0	0.087607	0.0	0.0	0.0	0.0	0.0	0.0	0.039192	0.181292
MSTRG.47451	MSTRG.47451	0.23487	0.261386	0.085646	0.294509	0.140355	0.141666	0.223854	0.100523	0.173778	0.013652	0.226058	0.098003
MSTRG.2508	MSTRG.2508	0.0	0.246833	0.113019	0.319458	0.099322	0.226341	0.142031	0.348718	0.077355	0.279729	0.0	0.11284
MSTRG.46503	MSTRG.46503	0.0	0.0	0.0	0.0	0.0	0.113321	0.0	0.0	0.0	0.0	0.0	0.179838
MSTRG.11265	MSTRG.11265	0.0	0.0	0.0	0.0	0.0	0.0	0.0	0.0	0.197863	0.0	0.0	0.0
MSTRG.39308	MSTRG.39308	0.0	0.03984	0.0	0.0	0.0	0.053888	0.0	0.150213	0.0	0.0	0.159179	0.138119
MSTRG.43361	MSTRG.43361	0.035911	0.039385	0.0	0.059422	0.031174	0.164053	0.039608	0.0366	0.048009	0.03686	0.015505	0.019442
MSTRG.43368	MSTRG.43368	0.0	0.0	0.0	0.0	0.0	0.0	0.0	0.0	0.0	0.299506	0.060115	0.0
MSTRG.347	MSTRG.347	0.057942	0.046744	0.287381	0.071631	0.087191	0.029883	0.077337	0.096054	0.060509	0.041883	0.012458	0.030582
MSTRG.19604	MSTRG.19604	0.0	0.247345	0.128037	0.012101	0.0	0.0	0.0	0.069316	0.081981	0.088245	0.0	0.032676
MSTRG.18952	MSTRG.18952	0.011426	0.009475	0.0	0.016126	0.0	0.017023	0.113181	0.0	0.0	0.0	0.0	0.0
MSTRG.18951	MSTRG.18951	0.0	0.0	0.0	0.017188	0.0	0.0	0.0	0.150213	0.0	0.0	0.0	0.0
MSTRG.5360	MSTRG.5360	0.0	0.0	0.0	0.0	0.0	0.062437	0.04876	0.166527	0.0	0.0	0.152724	0.0
MSTRG.3676	MSTRG.3676	0.06315	0.15207	0.0	0.182601	0.0	0.102349	0.266408	0.0257	0.0	0.035625	0.240574	0.187993
MSTRG.16805	MSTRG.16805	0.150776	0.293163	0.038763	0.073419	0.060394	0.06657	0.114045	0.032039	0.073544	0.038156	0.091513	0.053606
MSTRG.16804	MSTRG.16804	0.317712	0.451593	0.15193	0.0	0.0	0.451436	0.0	0.356959	0.0	0.164807	0.0	0.552304
MSTRG.16803	MSTRG.16803	0.0	0.0	0.0	0.0	0.0	0.042436	0.019314	0.0	0.0	0.07501	0.070488	0.029755
MSTRG.16802	MSTRG.16802	0.269335	0.0	0.0	0.386498	0.301644	0.35382	0.335032	0.429405	0.19886	0.269265	0.301371	0.0
MSTRG.2616	MSTRG.2616	0.0	0.133766	0.0	0.066311	0.066556	0.124942	0.069598	0.0	0.08326	0.0	0.076919	0.054443
MSTRG.27408	MSTRG.27408	0.181306	0.108617	0.295111	0.144357	0.033022	0.133824	0.126419	0.181907	0.277241	0.108547	0.27167	0.115152
MSTRG.44838	MSTRG.44838	0.016427	0.026945	0.0	0.0	0.142768	0.293782	0.211285	0.033241	0.036901	0.0	0.032203	0.104513
MSTRG.33595	MSTRG.33595	0.0	0.0	0.0	0.0	0.0	0.06593	0.0	0.0	0.0	0.0	0.0	0.0
MSTRG.40101	MSTRG.40101	0.294143	0.373949	0.37716700000000003	0.456611	0.4938949999999999	0.313975	0.763404	0.438513	0.29844200000000004	0.6569529999999999	0.516205	0.5332129999999999
MSTRG.40100	MSTRG.40100	0.139389	0.064201	0.030522	0.086068	0.086863	0.396879	0.147786	0.147529	0.160538	0.088578	0.042295	0.124846
MSTRG.28490	MSTRG.28490	0.0	0.0	0.105995	0.086122	0.076357	0.0	0.048898	0.051412	0.029444	0.069444	0.0	0.0
MSTRG.46271	MSTRG.46271	0.039572	0.0	0.194734	0.0	0.0	0.207669	0.079124	0.080884	0.228738	0.0	0.0	0.0
MSTRG.32240	MSTRG.32240	0.095566	0.043885	0.036688	0.127571	0.0	0.0	0.026154	0.075467	0.138164	0.039892	0.06747	0.042927
MSTRG.4616	MSTRG.4616	0.141556	0.031085	0.0	0.0	0.08153	0.0	0.011445	0.029208	0.0	0.063152	0.0	0.0
MSTRG.4617	MSTRG.4617	0.175442	0.378587	0.075848	0.173056	0.094879	0.213032	0.241623	0.203036	0.089166	0.020063	0.232304	0.169832
MSTRG.4615	MSTRG.4615	0.580802	0.727577	0.756936	0.48877200000000004	0.22164	0.307072	0.388279	0.647838	0.537582	0.5138419999999999	0.67548	0.578408
MSTRG.4619	MSTRG.4619	0.035135	0.0	0.0	0.188827	0.201135	0.0	0.0	0.0	0.0	0.0	0.087318	0.0
MSTRG.7143	MSTRG.7143	0.137227	0.231427	0.159631	0.23879	0.194653	0.281142	0.491351	0.462881	0.234126	0.282581	0.39500599999999997	0.055974
MSTRG.46868	MSTRG.46868	0.136158	0.158227	0.593098	0.132809	0.0	0.037569	0.0	0.0	0.02736	0.045224	0.056832	0.045533
MSTRG.10631	MSTRG.10631	0.0	0.0	0.0	0.078385	0.0	0.0	0.0	0.0	0.0	0.180139	0.062155	0.107799
MSTRG.31300	MSTRG.31300	0.043583	0.0315	0.0	0.0	0.0	0.197322	0.154512	0.053409	0.087451	0.0	0.0	0.0
MSTRG.5054	MSTRG.5054	0.0	0.0	0.0	0.0	0.0	0.264183	0.0	0.0	0.0	0.0	0.0	0.0
MSTRG.5052	MSTRG.5052	0.0	0.043242	0.0	0.0	0.292788	0.0	0.179345	0.0	0.036805	0.041159	0.0	0.301527
MSTRG.21122	MSTRG.21122	0.002908	0.0	0.032085	0.039116	0.233966	0.25784	0.092105	0.043505	0.128106	0.007272	0.088235	0.073375
MSTRG.30663	MSTRG.30663	0.120637	0.056855	0.0	0.289761	0.0	0.0	0.0	0.280628	0.084597	0.0	0.0	0.175108
MSTRG.34573	MSTRG.34573	0.151114	0.096638	0.117247	0.17519	0.054787	0.097578	0.13404	0.052702	0.051895	0.018732	0.100836	0.07811
MSTRG.34572	MSTRG.34572	0.088535	0.051349	0.027813	0.070493	0.0	0.052321	0.240908	0.131672	0.280927	0.134855	0.137707	0.08711
MSTRG.34577	MSTRG.34577	0.0	0.0	0.0	0.0	0.0	0.0	0.0	0.0	0.0	0.0	0.0	0.158926
MSTRG.34574	MSTRG.34574	0.013869	0.0	0.13129	0.0	0.0	0.058388	0.121482	0.024491	0.056157	0.0	0.0	0.038868
MSTRG.34579	MSTRG.34579	0.0	0.0	0.162129	0.0	0.064354	0.0	0.0	0.0	0.0	0.0	0.0	0.0
MSTRG.6507	MSTRG.6507	0.298257	0.061445	0.0	0.049167	0.0	0.057223	0.069177	0.0	0.080582	0.031328	0.048173	0.0
MSTRG.38917	MSTRG.38917	0.0	0.0	0.180707	0.0	0.0	0.0	0.0	0.0	0.0	0.0	0.0	0.0
MSTRG.1739	MSTRG.1739	0.116977	0.11529299999999999	0.28076100000000004	0.220907	0.283644	0.271922	0.19905	0.180085	0.189362	0.039073	0.318608	0.211773
MSTRG.28988	MSTRG.28988	0.0	0.0	0.0	0.0	0.0	0.0	0.0	0.0	0.0	0.150128	0.0	0.0
MSTRG.29053	MSTRG.29053	0.0	0.0	0.0	0.033099	0.0	0.037012	0.1151	0.0	0.0	0.0	0.102259	0.0
MSTRG.29056	MSTRG.29056	0.122034	0.001889	0.022575	0.019088	0.032532	0.010404	0.017277	0.003169	0.0	0.095747	0.063957	0.066052
MSTRG.29054	MSTRG.29054	0.0	0.0	0.0	0.0	0.0	0.0	0.046035	0.0	0.0	0.0	0.177727	0.01758
MSTRG.33928	MSTRG.33928	0.168346	0.205771	0.168305	0.088129	0.206932	0.185226	0.24536	0.249069	0.13147	0.237231	0.223499	0.37267
MSTRG.36154	MSTRG.36154	0.0	0.002824	0.0	0.003573	0.006057	0.0	0.0	0.0	0.0	0.0	0.0	0.000821
MSTRG.24329	MSTRG.24329	0.203101	0.152573	0.147734	0.15687	0.022741	0.21829	0.335598	0.161782	0.17165	0.165202	0.404115	0.28217
MSTRG.16726	MSTRG.16726	0.133271	0.106415	0.019979	0.101119	0.03894	0.027465	0.32975	0.067244	0.065379	0.0	0.123828	0.227471
MSTRG.32536	MSTRG.32536	0.160361	0.083884	0.041027	0.128528	0.017988	0.045534	0.315243	0.17934	0.047053	0.005816	0.045538	0.054171
MSTRG.39953	MSTRG.39953	0.367044	0.312299	0.578166	0.176817	0.464767	0.299344	0.460146	0.43593	0.429006	0.507952	0.932398	0.346308
MSTRG.47619	MSTRG.47619	0.450083	0.49183	0.292012	0.302173	0.30746	0.37867	0.592406	0.440808	0.354526	0.308213	0.542761	0.618839
MSTRG.47615	MSTRG.47615	0.0	0.0	0.32645	0.0	0.211781	0.038675	0.0	0.0	0.0	0.0	0.0	0.0
MSTRG.47612	MSTRG.47612	0.0	0.000175	0.0	0.0	0.0	0.005578	0.003056	0.000322	0.0	0.0	0.0	0.00036
MSTRG.47613	MSTRG.47613	0.0	0.053613	0.0	0.0	0.0	0.10949	0.0	0.010852	0.0	0.0	0.118172	0.160069
MSTRG.14779	MSTRG.14779	0.0	0.005688	0.009861	0.0	0.0	0.0	0.0	0.043035	0.0	0.0	0.005531	0.0
MSTRG.11853	MSTRG.11853	0.0	0.0	0.0	0.0	0.179005	0.0	0.0	0.0	0.0	0.0	0.0	0.0
MSTRG.15911	MSTRG.15911	0.0	0.0	0.0	0.0	0.097275	0.0	0.0	0.0	0.15988	0.0	0.0	0.0
MSTRG.31278	MSTRG.31278	0.0	0.0	0.0	0.0	0.0	0.0	0.0	0.0	0.086389	0.0	0.0	0.0
MSTRG.20318	MSTRG.20318	0.090035	0.0	0.0	0.102744	0.25874	0.063009	0.059145	0.110717	0.0	0.057692	0.069854	0.0
MSTRG.31270	MSTRG.31270	0.0	0.024944	0.0	0.0	0.0	0.133369	0.0	0.159386	0.039019	0.0	0.027397	0.117375
MSTRG.23958	MSTRG.23958	0.0	0.0	0.0	0.029048	0.0	0.067564	0.0	0.22532	0.0	0.0	0.0	0.0
MSTRG.20237	MSTRG.20237	0.209619	0.042747	0.0	0.0	0.0	0.0	0.0	0.0	0.0	0.0	0.0	0.0
MSTRG.39563	MSTRG.39563	1.044467	0.920177	2.602534	0.771199	2.118777	1.32175	2.025865	2.452991	2.341026	2.335575	2.178966	1.899891
MSTRG.26416	MSTRG.26416	0.0	0.0	0.0	0.0	0.22011	0.0	0.0	0.0	0.0	0.0	0.0	0.0
MSTRG.12145	MSTRG.12145	0.210008	0.364626	0.353432	0.201055	0.319921	0.169894	0.311215	0.069533	0.107698	0.142729	0.368509	0.092495
MSTRG.12140	MSTRG.12140	0.058554	0.147726	0.076132	0.164112	0.229228	0.27248	0.151026	0.230349	0.202042	0.104688	0.134768	0.219326
MSTRG.23323	MSTRG.23323	0.0	0.0	0.0	0.0	0.0	0.0	0.0	0.0	0.0	0.231717	0.0	0.0
MSTRG.3105	MSTRG.3105	0.06941	0.008505	0.16838	0.101772	0.008743	0.064638	0.0	0.208766	0.12981	0.0	0.045701	0.019684
MSTRG.3104	MSTRG.3104	0.537309	0.445011	0.578678	0.516928	0.69801	0.5506449999999999	0.658852	0.391915	0.542858	0.503809	0.488962	0.514763
MSTRG.16398	MSTRG.16398	0.11762	0.271339	0.22488	0.15831	0.0	0.075667	0.158232	0.072881	0.084275	0.0	0.183269	0.123609
MSTRG.16396	MSTRG.16396	0.255706	0.232442	0.270838	0.120064	0.179811	0.148643	0.208778	0.159358	0.177918	0.143559	0.267911	0.165915
MSTRG.16394	MSTRG.16394	0.0	0.0	0.10118	0.0	0.0	0.097262	0.0	0.2029	0.0	0.0	0.058981	0.0
MSTRG.40087	MSTRG.40087	0.39573800000000003	0.17757	0.048951	0.06561700000000001	0.11502899999999999	0.19599	0.090718	0.082488	0.179018	0.016617	0.068623	0.053459
MSTRG.4455	MSTRG.4455	0.075283	0.0	0.0	0.042728	0.0	0.0	0.0	0.0	0.197863	0.0	0.0	0.0
MSTRG.4450	MSTRG.4450	0.0	0.162929	0.0	0.0	0.0	0.0	0.058016	0.0	0.197863	0.0	0.0	0.0
MSTRG.11629	MSTRG.11629	0.0	0.0	0.243194	0.0	0.0	0.0	0.0	0.0	0.0	0.05697	0.0	0.0
MSTRG.11626	MSTRG.11626	0.0	0.0	0.0	0.395027	0.21325300000000003	0.075365	0.272135	0.109944	0.123996	0.0	0.010915	0.0
MSTRG.25444	MSTRG.25444	0.414407	0.0	0.014854	0.030044	0.0	0.0	0.076202	0.0	0.0	0.0	0.128758	0.0
MSTRG.25447	MSTRG.25447	0.289093	0.0	0.0	0.0	0.0	0.0	0.0	0.0	0.0	0.0	0.0	0.0
MSTRG.25446	MSTRG.25446	0.036394	0.114792	0.24493499999999999	0.17302800000000002	0.289298	0.031794	0.044548	0.155072	0.193016	0.031977	0.287138	0.25971500000000003
MSTRG.25440	MSTRG.25440	0.0	0.0	0.0	0.0	0.0	0.0	0.0	0.150213	0.0	0.0	0.0	0.0
MSTRG.33223	MSTRG.33223	0.0	0.0	0.0	0.0	0.060885	0.0	0.030029	0.0	0.0	0.0	0.0	0.018067
MSTRG.46201	MSTRG.46201	0.0	0.0	0.0	0.185585	0.0	0.0	0.0	0.0	0.0	0.0	0.0	0.0
MSTRG.18360	MSTRG.18360	0.182014	0.254096	0.106561	0.215924	0.254104	0.34567	0.066582	0.061674	0.099906	0.245362	0.079331	0.143355
MSTRG.24884	MSTRG.24884	0.161499	0.098506	0.0	0.018375	0.0	0.123333	0.0	0.0	0.0	0.144606	0.053074	0.0
MSTRG.40335	MSTRG.40335	0.0	0.030062	0.0	0.0	0.0	0.045653	0.0	0.0	0.177433	0.0	0.0	0.0
MSTRG.13488	MSTRG.13488	0.0	0.0	0.064098	0.0	0.0	0.0	0.060772	0.0	0.0	0.046511	0.0	0.253583
MSTRG.10289	MSTRG.10289	0.141774	0.0	0.0	0.0	0.0	0.038055	0.0	0.0	0.0	0.0	0.0	0.0
MSTRG.14706	MSTRG.14706	0.515367	0.647527	0.507268	0.448813	0.414304	1.059001	0.858819	0.646328	0.639266	0.449835	0.689817	0.722056
MSTRG.14700	MSTRG.14700	0.0	0.0	0.176937	0.052547	0.064644	0.0	0.0	0.085105	0.052478	0.086686	0.0	0.0
MSTRG.39514	MSTRG.39514	0.072632	0.056699	0.084931	0.0	0.302528	0.110415	0.102216	0.021376	0.023033	0.169347	0.07601	0.025428
MSTRG.6439	MSTRG.6439	0.092884	0.159127	0.016627	0.078856	0.104492	0.106745	0.09724	0.063956	0.047893	0.090484	0.05663	0.149864
MSTRG.10822	MSTRG.10822	0.248785	0.427128	0.127856	0.069543	0.188569	0.303572	0.411045	0.208323	0.329666	0.197712	0.498874	0.37616
MSTRG.41894	MSTRG.41894	0.0	0.118472	0.0	0.0	0.0	0.034577	0.054841	0.080482	0.025897	0.316914	0.0	0.010913
MSTRG.42240	MSTRG.42240	0.0	0.0	0.0	0.0	0.0	0.0	0.0	0.0	0.0	0.153845	0.0	0.0
MSTRG.13730	MSTRG.13730	0.529694	0.390578	0.051649	0.146174	0.19966	0.538852	0.769596	0.394988	0.473628	0.341245	0.295665	0.588261
MSTRG.32899	MSTRG.32899	0.0	0.0	0.0	0.050606	0.208228	0.043968	0.094146	0.0	0.081582	0.0	0.0	0.0
MSTRG.32896	MSTRG.32896	0.004809	0.0	0.025562	0.046094	0.01175	0.095473	0.125395	0.087326	0.087042	0.0	0.0	0.02331
MSTRG.32894	MSTRG.32894	0.0	0.0	0.15996	0.173178	0.019717	0.065502	0.0	0.0	0.09211	0.0	0.0	0.025694
MSTRG.12466	MSTRG.12466	0.0	0.0	0.162129	0.0	0.0	0.0	0.0	0.0	0.0	0.0	0.0	0.0
MSTRG.1866	MSTRG.1866	0.237568	0.0	0.0	0.0	0.0	0.0	0.0	0.0	0.0	0.0	0.0	0.0
MSTRG.32890	MSTRG.32890	0.193281	0.216832	0.394763	0.051981	0.210731	0.153016	0.449786	0.053608	0.254499	0.177839	0.404928	0.061529
MSTRG.38646	MSTRG.38646	0.026224	0.19147	0.168457	0.043283	0.030228	0.019343	0.110749	0.0	0.032977	0.0	0.099315	0.113683
MSTRG.38643	MSTRG.38643	0.0	0.030576	0.0	0.032734	0.0	0.057023	0.0	0.0	0.006217	0.0	0.126748	0.242623
MSTRG.7169	MSTRG.7169	0.0	0.013598	0.0	0.0	0.0	0.0	0.0	0.047673	0.0	0.0	0.0	0.0
MSTRG.7168	MSTRG.7168	0.0	0.0	0.0	0.0	0.0	0.0	0.0	0.0	0.0	0.076922	0.0	0.0
MSTRG.7164	MSTRG.7164	0.225146	0.0	0.084833	0.094344	0.13341999999999998	0.0	0.07921900000000001	0.33501000000000003	0.0	0.312666	0.150919	0.073077
MSTRG.43667	MSTRG.43667	0.06912800000000001	0.0	0.0	0.023208	0.001514	0.0	0.018456	0.07044099999999999	0.020545	0.0	0.347152	0.134793
MSTRG.7833	MSTRG.7833	0.0	0.0	0.0	0.0	0.315615	0.0	0.0	0.0	0.0	0.0	0.0	0.0
MSTRG.34826	MSTRG.34826	0.0	0.0	0.0	0.0	0.0	0.0	0.0	0.0	0.0	0.0	0.0	0.117026
MSTRG.27616	MSTRG.27616	0.0	0.09731	0.0	0.040564	0.0	0.0	0.0	0.0	0.0	0.151786	0.050057	0.0
MSTRG.3404	MSTRG.3404	0.216508	0.193653	0.154889	0.159499	0.139962	0.171358	0.462335	0.295922	0.32432	0.176813	0.417634	0.377951
MSTRG.9472	MSTRG.9472	0.354436	0.065096	0.0	0.0	0.0	0.0	0.0	0.0	0.076947	0.009804	0.053903	0.0
MSTRG.36548	MSTRG.36548	0.10106499999999999	0.139292	0.045409	0.11299499999999998	0.08062	0.15308	0.17535699999999999	0.131127	0.178647	0.15262199999999998	0.172481	0.132679
MSTRG.11215	MSTRG.11215	0.036464	0.019725	0.020412	0.025476	0.027071	0.018214	0.103463	0.050184	0.024674	0.0	0.033099	0.0
MSTRG.46272	MSTRG.46272	0.0	0.0	0.0	0.0	0.0	0.0	0.0	0.150213	0.0	0.0	0.0	0.0
MSTRG.20155	MSTRG.20155	0.02309	0.103572	0.040358	0.094838	0.030717	0.023402	0.220019	0.0	0.107043	0.042255	0.0	0.078433
MSTRG.20157	MSTRG.20157	0.0	0.0	0.0	0.024017	0.0	0.179448	0.0	0.0	0.0	0.0	0.0	0.0
MSTRG.20158	MSTRG.20158	0.129676	0.064259	0.298859	0.119058	0.295803	0.090057	0.2512	0.154497	0.146682	0.114255	0.0	0.07851
MSTRG.20485	MSTRG.20485	0.056597	0.144741	0.0	0.132397	0.0	0.061168	0.045644	0.109587	0.027382	0.187469	0.025149	0.176849
MSTRG.5152	MSTRG.5152	0.098163	0.178529	0.108253	0.008346	0.105327	0.07583	0.060803	0.175094	0.15698	0.023346	0.288321	0.168001
MSTRG.5150	MSTRG.5150	0.402126	0.409547	0.41394600000000004	0.230713	0.319168	0.31162399999999996	0.413987	0.416646	0.405799	0.244657	0.806624	0.36571399999999993
MSTRG.35017	MSTRG.35017	0.0	0.0	0.0	0.0	0.0	0.0	0.036519	0.0	0.0	0.0	0.172125	0.0
MSTRG.5154	MSTRG.5154	0.117573	0.122113	0.039453	0.010878	0.046753	0.0	0.069025	0.205679	0.035612	0.0	0.036424	0.011929
MSTRG.23896	MSTRG.23896	0.212662	0.0	0.0	0.017861	0.0	0.0	0.005602	0.0	0.07862	0.041527	0.0	0.0
MSTRG.37705	MSTRG.37705	0.043807	0.232475	0.059812	0.158102	0.073699	0.20119	0.06193	0.164137	0.113135	0.04552	0.149435	0.10476
MSTRG.37703	MSTRG.37703	0.224931	0.484733	0.194159	0.161126	0.221354	0.359557	0.335024	0.245081	0.355427	0.164267	0.245173	0.429615
MSTRG.21357	MSTRG.21357	0.100974	0.411891	0.382214	0.337671	0.370678	0.377895	0.354755	0.47826	0.361921	0.351499	0.67872	0.159007
MSTRG.4523	MSTRG.4523	0.064022	0.362843	0.175147	0.31478300000000004	0.037026	0.343858	0.134154	0.069602	0.034078	0.043653	0.359021	0.7893370000000001
MSTRG.46336	MSTRG.46336	0.0	0.0	0.0	0.018762	0.0	0.100025	0.068997	0.0	0.049967	0.0	0.007483	0.05858
MSTRG.34055	MSTRG.34055	0.0	0.0	0.043302	0.0	0.059438	0.0	0.006525	0.0	0.0	0.0	0.0	0.116486
MSTRG.34057	MSTRG.34057	0.0	0.0	0.0	0.0	0.0	0.264183	0.0	0.0	0.0	0.0	0.0	0.0
MSTRG.25757	MSTRG.25757	0.0	0.0	0.0	0.0	0.0	0.0	0.232605	0.0	0.0	0.0	0.0	0.050202
MSTRG.11396	MSTRG.11396	0.0	0.123559	0.002397	0.198156	0.304739	0.111175	0.184215	0.025267	0.0	0.109341	0.167262	0.142035
MSTRG.11394	MSTRG.11394	0.0	0.069426	0.0	0.0	0.180108	0.042106	0.047069	0.062943	0.262122	0.0	0.0	0.0
MSTRG.11398	MSTRG.11398	0.242974	0.285217	0.086172	0.155915	0.125642	0.167151	0.409374	0.126453	0.133765	0.367598	0.1517	0.290904
MSTRG.11399	MSTRG.11399	0.0	0.0	0.0	0.0	0.072288	0.0	0.0	0.0	0.0	0.160017	0.0	0.0
MSTRG.46048	MSTRG.46048	0.0	0.063457	0.0	0.0	0.220455	0.017375	0.0	0.0	0.218221	0.0	0.025298	0.0
MSTRG.46045	MSTRG.46045	0.177918	0.094643	0.071898	0.051226	0.02697	0.13037	0.190072	0.39779	0.12179	0.028033	0.151568	0.118944
MSTRG.35837	MSTRG.35837	0.0	0.0	0.0	0.0	0.0	0.0	0.069574	0.0	0.0	0.0	0.076362	0.0
MSTRG.8316	MSTRG.8316	0.0	0.0	0.0	0.0	0.0	0.03243	0.0	0.282437	0.0	0.0	0.0	0.0
MSTRG.46565	MSTRG.46565	0.008198	0.0	0.150872	0.012746	0.002223	0.007749	0.365391	0.076207	0.105533	0.028544	0.158727	0.0
MSTRG.15898	MSTRG.15898	0.128438	0.131364	0.04031	0.264549	0.077698	0.126558	0.141889	0.134254	0.114267	0.088403	0.10685	0.154744
MSTRG.15895	MSTRG.15895	0.005511	0.000751	0.006514	0.0	0.003145	0.003116	0.0	0.005313	0.002205	0.004157	0.0	0.003169
MSTRG.15897	MSTRG.15897	0.083163	0.031064	0.075865	0.094605	0.118003	0.054568	0.095157	0.144277	0.11568099999999999	0.030751	0.106307	0.109482
MSTRG.47796	MSTRG.47796	0.120664	0.097367	0.105562	0.0	0.0	0.065178	0.018158	0.0	0.0311	0.043907	0.108104	0.078651
MSTRG.25841	MSTRG.25841	0.0	0.0	0.0	0.025821	0.0	0.158028	0.0	0.0	0.0	0.0	0.084393	0.017948
MSTRG.25842	MSTRG.25842	0.287654	0.03272	0.045971	0.045434	0.012784	0.141545	0.05696	0.052352	0.030279	0.102237	0.053658	0.02458
MSTRG.25847	MSTRG.25847	0.016548	0.20828	0.0	0.198813	0.0	0.0	0.101871	0.126046	0.145849	0.066245	0.095297	0.090743
MSTRG.14276	MSTRG.14276	0.034451	0.058618	0.0	0.04791	0.0	0.0	0.0	0.050997	0.0	0.137975	0.051544	0.109861
MSTRG.14277	MSTRG.14277	0.068804	0.096277	0.0	0.05456	0.0	0.0	0.067809	0.065042	0.028061	0.074216	0.095804	0.0
MSTRG.14275	MSTRG.14275	0.0	0.201295	0.0	0.0	0.0	0.14122	0.0	0.0	0.0	0.064258	0.0	0.0
MSTRG.13132	MSTRG.13132	0.0	0.0	0.0	0.0	0.0	0.0	0.0	0.040188	0.0	0.0	0.0	0.0
MSTRG.14857	MSTRG.14857	0.422672	0.44367999999999996	0.115376	0.102883	0.283675	0.19251000000000001	0.412501	0.27671999999999997	0.320845	0.20141900000000001	0.371389	0.34033
MSTRG.32706	MSTRG.32706	0.216094	0.143604	0.224654	0.267412	0.297282	0.212288	0.400468	0.178551	0.216031	0.325283	0.327885	0.475851
MSTRG.32707	MSTRG.32707	0.296691	0.260067	0.15211	0.066606	0.245958	0.118487	0.70941	0.450429	0.467053	0.450514	0.342771	0.428789
MSTRG.32704	MSTRG.32704	0.219826	0.343165	0.153557	0.288132	0.202323	0.356172	0.425819	0.281573	0.224104	0.176464	0.369824	0.345119
MSTRG.32705	MSTRG.32705	0.360288	0.410986	0.232547	0.222304	0.233105	0.377981	0.521374	0.301481	0.417489	0.233136	0.40027	0.345816
MSTRG.32702	MSTRG.32702	0.0	0.312482	0.0	0.0	0.067595	0.0	0.09942	0.0	0.0	0.0	0.0	0.011073
MSTRG.32703	MSTRG.32703	0.281202	0.147251	0.061167	0.046	0.094599	0.184939	0.208938	0.144967	0.182952	0.105679	0.203961	0.24487
MSTRG.32708	MSTRG.32708	0.245375	0.356077	0.067883	0.163085	0.299077	0.173513	0.42473	0.129051	0.275237	0.212385	0.214155	0.328211
MSTRG.32709	MSTRG.32709	0.0	0.153432	0.164424	0.184059	0.086653	0.443628	0.158642	0.185877	0.440733	0.030479	0.136155	0.13069
MSTRG.43308	MSTRG.43308	0.0	0.0	0.0	0.000142	7.2e-05	0.0	0.0	0.0	0.005366	0.000356	3.4e-05	0.000731
MSTRG.45551	MSTRG.45551	0.156076	0.140887	0.0	0.039754	0.012113	0.055125	0.170429	0.10284	0.106719	0.064488	0.233563	0.093064
MSTRG.45555	MSTRG.45555	0.0	0.102446	0.120129	0.085686	0.102511	0.205476	0.061304	0.042452	0.075035	0.144369	0.152724	0.573517
MSTRG.7933	MSTRG.7933	0.009239	0.0	0.0	0.076151	0.01406	0.0	0.115793	0.077153	0.170669	0.047849	0.020357	0.003013
MSTRG.11983	MSTRG.11983	0.061583	0.0	0.0	0.039	0.066905	0.175847	0.05931	0.0	0.013122	0.0	0.056397	0.017465
MSTRG.11982	MSTRG.11982	0.174149	0.125221	0.023105	0.20691	0.132954	0.379332	0.461762	0.282215	0.27226	0.179852	0.376663	0.327846
MSTRG.11986	MSTRG.11986	0.112437	0.070419	0.058383	0.10684	0.107183	0.176504	0.265869	0.18472	0.117485	0.092024	0.135437	0.178507
MSTRG.11985	MSTRG.11985	0.333788	0.063311	0.0	0.141115	0.212361	0.054129	0.229642	0.132987	0.068829	0.079216	0.110164	0.250601
MSTRG.1467	MSTRG.1467	0.066996	0.07229	0.0	0.0	0.0	0.128624	0.05218	0.0	0.094288	0.055626	0.0	0.29756
MSTRG.1460	MSTRG.1460	0.0	0.154074	0.0	0.0	0.0	0.081999	0.285222	0.036465	0.044686	0.0	0.0	0.373995
MSTRG.42027	MSTRG.42027	0.0	0.0	0.06957	0.046338	0.0	0.0	0.0	0.10173	0.0	0.153845	0.0	0.0
MSTRG.22935	MSTRG.22935	0.0	0.026412	0.0	0.0	0.0	0.0	0.129293	0.055599	0.030144	0.02968	0.394578	0.0
MSTRG.9672	MSTRG.9672	0.0	0.0	0.0	0.0	0.0	0.0	0.0	0.20464	0.079875	0.0	0.0	0.0
MSTRG.47385	MSTRG.47385	0.0	0.0	0.0	0.0	0.013467	0.0	0.147671	0.0	0.0	0.0	0.0	0.120482
MSTRG.4179	MSTRG.4179	0.245526	0.159756	0.070616	0.246874	0.0	0.293476	0.281399	0.302612	0.137531	0.0	0.27703	0.127042
MSTRG.43043	MSTRG.43043	0.175003	0.214568	0.141689	0.105837	0.072391	0.082273	0.160173	0.463346	0.316695	0.218002	0.321823	0.218781
MSTRG.15661	MSTRG.15661	0.075804	0.0	0.108656	0.166774	0.0	0.374104	0.0	0.111916	0.184068	0.095288	0.0	0.0
MSTRG.15497	MSTRG.15497	0.0	0.019462	0.048062	0.046368	0.0371	0.0	0.0	0.0	0.0	0.10611	0.076362	0.0
MSTRG.15490	MSTRG.15490	0.0	0.0	0.0	0.0	0.0	0.0	0.0	0.140676	0.0	0.0	0.0	0.0
MSTRG.12675	MSTRG.12675	0.0	0.0	0.0	0.161689	0.0	0.0	0.0	0.0	0.0	0.020803	0.0	0.019741
MSTRG.24812	MSTRG.24812	0.486002	0.403284	0.149767	0.307644	0.212289	0.348818	0.790147	0.208995	0.346673	0.241913	0.482316	0.541388
MSTRG.18219	MSTRG.18219	0.290115	0.047904	0.152231	0.263392	0.388579	0.160735	0.071076	0.088389	0.119134	0.147529	0.141631	0.098869
MSTRG.40965	MSTRG.40965	0.0	0.0	0.0	0.0	0.014524	0.0	0.0	0.0	0.0	0.0	0.0	0.0
MSTRG.13672	MSTRG.13672	0.0	0.0	0.031333	0.0	0.0	0.0	0.0	0.0	0.0	0.0	0.0	0.0
MSTRG.13670	MSTRG.13670	0.0	0.0	0.0	0.0	0.180651	0.0	0.0	0.0	0.0	0.0	0.0	0.0
MSTRG.13677	MSTRG.13677	0.0	0.0	0.0	0.0	0.0	0.0	0.0	0.0	0.124721	0.0	0.0	0.0
MSTRG.39490	MSTRG.39490	0.0	0.0	0.0	0.0	0.022588	0.0	0.107824	0.0	0.0	0.153845	0.0	0.0
MSTRG.39497	MSTRG.39497	0.000926	0.145917	0.118471	0.126415	0.053147	0.0	0.0	0.0	0.013453	0.037043	0.043334	0.012908
MSTRG.18663	MSTRG.18663	0.0	0.0	0.0	0.0	0.26818	0.0	0.0	0.0	0.0	0.0	0.0	0.0
MSTRG.18664	MSTRG.18664	0.0	0.0	0.0	0.0	0.26818	0.0	0.0	0.0	0.0	0.0	0.0	0.0
MSTRG.18666	MSTRG.18666	0.377104	0.500734	0.568277	0.775517	0.521437	0.609562	0.665974	0.821929	0.693601	0.433112	0.417186	0.505602
MSTRG.14540	MSTRG.14540	0.133373	0.033848	0.086169	0.227364	0.244715	0.100455	0.185272	0.308076	0.28324	0.308686	0.129815	0.110513
MSTRG.39723	MSTRG.39723	0.029422	0.0	0.142256	0.097155	0.21714	0.0	0.145374	0.217082	0.076308	0.0	0.094426	0.0
MSTRG.8889	MSTRG.8889	0.9765590000000001	0.9565840000000001	0.5869719999999999	0.681487	0.579994	0.480871	0.585145	0.434312	0.371645	0.35971	0.702142	0.553009
MSTRG.5827	MSTRG.5827	0.102502	0.020253	0.258689	0.042694	0.0	0.0	0.0	0.180797	0.040933	0.0	0.124802	0.057011
MSTRG.44545	MSTRG.44545	0.0	0.0	0.0	0.0	0.050769	0.0	0.0	0.0	0.0	0.0	0.0	0.0
MSTRG.2104	MSTRG.2104	0.132427	0.0	0.066812	0.0	0.0	0.0	0.127345	0.21349	0.0	0.090165	0.034405	0.114683
MSTRG.44541	MSTRG.44541	0.190605	0.17613299999999998	0.123853	0.181898	0.228358	0.35890299999999997	0.520059	0.358812	0.14881699999999998	0.100509	0.7360150000000001	0.142264
MSTRG.2107	MSTRG.2107	0.124252	0.291472	0.22823	0.160996	0.128171	0.059226	0.513883	0.38566	0.163563	0.239163	0.419807	0.45956
MSTRG.8265	MSTRG.8265	0.0	0.0	0.0	0.0	0.0	0.246689	0.0	0.0	0.0	0.0	0.093054	0.0
MSTRG.44542	MSTRG.44542	0.175341	0.133798	0.261946	0.627257	0.218503	0.317894	0.405344	0.357924	0.342812	0.187865	0.48569	0.334084
MSTRG.35587	MSTRG.35587	0.106148	0.069643	0.078061	0.12605	0.070058	0.111754	0.120013	0.133563	0.064412	0.072344	0.114902	0.043243
MSTRG.3898	MSTRG.3898	0.284553	0.122025	0.201349	0.333598	0.265737	0.302866	0.138404	0.078603	0.171161	0.239331	0.32477	0.134798
MSTRG.47463	MSTRG.47463	0.027013	0.0	0.013165	0.032875	0.162897	0.0	0.0	0.0	0.0	0.0	0.018163	0.110659
MSTRG.34677	MSTRG.34677	0.054218	0.071403	0.013344	0.016398	0.058689	0.068647	0.10844	0.182667	0.127295	0.047935	0.144823	0.143323
MSTRG.34673	MSTRG.34673	0.250405	0.043877	0.0	0.091147	0.097698	0.044144	0.15029	0.118105	0.070098	0.060444	0.209872	0.15435
MSTRG.31000	MSTRG.31000	0.0	0.21218	0.129154	0.0	0.0	0.0	0.014927	0.0	0.050751	0.062842	0.101212	0.013199
MSTRG.31002	MSTRG.31002	0.0	0.0	0.0	0.0	0.0	0.0	0.0	0.22532	0.0	0.0	0.0	0.0
MSTRG.31003	MSTRG.31003	0.0	0.0	0.0	0.0	0.02336	0.0	0.0	0.150213	0.0	0.0	0.0	0.0
MSTRG.30359	MSTRG.30359	0.0	0.0	0.0	0.054642	0.00145	0.072802	0.124445	0.0	0.043019	0.159626	0.0	0.11898
MSTRG.36681	MSTRG.36681	0.0	0.0	0.0	0.001612	0.0	0.032585	0.0	0.0	0.0	0.0	0.0	0.0
MSTRG.38480	MSTRG.38480	0.285249	0.221541	0.11285	0.241005	0.184385	0.366769	0.529477	0.347885	0.361381	0.120144	0.323981	0.240166
MSTRG.5346	MSTRG.5346	0.017368	0.0	0.0	0.173332	0.176877	0.160818	0.089802	0.135449	0.188844	0.032873	0.237135	0.168208
MSTRG.5345	MSTRG.5345	0.133843	0.18512	0.124148	0.263489	0.272791	0.356863	0.444988	0.345333	0.419786	0.228346	0.435833	0.21607
MSTRG.25237	MSTRG.25237	0.17051	0.361005	0.127908	0.183262	0.090758	0.32163	0.412827	0.17335	0.236373	0.135363	0.454738	0.286601
MSTRG.25238	MSTRG.25238	0.283732	0.126763	0.037457	0.185208	0.099816	0.243307	0.278988	0.135192	0.04884	0.15164	0.0	0.286342
MSTRG.29699	MSTRG.29699	0.015306	0.215179	0.280064	0.157876	0.211412	0.230729	0.145385	0.250739	0.228871	0.205126	0.086778	0.20948
MSTRG.16748	MSTRG.16748	0.149132	0.058224	0.051212	0.138873	0.050183	0.083315	0.059137	0.169927	0.088334	0.135541	0.109877	0.079305
MSTRG.16747	MSTRG.16747	0.0	0.0	0.0	0.0	0.0	0.0	0.0	0.0	0.0	0.150279	0.0	0.0
MSTRG.11217	MSTRG.11217	0.315538	0.274582	0.27524	0.329006	0.462539	0.280556	0.176545	0.318728	0.505491	0.493053	0.271678	0.597695
MSTRG.26760	MSTRG.26760	0.27117800000000003	0.39625999999999995	0.20114100000000001	0.060146	0.064193	0.424552	0.158081	0.336868	0.348454	0.210013	0.21817599999999998	0.253664
MSTRG.11401	MSTRG.11401	0.322437	0.277954	0.22066	0.288435	0.374754	0.350981	0.521407	0.315916	0.344915	0.272272	0.349249	0.258231
MSTRG.39406	MSTRG.39406	0.0	0.0	0.04487	0.161242	0.0	0.095535	0.0	0.040186	0.036506	0.0	0.084533	0.043983
MSTRG.27493	MSTRG.27493	0.186521	0.060548	0.133029	0.096162	0.198112	0.111459	0.145057	0.207057	0.064893	0.13576	0.27237	0.230712
MSTRG.35081	MSTRG.35081	0.080237	0.0	0.079324	0.052063	0.0	0.091843	0.05261	0.3677	0.09792	0.0	0.0	0.117001
MSTRG.27143	MSTRG.27143	0.0	0.0	0.0	0.0	0.0	0.0	0.0	0.22532	0.0	0.0	0.0	0.0
MSTRG.27141	MSTRG.27141	0.38149	0.156749	0.025872	0.061985	0.0	0.253878	0.166244	0.051336	0.056658	0.08439	0.045898	0.20764
MSTRG.46583	MSTRG.46583	0.113892	0.140754	0.0	0.089717	0.060788	0.096672	0.345592	0.229159	0.03371	0.098802	0.243679	0.333216
MSTRG.46582	MSTRG.46582	0.077625	0.093071	0.046713	0.006672	0.063992	0.0	0.008261	0.0	0.157376	0.048286	0.0	0.086544
MSTRG.17824	MSTRG.17824	0.0	0.0	0.0	0.0	0.26818	0.0	0.0	0.0	0.066502	0.0	0.076679	0.0
MSTRG.46587	MSTRG.46587	0.0	0.0	0.0	0.0	0.0	0.074263	0.0	0.0	0.0	0.0	0.0	0.0
MSTRG.46585	MSTRG.46585	0.0	0.0	0.0	0.0	0.201135	0.0	0.066346	0.0	0.0	0.0	0.0	0.0
MSTRG.17821	MSTRG.17821	0.0	0.0	0.0	0.033422	0.0	0.0	0.162026	0.0	0.0	0.0	0.0	0.0
MSTRG.46588	MSTRG.46588	0.0	0.0	0.0	0.0	0.0	0.0	0.0	0.0	0.0	0.0	0.152724	0.0
MSTRG.47188	MSTRG.47188	0.0	0.0	0.0	0.0	0.0	0.031217	0.028818	0.147034	0.0	0.0	0.0	0.0
MSTRG.14336	MSTRG.14336	0.0	0.012375	0.0	0.013012	0.03527	0.225787	0.043571	0.0	0.015942	0.03354	0.118705	0.1175
MSTRG.10650	MSTRG.10650	0.147574	0.044374	0.08051	0.045675	0.225454	0.07221	0.248132	0.081388	0.092853	0.042447	0.075598	0.061042
MSTRG.13302	MSTRG.13302	0.587899	0.555497	0.28067	0.48819	0.323707	0.640074	0.62856	0.468887	0.240787	0.288017	0.785176	0.494001
MSTRG.13308	MSTRG.13308	0.0	0.0	0.145629	0.0	0.0	0.0	0.0	0.0	0.0	0.0	0.0	0.025995
MSTRG.47233	MSTRG.47233	0.210068	0.245512	0.0	0.020903	0.0	0.104384	0.0	0.0	0.0	0.0	0.14396	0.0
MSTRG.47236	MSTRG.47236	0.0	0.0	0.105055	0.0	0.0	0.0	0.0	0.0	0.0	0.0	0.0	0.0
MSTRG.47238	MSTRG.47238	0.437422	0.160148	0.74069	0.118499	0.181876	0.043607	0.196019	0.055247	0.0	0.66253	0.179157	0.169814
MSTRG.38032	MSTRG.38032	0.292263	0.082541	0.0	0.029208	0.0	0.0	0.153416	0.090376	0.090278	0.05019	0.210492	0.311278
MSTRG.17174	MSTRG.17174	23.558712	19.692827	19.308613	23.460736	19.964642	20.378441	18.71612	24.742290999999998	18.676338	21.383192	20.172472	27.847902
MSTRG.17177	MSTRG.17177	0.093215	0.19237	0.291058	0.244756	0.313949	0.197448	0.283063	0.19125	0.192706	0.356327	0.043978	0.098718
MSTRG.44524	MSTRG.44524	0.0	0.0	0.0	0.064396	0.051057	0.031942	0.087059	0.12322	0.062885	0.099981	0.0	0.026061
MSTRG.33668	MSTRG.33668	0.0	0.0	0.189393	0.0	0.0	0.0	0.0	0.0	0.0	0.021042	0.0	0.045967
MSTRG.40636	MSTRG.40636	0.0	0.0	0.0	0.0	0.0	0.0	0.0	0.0	0.0	0.0	0.149685	0.0
MSTRG.16880	MSTRG.16880	0.0	0.0	0.0	0.0	0.0	0.0	0.0	0.0	0.0	0.0	0.0	0.079463
MSTRG.19020	MSTRG.19020	0.03998	0.0	0.0	0.0	0.0	0.047553	0.0	0.150213	0.0	0.0	0.0	0.0
MSTRG.437	MSTRG.437	0.146005	0.449594	0.155041	0.239725	0.11213	0.1639	0.346553	0.206139	0.166694	0.101905	0.260881	0.151482
MSTRG.40182	MSTRG.40182	0.0	0.0	0.035466	0.068981	0.056772	0.07768	0.051454	0.126302	0.066598	0.199361	0.036022	0.068889
MSTRG.19024	MSTRG.19024	0.551579	0.572953	0.167055	0.225864	0.243369	0.462061	0.672087	0.466045	0.421989	0.381213	0.809306	0.653103
MSTRG.6100	MSTRG.6100	0.506972	0.736598	0.609609	0.297365	0.297588	0.503279	0.597188	0.32061	0.405568	0.377605	0.34723	0.465863
MSTRG.19026	MSTRG.19026	0.043464	0.075149	0.0	0.09451	0.163575	0.193477	0.195819	0.119924	0.127576	0.041128	0.0	0.107304
MSTRG.19028	MSTRG.19028	0.0	0.0	0.0	0.0	0.13409	0.0	0.0	0.017979	0.0	0.0	0.0	0.0
MSTRG.3507	MSTRG.3507	0.0	0.0	0.0	0.03157	0.0	0.0	0.0	0.0	0.0	0.0	0.0	0.0
MSTRG.2346	MSTRG.2346	0.292747	0.315137	0.268587	0.16888	0.100875	0.117607	0.156942	0.245737	0.099407	0.051315	0.204866	0.324102
MSTRG.430	MSTRG.430	0.123803	0.100113	0.0	0.067178	0.0	0.201858	0.231771	0.049325	0.04784	0.0	0.0	0.088976
MSTRG.16223	MSTRG.16223	0.0	0.017285	0.109653	0.000305	0.027298	0.028111	0.0	0.0	0.002752	0.080077	0.023931	0.055746
MSTRG.39682	MSTRG.39682	0.0	0.0	0.0	0.0	0.0	0.0	0.0	0.067616	0.0	0.0	0.0	0.0
MSTRG.45699	MSTRG.45699	0.0	0.149209	0.0	0.0	0.0	0.335121	0.0	0.0	0.0	0.0	0.0	0.0
MSTRG.8549	MSTRG.8549	0.0	0.0	0.0	0.192918	0.0	0.045083	0.0	0.0	0.0	0.0	0.0	0.0
MSTRG.3564	MSTRG.3564	0.477565	0.326556	0.241183	0.155457	0.034271	0.246484	0.24327	0.217865	0.29033	0.206335	0.400379	0.335599
MSTRG.3561	MSTRG.3561	0.062699	0.0	0.13377	0.0	0.0	0.0	0.0	0.0	0.0	0.0	0.0	0.0
MSTRG.3563	MSTRG.3563	0.140667	0.158884	0.179736	0.165066	0.136919	0.265146	0.200021	0.177322	0.400054	0.255526	0.598129	0.199403
MSTRG.45980	MSTRG.45980	0.037098	0.049968	0.048242	0.031673	0.033483	0.031135	0.078698	0.063801	0.028321	0.076833	0.077959	0.059157
MSTRG.4697	MSTRG.4697	0.0	0.046382	0.164269	0.014456	0.069208	0.0	0.053468	0.037003	0.059572	0.005865	0.098084	0.0
MSTRG.45981	MSTRG.45981	0.0	0.0	0.0	0.0	0.0	0.0	0.0	0.0	0.0	0.0	0.080827	0.0
MSTRG.1000	MSTRG.1000	0.0	0.149209	0.0	0.0	0.0	0.004507	0.007908	0.0	0.0	0.06602	0.0	0.102927
MSTRG.18040	MSTRG.18040	0.284714	0.0	0.0	0.251144	0.0	0.0	0.0	0.342754	0.0	0.293312	0.595464	0.0
MSTRG.1584	MSTRG.1584	0.186562	0.277223	0.221823	0.2201	0.099044	0.123286	0.183483	0.082447	0.105377	0.487765	0.448106	0.096078
MSTRG.1581	MSTRG.1581	0.0	0.0	0.0	0.0	0.0	0.0	0.0	0.14019	0.055788	0.0	0.0	0.138164
MSTRG.1580	MSTRG.1580	0.15466	0.055829	0.0	0.028669	0.0	0.0	0.0	0.0	0.0	0.0	0.0	0.064573
MSTRG.1583	MSTRG.1583	0.042815	0.481639	0.041409	0.225511	0.041945	0.108868	0.082526	0.058861	0.153418	0.162301	0.183218	0.243678
MSTRG.1582	MSTRG.1582	0.408403	0.389218	0.344958	0.18351	0.181701	0.335358	0.260706	0.220936	0.32294	0.300908	0.417847	0.366012
MSTRG.1588	MSTRG.1588	0.240948	0.354626	0.176705	0.227008	0.157203	0.222384	0.340163	0.230818	0.210783	0.252583	0.363533	0.194567
MSTRG.39649	MSTRG.39649	0.0	0.0	0.0	0.0	0.0	0.0	0.0	0.0	0.0	0.0	0.450671	0.0
MSTRG.9000	MSTRG.9000	0.0	0.345391	0.046191	0.063466	0.0	0.090319	0.135143	0.0	0.041715	0.0	0.0	0.053428
MSTRG.1638	MSTRG.1638	0.0	0.0	0.0	0.0	0.087413	0.0	0.0	0.0	0.0	0.0	0.32478	0.234702
MSTRG.1635	MSTRG.1635	0.0	0.101798	0.09745999999999999	0.074833	0.0	0.192856	0.133877	0.12657	0.043866999999999996	0.127089	0.088178	0.054798
MSTRG.37958	MSTRG.37958	1.8016	1.439716	2.209058	1.486295	1.615298	1.708929	1.279415	1.451729	1.689625	1.755968	1.447168	1.253519
MSTRG.20624	MSTRG.20624	0.076595	0.080608	0.0	0.141479	0.004573	0.060834	0.041054	0.0	0.142401	0.0	0.146562	0.048195
MSTRG.38993	MSTRG.38993	0.0	0.0	0.0	0.0	0.0	0.0	0.0	0.150213	0.0	0.0	0.0	0.0
MSTRG.38995	MSTRG.38995	0.0	0.0	0.0	0.0	0.0	0.0	0.0	0.0	0.0	0.0	0.188925	0.0
MSTRG.15140	MSTRG.15140	0.0	0.215311	0.0	0.0	0.0	0.1415	0.034996	0.073181	0.0	0.0	0.0	0.054334
MSTRG.37359	MSTRG.37359	0.111055	0.089686	0.136346	0.22478	0.097478	0.331118	0.445734	0.223233	0.280717	0.158725	0.342351	0.252612
MSTRG.37350	MSTRG.37350	0.0	0.195727	0.0	0.0	0.025241	0.0	0.023631	0.033577	0.0	0.153845	0.093132	0.050171
MSTRG.10515	MSTRG.10515	0.116538	0.070948	0.033077	0.063029	0.044149	0.0	0.062363	0.086083	0.0	0.042365	0.042487	0.0
MSTRG.39028	MSTRG.39028	0.14082	0.0	0.0	0.0	0.0	0.0	0.0	0.0	0.0	0.0	0.0	0.0
MSTRG.39022	MSTRG.39022	0.41376199999999996	0.567381	0.376504	0.262778	0.474124	0.540933	0.7063900000000001	0.493615	0.6223719999999999	0.412373	0.61853	0.6682490000000001
MSTRG.39021	MSTRG.39021	0.0	0.035264	0.0	0.0	0.0	0.005883	0.002519	0.0	0.0	0.0	0.0	0.0
MSTRG.7098	MSTRG.7098	0.207547	0.085612	0.027305	0.043256	0.156651	0.053311	0.246275	0.055846	0.10458300000000001	0.133491	0.308678	0.142536
MSTRG.7091	MSTRG.7091	0.150839	0.0	0.0	0.0	0.0	0.0	0.0	0.145781	0.0	0.0	0.0	0.0
MSTRG.33301	MSTRG.33301	0.777894	0.445943	0.488217	0.491221	0.482674	0.766396	0.435364	0.713513	0.575241	0.569688	1.200547	0.486638
MSTRG.30961	MSTRG.30961	0.636349	0.752069	0.274373	0.114959	0.443787	0.544963	0.235631	0.44804	0.561119	0.410944	0.64937	0.323048
MSTRG.30966	MSTRG.30966	0.0	0.0	0.0	0.0	0.0	0.0	0.0	0.0	0.0	0.0	0.0	0.279503
MSTRG.30967	MSTRG.30967	0.089506	0.0	0.037895	0.152351	0.0	0.045198	0.0	0.178808	0.056101	0.042076	0.0	0.0
MSTRG.30968	MSTRG.30968	0.0	0.0	0.0	0.0	0.0	0.0	0.077256	0.0	0.0	0.0	0.0	0.0
MSTRG.17280	MSTRG.17280	0.155814	0.355858	0.151281	0.281685	0.083824	0.263295	0.219022	0.180366	0.172535	0.197841	0.146355	0.231762
MSTRG.21579	MSTRG.21579	0.0	0.0	0.0	0.013171	0.0	0.0	0.0	0.02191	0.03443	0.021646	0.0	0.0
MSTRG.45335	MSTRG.45335	0.086859	0.053545	0.077884	0.0	0.144105	0.188049	0.258563	0.164284	0.228419	0.115481	0.306511	0.121207
MSTRG.239	MSTRG.239	0.025024	0.0	0.0	0.0	0.023124	0.053981	0.0	0.049611	0.0	0.037727	0.070002	0.0
MSTRG.24111	MSTRG.24111	0.275618	0.356674	0.214404	0.278307	0.35552	0.35204	0.376059	0.315734	0.398972	0.17895	0.277725	0.400895
MSTRG.9946	MSTRG.9946	0.0	0.0	0.147041	0.155088	0.0	0.0	0.144498	0.066335	0.0	0.091801	0.251381	0.16257
MSTRG.40442	MSTRG.40442	0.113757	0.093989	0.089223	0.209236	0.257262	0.105061	0.187168	0.19962	0.228698	0.097402	0.445526	0.236499
MSTRG.22725	MSTRG.22725	0.255569	0.230116	0.180497	0.264681	0.233689	0.31467	0.608928	0.499671	0.489298	0.207067	0.440393	0.294186
MSTRG.22727	MSTRG.22727	0.298686	0.386783	0.173639	0.433834	0.331661	0.388853	0.562028	0.487067	0.476858	0.232584	0.558316	0.354462
MSTRG.20398	MSTRG.20398	0.119354	0.069659	0.153393	0.333682	0.160393	0.161734	0.208256	0.172562	0.094875	0.08915	0.157049	0.226061
MSTRG.36471	MSTRG.36471	0.0	0.0	0.0	0.0	0.0	0.0	0.0	0.099646	0.0	0.0	0.0	0.013046
MSTRG.36472	MSTRG.36472	0.0	0.113215	0.0	0.0	0.469316	0.0	0.0	0.0	0.0	0.0	0.220043	0.138712
MSTRG.14662	MSTRG.14662	0.0	0.0	0.071164	0.0	0.050412	0.0	0.0	0.123962	0.0	0.161241	0.036578	0.0
MSTRG.20397	MSTRG.20397	0.0	0.25648	0.26037	0.0	0.0	0.0	0.0	0.0	0.070324	0.0	0.138023	0.0
MSTRG.30142	MSTRG.30142	0.026583	0.04756	0.0218	0.0	0.0	0.0	0.0	0.097013	0.025821	0.0	0.058703	0.052024
MSTRG.13036	MSTRG.13036	0.095018	0.202927	0.038241	0.129999	0.122148	0.114464	0.269643	0.199076	0.192672	0.106349	0.255693	0.212657
MSTRG.8972	MSTRG.8972	0.035004	0.069098	0.10563499999999999	0.066265	0.13409	0.0	0.0	0.068618	0.0	0.145812	0.026896	0.052057
MSTRG.17373	MSTRG.17373	0.405194	0.333895	0.028417	0.171599	0.207239	0.113426	0.116409	0.224095	0.303426	0.345941	0.359192	0.084322
MSTRG.27727	MSTRG.27727	0.088804	0.075461	0.15158	0.200466	0.169698	0.373649	0.297196	0.37697	0.226583	0.152814	0.356015	0.384693
MSTRG.40153	MSTRG.40153	0.426907	0.383357	0.289188	0.233093	0.237473	0.32892	0.437742	0.305232	0.338049	0.291723	0.432533	0.472653
MSTRG.177	MSTRG.177	0.0	0.298417	0.0	0.0	0.0	0.0	0.0	0.0	0.0	0.0	0.0	0.0
MSTRG.11009	MSTRG.11009	2.300172	2.546294	1.426677	1.514919	1.396284	2.07681	2.995831	2.179258	2.108841	1.700457	3.427259	2.719242
MSTRG.22807	MSTRG.22807	0.063076	0.104137	0.028334	0.026616	0.0	0.029319	0.095563	0.02198	0.068682	0.092598	0.0	0.233023
MSTRG.26135	MSTRG.26135	0.0	0.0	0.0	0.191588	0.0	0.0	0.0	0.0	0.0	0.0	0.153424	0.0
MSTRG.26130	MSTRG.26130	0.0	0.047735	0.0	0.0	0.0	0.284765	0.0	0.0	0.0	0.0	0.0	0.0
MSTRG.36303	MSTRG.36303	0.0	0.0	0.0	0.0	0.0	0.059573	0.038822	0.0	0.0	0.170247	0.0	0.0
MSTRG.47882	MSTRG.47882	0.0	0.0	0.0	0.0	0.0	0.0	0.032809	0.0	0.0	0.0	0.0	0.0
MSTRG.47884	MSTRG.47884	0.0	0.0	0.0	0.0	0.0	0.044031	0.0	0.197816	0.0	0.0	0.0	0.109961
MSTRG.47886	MSTRG.47886	0.252944	0.0	0.0	0.0	0.0	0.026558	0.0	0.144968	0.045226	0.061538	0.0	0.0
MSTRG.36308	MSTRG.36308	0.131869	0.0	0.0	0.013587	0.0	0.204767	0.0	0.072482	0.075174	0.0	0.004724	0.035467
MSTRG.14784	MSTRG.14784	0.081321	0.302616	0.268461	0.203406	0.031926	0.131265	0.290296	0.291323	0.290085	0.446549	0.084957	0.243894
MSTRG.13405	MSTRG.13405	0.089773	0.162025	0.063903	0.070482	0.032532	0.16900700000000002	0.055871000000000004	0.021595	0.021229	0.087312	0.038618	0.076877
MSTRG.46422	MSTRG.46422	0.0	0.0	0.0	0.0	0.0	0.0	0.0	0.0	0.0	0.153845	0.0	0.0
MSTRG.13400	MSTRG.13400	0.0	0.0	0.0	0.0	0.0	0.0	0.0	0.0	0.0	0.0	0.305448	0.0
MSTRG.13401	MSTRG.13401	0.194026	0.119016	0.239272	0.055083999999999994	0.01057	0.219431	0.236379	0.062806	0.226046	0.13396	0.49284200000000006	0.161717
MSTRG.39225	MSTRG.39225	0.084542	0.211636	0.049018	0.093294	0.062778	0.278269	0.12402	0.0	0.037319	0.0	0.143553	0.075873
MSTRG.38175	MSTRG.38175	0.0	0.0	0.0	0.0	0.0	0.0	0.0	0.150213	0.0	0.0	0.0	0.0
MSTRG.39009	MSTRG.39009	0.048126	0.181452	0.249667	0.0	0.079226	0.050009	0.095401	0.144012	0.108923	0.0415	0.34531	0.091273
MSTRG.41815	MSTRG.41815	0.0	0.0	0.0	0.0	0.0	0.0	0.0	0.093579	0.0	0.0	0.305485	0.0
MSTRG.43556	MSTRG.43556	0.190961	0.050625	0.10198199999999999	0.0	0.0	0.0	0.054052	0.010545	0.035508	0.196298	0.050496	0.0
MSTRG.43550	MSTRG.43550	0.0	0.0	0.0	0.0	0.0	0.0	0.0	0.018617	0.01093	0.0	0.0	0.264829
MSTRG.33146	MSTRG.33146	0.0	0.0	0.0	0.0	0.120461	0.033492	0.036728	0.0	0.0	0.0	0.189528	0.0
MSTRG.26728	MSTRG.26728	0.0	0.0	0.0	0.0	0.0	0.0	0.034667	0.0	0.0	0.0	0.0	0.0
MSTRG.16927	MSTRG.16927	0.0	0.013695	0.004699	0.104301	0.168584	0.08402	0.029111	0.007257	0.08778	0.0	0.091118	0.036852
MSTRG.16921	MSTRG.16921	0.144057	0.073173	0.17141699999999999	0.029112	0.018539	0.099457	0.037175	0.137887	0.084271	0.052593	0.174273	0.059544
MSTRG.16922	MSTRG.16922	0.171618	0.103941	0.157626	0.144949	0.025375	0.0	0.064984	0.267386	0.083473	0.179152	0.119514	0.085671
MSTRG.16928	MSTRG.16928	0.177739	0.099838	0.0	0.0	0.0	0.047754	0.050983	0.03562	0.0	0.039592	0.026249	0.0
MSTRG.16929	MSTRG.16929	0.141774	0.033783	0.0	0.044504	0.0	0.0	0.0	0.0	0.0	0.0	0.0	0.005997
MSTRG.32818	MSTRG.32818	0.0	0.0	0.0	0.0	0.13409	0.0	0.0	0.0	0.0	0.0	0.0	0.0
MSTRG.32819	MSTRG.32819	0.028807	0.037382	0.0	0.088156	0.110767	0.02876	0.0	0.016539	0.0	0.075204	0.0	0.050468
MSTRG.13117	MSTRG.13117	0.141349	0.192393	0.299536	0.154576	0.284455	0.103591	0.258856	0.136345	0.163518	0.136609	0.071768	0.268065
MSTRG.40391	MSTRG.40391	0.0	0.0	0.0	0.0	0.1363	0.0	0.0	0.159017	0.0	0.0	0.020305	0.0
MSTRG.40398	MSTRG.40398	0.0	0.149209	0.064852	0.103519	0.060169	0.0	0.0	0.041983	0.03619	0.0	0.0	0.0
MSTRG.21818	MSTRG.21818	0.0	0.0	0.0	0.0	0.13409	0.0	0.0	0.0	0.0	0.0	0.0	0.0
MSTRG.6977	MSTRG.6977	0.120379	0.0	0.0	0.0	0.24735300000000002	0.0	0.0	0.0	0.286721	0.108505	0.0	0.260843
MSTRG.749	MSTRG.749	0.171224	0.193505	0.063332	0.171943	0.059034	0.107001	0.0	0.0	0.046572	0.0	0.316788	0.0
MSTRG.744	MSTRG.744	0.019079	0.0	0.0	0.0	0.00868	0.0	0.0	0.0	0.0	0.0	0.0	0.0
MSTRG.747	MSTRG.747	0.233637	0.19352	0.0	0.100675	0.052275	0.132377	0.099949	0.100899	0.029218	0.157334	0.180597	0.262074
MSTRG.8563	MSTRG.8563	0.0	0.0	0.0	0.0	0.0	0.0	0.0	0.0	0.0	0.0	0.0	0.158926
MSTRG.742	MSTRG.742	0.260807	0.37653699999999996	0.33226999999999995	0.41737700000000005	0.231762	0.294205	0.196496	0.398864	0.295367	0.35203999999999996	0.251568	0.28653500000000004
MSTRG.41044	MSTRG.41044	0.205672	0.13696999999999998	0.03752	0.072408	0.318878	0.11426599999999999	0.077581	0.270113	0.120408	0.124538	0.296027	0.106708
MSTRG.41049	MSTRG.41049	0.0	0.0	0.009774	0.0	0.008321	0.01093	0.0	0.0	0.0	0.076922	0.0	0.016907
MSTRG.1778	MSTRG.1778	0.116475	0.057439	0.123736	0.186262	0.013093	0.091719	0.020636	0.039618	0.103262	0.10429	0.15101	0.09516
MSTRG.21609	MSTRG.21609	0.207755	0.165214	0.196429	0.225821	0.111857	0.141364	0.150621	0.206144	0.059137	0.079641	0.11834	0.15556
MSTRG.21603	MSTRG.21603	0.085219	0.083144	0.156932	0.156536	0.087992	0.084706	0.09770600000000002	0.172567	0.127612	0.140232	0.119694	0.5198940000000001
MSTRG.9215	MSTRG.9215	0.122179	0.135388	0.062811	0.367954	0.211021	0.048879	0.0	0.059253	0.0	0.077321	0.0	0.276508
MSTRG.22176	MSTRG.22176	0.09279	0.141791	0.110571	0.105124	0.18501	0.056803	0.179948	0.119016	0.083874	0.12878699999999998	0.185623	0.279914
MSTRG.31545	MSTRG.31545	0.042731	0.044412	0.015816	0.003559	0.022974	0.0	0.18543	0.032725	0.054242	0.019933	0.002063	0.005963
MSTRG.31543	MSTRG.31543	0.211639	0.0	0.024943	0.083999	0.107337	0.0	0.178283	0.0	0.0	0.0	0.180992	0.068766
MSTRG.30430	MSTRG.30430	0.126756	0.0	0.0845	0.038074	0.016761	0.0	0.086749	0.066514	0.0	0.0	0.014237	0.025253
MSTRG.40808	MSTRG.40808	0.0	0.0	0.063208	0.084256	0.054318	0.22175	0.0	0.071905	0.029728	0.032655	0.21320899999999998	0.169367
MSTRG.6460	MSTRG.6460	0.059083	0.062898	0.076296	0.044315	0.0	0.074542	0.0	0.143856	0.0	0.130669	0.156632	0.0
MSTRG.40807	MSTRG.40807	0.0	0.0	0.0	0.0	0.0	0.0	0.154512	0.0	0.0	0.0	0.0	0.0
MSTRG.5613	MSTRG.5613	0.244907	0.077396	0.113376	0.0	0.022562	0.0	0.236122	0.001361	0.020258	0.027955	0.0	0.099173
MSTRG.82	MSTRG.82	0.0	0.0	0.0	0.0	0.578943	0.0	0.0	0.0	0.0	0.004139	0.0	0.0
MSTRG.5617	MSTRG.5617	0.206529	0.177129	0.034742	0.030384	0.170513	0.064673	0.122646	0.099739	0.288633	0.040396	0.268419	0.235831
MSTRG.6798	MSTRG.6798	0.0	0.0	0.0	0.0	0.099763	0.085361	0.018541	0.061387	0.0	0.0	0.051722	0.0
MSTRG.6797	MSTRG.6797	0.039972	0.0	0.0	0.0	0.0	0.0	0.0	0.126729	0.0	0.0	0.0	0.0
MSTRG.6793	MSTRG.6793	0.24576	0.0	0.035764	0.0	0.0	0.033347	0.0	0.0	0.0	0.0	0.0	0.0
MSTRG.35650	MSTRG.35650	0.0	0.034754	0.0	0.03682	0.0	0.0	0.0	0.0	0.043423	0.040611	0.0	0.2184
MSTRG.5841	MSTRG.5841	0.029247	0.0	0.0	0.0	0.132215	0.0	0.0	0.0	0.146668	0.0	0.0	0.026395
MSTRG.36870	MSTRG.36870	0.0	0.0	0.0	0.0	0.028708	0.0	0.0	0.0	0.037846	0.275936	0.0	0.0
MSTRG.29260	MSTRG.29260	0.0	0.057632	0.0	0.0	0.0	0.0	0.0	0.0	0.066869	0.0	0.047189	0.189458
MSTRG.42566	MSTRG.42566	0.164232	0.045497	0.0	0.0	0.0	0.044612	0.065112	0.061878	0.02848	0.0	0.261085	0.150697
MSTRG.7613	MSTRG.7613	0.0	0.0	0.0	0.0	0.0	0.0	0.0	0.055287	0.0	0.153845	0.0	0.0
MSTRG.31892	MSTRG.31892	0.0	0.0	0.0	0.111557	0.0	0.0	0.0	0.056511	0.0	0.078654	0.159844	0.090961
MSTRG.42194	MSTRG.42194	0.089191	0.048966	0.0	0.0	0.0	0.0	0.15959	0.0	0.0	0.0	0.0	0.0
MSTRG.8973	MSTRG.8973	0.0	0.0	0.0	0.0	0.026933	0.054568	0.053375	0.208308	0.016395	0.0	0.018764	0.0
MSTRG.33980	MSTRG.33980	0.0	0.108979	0.0	0.0	0.0	0.0	0.0	0.0	0.0	0.0	0.0	0.0
MSTRG.40441	MSTRG.40441	0.22474	0.115866	0.066799	0.057432	0.024065	0.186207	0.464508	0.293818	0.135962	0.031693	0.106651	0.092892
MSTRG.15815	MSTRG.15815	0.021621	0.0	0.0	0.082126	0.0	0.094742	0.0	0.058756	0.0	0.159939	0.0	0.034746
MSTRG.15814	MSTRG.15814	0.0	0.0	0.0	0.0	0.048217	0.060014	0.143665	0.0	0.0	0.0	0.068517	0.030343
MSTRG.37916	MSTRG.37916	0.0	0.0	0.0	0.0	0.0	0.0	0.0	0.0	0.0	0.214071	0.0	0.0
MSTRG.31426	MSTRG.31426	0.0	0.0	0.0	0.0	0.13409	0.0	0.0	0.0	0.0	0.0	0.0	0.0
MSTRG.31429	MSTRG.31429	0.085184	0.111663	0.090526	0.19821	0.200071	0.309653	0.172744	0.213258	0.092681	0.090856	0.20842500000000003	0.118564
MSTRG.33086	MSTRG.33086	0.146645	0.215612	0.089233	0.189961	0.139106	0.172492	0.149087	0.120744	0.056288	0.09031	0.142348	0.140001
MSTRG.34085	MSTRG.34085	0.101705	0.111701	0.087174	0.157318	0.149188	0.0	0.050132	0.156219	0.076017	0.095799	0.030531	0.031917
MSTRG.22797	MSTRG.22797	0.0	0.16741	0.035405	0.0	0.074921	0.0	0.0	0.0	0.039732	0.041705	0.283827	0.050742
MSTRG.17506	MSTRG.17506	0.250114	0.273988	0.145248	0.127143	0.277209	0.190467	0.345066	0.197908	0.264642	0.167656	0.247758	0.187812
MSTRG.26083	MSTRG.26083	0.0	0.0	0.0	0.249598	0.0	0.0	0.0	0.0	0.0	0.0	0.0	0.0
MSTRG.22101	MSTRG.22101	0.0	0.0	0.0	0.065071	0.0	0.0	0.0	0.0	0.0	0.0	0.0	0.013906
MSTRG.22108	MSTRG.22108	0.282956	0.077975	0.0	0.034463	0.125899	0.250956	0.27392	0.021432	0.112978	0.04184	0.020576	0.067959
MSTRG.28671	MSTRG.28671	0.0	0.077814	0.0	0.0	0.0	0.0	0.076635	0.0	0.017532	0.0	0.0	0.057536
MSTRG.27882	MSTRG.27882	0.0	0.0	0.0	0.0	0.0	0.0	0.0	0.0	0.0	0.126582	0.0	0.0
MSTRG.28672	MSTRG.28672	0.0	0.0	0.0	0.0	0.0	0.0	0.0	0.0	0.0	0.066197	0.0	0.0
MSTRG.27885	MSTRG.27885	0.0	0.008329	0.003852	0.0	0.002235	0.010756	0.005654	0.001836	0.035029	0.007861	0.038417	0.0
MSTRG.18790	MSTRG.18790	0.0	0.034028	0.0	0.0	0.0	0.0	0.0	0.0	0.0	0.041104	0.091372	0.0
MSTRG.12953	MSTRG.12953	0.0	0.0	0.0	0.0	0.0	0.0	0.154512	0.0	0.0	0.0	0.0	0.0
MSTRG.16674	MSTRG.16674	0.0	0.0	0.0	0.0	0.0	0.0	0.0	0.0	0.0	0.0	0.200535	0.0
MSTRG.11901	MSTRG.11901	0.0	0.0	0.0	0.0	0.0	0.0	0.0	0.074696	0.0	0.0	0.0	0.0
MSTRG.11900	MSTRG.11900	0.0	0.147707	0.0	0.0	0.0	0.053191	0.0	0.0	0.0	0.0	0.0	0.0
MSTRG.4248	MSTRG.4248	0.0	0.0	0.0	0.0	0.0	0.0	0.116613	0.0	0.065954	0.0	0.0	0.0
MSTRG.4245	MSTRG.4245	0.095847	0.094955	0.08167	0.092564	0.0822	0.046983	0.020095	0.059408	0.070814	0.061716	0.052161	0.052652
MSTRG.4247	MSTRG.4247	0.087577	0.215597	0.110617	0.123219	0.258505	0.111693	0.137496	0.147266	0.095592	0.044498	0.156784	0.38776
MSTRG.2957	MSTRG.2957	0.0	0.167465	0.039675	0.038081	0.019445	0.156967	0.0	0.0	0.0	0.0	0.151801	0.081144
MSTRG.2956	MSTRG.2956	0.010746	0.376593	0.0	0.08331	0.004101	0.186896	0.062257	0.021573	0.033854	0.0	0.020106	0.125324
MSTRG.15379	MSTRG.15379	0.397563	0.410656	0.350017	0.299675	0.216266	0.393235	0.588597	0.367364	0.484963	0.300865	0.408426	0.4082
MSTRG.15374	MSTRG.15374	0.0	0.148323	0.329458	0.065512	0.042361	0.063797	0.096891	0.149678	0.085067	0.0	0.066567	0.536424
MSTRG.36395	MSTRG.36395	0.0	0.0	0.0	0.0	0.027982	0.0	0.0	0.0	0.114358	0.054083	0.0	0.0
MSTRG.36133	MSTRG.36133	0.121917	0.210054	0.144447	0.061578	0.110218	0.162494	0.064475	0.210683	0.133851	0.052156	0.208997	0.291129
MSTRG.36132	MSTRG.36132	0.155744	0.468897	0.052684	0.087255	0.071543	0.074953	0.099607	0.0	0.040928	0.193515	0.336985	0.18708
MSTRG.33327	MSTRG.33327	0.185933	0.21895	0.07591	0.094062	0.113252	0.121451	0.181099	0.119028	0.145278	0.079226	0.222044	0.246138
MSTRG.26309	MSTRG.26309	0.071427	0.0	0.0	0.030725	0.0	0.042578	0.18265	0.0	0.077505	0.027235	0.022579	0.020471
MSTRG.26308	MSTRG.26308	0.123926	0.0	0.02447	0.0	0.026856	0.082266	0.176107	0.0	0.017739	0.070099	0.051782	0.0
MSTRG.26303	MSTRG.26303	0.17779	0.090548	0.0	0.056109	0.262774	0.0	0.0	0.129317	0.0	0.0	0.0	0.102533
MSTRG.26300	MSTRG.26300	0.0	0.0	0.0	0.054123	0.0	0.0	0.0	0.0	0.0	0.004017	0.0	0.063951
MSTRG.26305	MSTRG.26305	0.0	0.0	0.185148	0.0	0.0	0.045933	0.0	0.0	0.089161	0.0	0.0	0.0
MSTRG.33022	MSTRG.33022	9.491667	5.055091999999999	9.155326	15.869966000000002	10.852471999999999	7.705698	11.376406	12.592278	2.460315	9.100667999999999	11.476092000000001	10.552923
MSTRG.24231	MSTRG.24231	0.084196	0.216294	0.097246	0.045751	0.032595	0.0	0.121228	0.071247	0.25339	0.222862	0.0	0.081662
MSTRG.14421	MSTRG.14421	0.122659	0.039398	0.036434	0.061932	0.054992	0.0	0.156249	0.0	0.009387	0.029386	0.058344	0.043452
MSTRG.30984	MSTRG.30984	0.0	0.0	0.162129	0.0	0.0	0.033244	0.0	0.0	0.0	0.0	0.0	0.0
MSTRG.39417	MSTRG.39417	0.0	0.125213	0.0	0.02339	0.0	0.098027	0.0	0.177549	0.045618	0.0	0.127424	0.0
MSTRG.39415	MSTRG.39415	0.0	0.0	0.0	0.0	0.056703	0.0	0.0	0.0	0.0	0.0	0.0	0.0
MSTRG.1360	MSTRG.1360	0.0	0.0	0.0	0.0	0.0	0.0	0.0	0.0	0.0	0.206292	0.0	0.0
MSTRG.41999	MSTRG.41999	0.0	0.062031	0.0	0.032953	0.335225	0.155673	0.0	0.144306	0.0	0.0	0.0	0.0
MSTRG.41993	MSTRG.41993	3.657851	3.593392	2.775149	2.764526	2.5643459999999996	3.920992	4.730987	3.611342	3.4386200000000002	2.69339	4.538460000000001	4.4416329999999995
MSTRG.17992	MSTRG.17992	0.0	0.0	0.0	0.0	0.0	0.0	0.0	0.001369	0.0	0.0	0.0	0.016659
MSTRG.17993	MSTRG.17993	0.6549029999999999	0.732882	0.6324249999999999	0.446989	0.410549	0.45266999999999996	0.513961	0.497299	0.7664359999999999	0.36506599999999995	0.347582	0.5704670000000001
MSTRG.17990	MSTRG.17990	0.327525	0.315601	0.280067	0.307881	0.270625	0.280593	0.39397	0.273478	0.39252	0.256853	0.551591	0.417366
MSTRG.17994	MSTRG.17994	0.585906	0.415005	0.470488	0.198895	0.721701	0.329458	0.164211	0.679515	0.319943	0.587633	0.36217	0.405607
MSTRG.1944	MSTRG.1944	0.557196	0.48606099999999997	0.328391	0.35657	0.470871	0.375136	0.445189	0.506834	0.461394	0.527981	0.317841	0.49371699999999996
MSTRG.19730	MSTRG.19730	0.284052	0.231485	0.189783	0.245881	0.189914	0.258313	0.316202	0.292596	0.185795	0.136878	0.283406	0.585661
MSTRG.19733	MSTRG.19733	0.0	0.016036	0.0	0.0	0.0	0.0	0.0	0.0	0.000241	0.0	0.0	0.0
MSTRG.19734	MSTRG.19734	0.153125	0.154431	0.097386	0.070835	0.358174	0.218253	0.442797	0.263917	0.117807	0.11896	0.401724	0.312367
MSTRG.19738	MSTRG.19738	0.0	0.0	0.089047	0.127652	0.034789	0.084034	0.094106	0.100938	0.0	0.092215	0.046455	0.016272
MSTRG.1982	MSTRG.1982	0.251129	0.329506	0.23558	0.197308	0.145447	0.211455	0.371018	0.27037	0.196215	0.223934	0.403568	0.321962
MSTRG.1984	MSTRG.1984	0.198078	0.397158	0.148232	0.234621	0.145125	0.373913	0.379393	0.21102	0.198768	0.276567	0.24957	0.426454
MSTRG.1986	MSTRG.1986	0.0	0.012989	0.006406	0.0	0.0	0.0	0.0	9.5e-05	0.0	0.001431	0.006243	0.003778
MSTRG.41667	MSTRG.41667	0.135387	0.05824	0.140097	0.104337	0.085911	0.155827	0.117058	0.118041	0.216373	0.06823	0.14872	0.055544
MSTRG.7207	MSTRG.7207	0.41109	0.412494	0.040621	0.080461	0.17963	0.070129	0.277126	0.199	0.234248	0.30604200000000004	0.374528	0.319681
MSTRG.37493	MSTRG.37493	0.0	0.0	0.0	0.0	0.0	0.0	0.0	0.0	0.0	0.055585	0.0	0.0
MSTRG.44010	MSTRG.44010	0.0	0.0	0.0	0.0	0.0	0.0	0.0	0.0	0.0	0.092956	0.0	0.0
MSTRG.42006	MSTRG.42006	0.0	0.0	0.0	0.0	0.0	0.0	0.0	0.0	0.0	0.0	0.047337	0.0
MSTRG.38451	MSTRG.38451	0.0	0.0	0.0	0.034271	0.173518	0.0	0.103475	0.028019	0.0	0.0	0.090803	0.0
MSTRG.2181	MSTRG.2181	0.0	0.0	0.0	0.0	0.0	0.0	0.0	0.1738	0.0	0.0	0.0	0.0
MSTRG.43742	MSTRG.43742	0.0	0.0	0.0	0.0	0.0	0.0	0.0	0.0	0.0	0.0	0.17059	0.0
MSTRG.2189	MSTRG.2189	0.064351	0.031452	0.0	0.0	0.121371	0.0	0.0	0.0	0.08104	0.077195	0.124291	0.0
MSTRG.33973	MSTRG.33973	0.141774	0.0	0.0	0.0	0.0	0.0	0.0	0.0	0.0	0.0	0.0	0.0
MSTRG.33792	MSTRG.33792	0.0	0.0	0.0	0.0	0.0	0.0	0.0	0.207467	0.0	0.0	0.0	0.0
MSTRG.33756	MSTRG.33756	0.055588	0.0	0.0	0.0	0.0	0.0	0.0	0.150213	0.0	0.074432	0.0	0.0
MSTRG.33791	MSTRG.33791	0.0	0.0	0.162129	0.0	0.0	0.0	0.0	0.0	0.0	0.0	0.0	0.0
MSTRG.31282	MSTRG.31282	4.7e-05	0.0	0.0	0.0	0.011743	0.0	0.0	0.0	0.0	0.0	0.0	0.0
MSTRG.5467	MSTRG.5467	0.380377	0.646175	0.458378	0.377976	0.352205	0.499141	0.520189	0.388321	0.585405	0.523708	0.39829	0.346413
MSTRG.44674	MSTRG.44674	0.0	0.0	0.054375	0.035347	0.067182	0.0	0.0	0.033944	0.012139	0.034922	0.214094	0.082876
MSTRG.11049	MSTRG.11049	0.0	0.0	0.0	0.0	0.0	0.0	0.0	0.0	0.0	0.102006	0.0	0.0
MSTRG.42504	MSTRG.42504	0.207648	0.195968	0.22004	0.187535	0.117264	0.308766	0.245723	0.180921	0.181955	0.270507	0.395186	0.312511
MSTRG.17281	MSTRG.17281	0.038177	0.0	0.0	0.0	0.0	0.127663	0.216683	0.032445	0.0	0.169775	0.118384	0.027507
MSTRG.36226	MSTRG.36226	0.113546	0.153154	0.140026	0.0	0.037359	0.152439	0.232113	0.16078199999999998	0.149598	0.10217699999999999	0.149957	0.28286100000000003
MSTRG.36228	MSTRG.36228	0.0	0.035764	0.0	0.034617	0.0	0.23061	0.081972	0.0	0.097807	0.023477	0.122289	0.0418
MSTRG.42508	MSTRG.42508	0.0	0.0	0.0	0.0	0.070251	0.0	0.0	0.0	0.0	0.099489	0.0	0.0
MSTRG.20052	MSTRG.20052	0.0	0.0	0.204712	0.0	0.0	0.0	0.0	0.0	0.0	0.0	0.0	0.0
MSTRG.4727	MSTRG.4727	0.0	0.0	0.0	0.0	0.0	0.0	0.0	0.453518	0.0	0.0	0.0	0.0
MSTRG.31232	MSTRG.31232	0.068602	0.167582	0.111883	0.046558	0.041716	0.091809	0.14462	0.071196	0.116455	0.081262	0.151209	0.191106
MSTRG.31626	MSTRG.31626	0.0	0.0	0.0	0.070577	0.0	0.0	0.0	0.0	0.0	0.0	0.0	0.0
MSTRG.950	MSTRG.950	0.203801	0.0	0.0	0.0	0.0	0.07327	0.0	0.026405	0.0	0.0	0.0	0.108641
MSTRG.35753	MSTRG.35753	0.0	0.0	0.0	0.0	0.0	0.0	0.0	0.0	0.011652	0.0	0.0	0.0
MSTRG.31999	MSTRG.31999	0.036072	0.049461	0.07702	0.080317	0.065261	0.060432	0.038799	0.0	0.176878	0.089926	0.026752	0.030134
MSTRG.36746	MSTRG.36746	0.008252	0.005376	0.013535	0.013187	0.010882	0.053688	0.006184	0.126071	0.079327	0.011536	0.019843	0.076296
MSTRG.31994	MSTRG.31994	0.0	0.0	0.141082	0.0	0.0	0.0	0.0	0.0	0.0	0.0	0.20136	0.0
MSTRG.35288	MSTRG.35288	0.071267	0.233614	0.0	0.0	0.0	0.125599	0.0	0.0	0.0	0.0	0.0	0.0
MSTRG.35282	MSTRG.35282	0.0	0.0	0.0	0.0	0.213179	0.0	0.0	0.0	0.0	0.0	0.0	0.0
MSTRG.24656	MSTRG.24656	0.216495	0.295095	0.18001	0.0	0.019196	0.0	0.0	0.0	0.0	0.071539	0.176855	0.172241
MSTRG.16127	MSTRG.16127	0.292902	0.137034	0.168463	0.0	0.154111	0.268923	0.069611	0.05959	0.033779	0.122996	0.104335	0.219903
MSTRG.21018	MSTRG.21018	0.126224	0.288927	0.113624	0.064347	0.065466	0.065086	0.061582	0.041048	0.068159	0.056446	0.244871	0.217377
MSTRG.37662	MSTRG.37662	0.023591	0.091949	0.0	0.053059	0.0	0.050761	0.062986	0.0	0.099772	0.031969	0.153575	0.088194
MSTRG.37663	MSTRG.37663	0.0	0.0	0.203664	0.0	0.0	0.0	0.0	0.0	0.0	0.0	0.0	0.0
MSTRG.37661	MSTRG.37661	0.067711	0.074312	0.05664	0.129204	0.0	0.0	0.0	0.029582	0.0	0.079788	0.151227	0.205084
MSTRG.34489	MSTRG.34489	0.187931	0.297064	0.052643	0.095485	0.097153	0.167226	0.179597	0.259954	0.080193	0.09964	0.214908	0.091815
MSTRG.16122	MSTRG.16122	0.07279	0.251727	0.114252	0.035492	0.095506	0.096483	0.481425	0.14051	0.170419	0.181852	0.446128	0.108795
MSTRG.32772	MSTRG.32772	0.037142	0.018316	0.0	0.016067	0.078487	0.0	0.083386	0.102541	0.021228	0.15419	0.075447	0.020342
MSTRG.28476	MSTRG.28476	0.313105	0.190724	0.170411	0.15379	0.146452	0.11505	0.230806	0.186644	0.077631	0.124194	0.256231	0.166893
MSTRG.6614	MSTRG.6614	0.0	0.089437	0.053326	0.0	0.058729	0.0	0.0	0.026392	0.078984	0.073934	0.169283	0.028517
MSTRG.38862	MSTRG.38862	0.153498	0.064561	0.0	0.0	0.035843	0.29094	0.125393	0.099372	0.01522	0.08994	0.20559	0.294625
MSTRG.11841	MSTRG.11841	0.0	0.0	0.0	0.0	0.0	0.0	0.127235	0.0	0.0	0.0	0.025048	0.0
MSTRG.7563	MSTRG.7563	0.0	0.147227	0.015625	0.087284	0.014341	0.014987	0.031573	0.045567	0.043569	0.157855	0.028525	0.0
MSTRG.10919	MSTRG.10919	0.0	0.347829	0.0	0.0	0.0	0.0	0.0	0.0	0.0	0.0	0.0	0.0
MSTRG.46671	MSTRG.46671	0.142408	0.170236	0.014372	0.250763	0.07864	0.096415	0.135912	0.16170600000000002	0.058979	0.112972	0.148092	0.277812
MSTRG.46675	MSTRG.46675	0.0	0.0	0.191247	0.072391	0.0	0.078266	0.225738	0.19054200000000002	0.186822	0.043843	0.259765	0.32718800000000003
MSTRG.29069	MSTRG.29069	0.053221	0.0	0.0	0.0	0.0	0.0	0.0	0.0	0.0	0.029847	0.248839	0.0
MSTRG.29068	MSTRG.29068	0.0	0.0	0.0	0.0	0.0	0.0	0.0	0.0	0.177273	0.0	0.0	0.0
MSTRG.257	MSTRG.257	0.0	0.0	0.0	0.0	0.0	0.0	0.0	0.0	0.243585	0.0	0.0	0.06978
MSTRG.24030	MSTRG.24030	0.140382	0.206271	0.29702700000000004	0.117734	0.178234	0.130178	0.301038	0.277268	0.074718	0.120018	0.348232	0.22272199999999998
MSTRG.8154	MSTRG.8154	0.0	0.0	0.0	0.0	0.0	0.0	0.0	0.0	0.0	0.172635	0.093763	0.158926
MSTRG.8156	MSTRG.8156	0.0	0.0	0.0	0.0	0.0	0.0	0.0	0.0	0.0	0.0	0.0	0.23839
MSTRG.16034	MSTRG.16034	0.0	0.17676	0.065218	0.055668	0.082346	0.0	0.09072	0.08134	0.118909	0.0	0.0	0.0
MSTRG.25920	MSTRG.25920	0.0	0.0	0.0	0.0	0.0	0.0	0.0	0.300426	0.0	0.0	0.0	0.0
MSTRG.23668	MSTRG.23668	0.0	0.0	0.0	0.063376	0.0	0.185005	0.103187	0.106591	0.045078	0.0	0.071847	0.0
MSTRG.47100	MSTRG.47100	0.240529	0.0	0.0	0.084477	0.0	0.0	0.055996	0.058314	0.035402	0.121539	0.0	0.0
MSTRG.39427	MSTRG.39427	0.188905	0.222127	0.072461	0.278974	0.024777	0.167957	0.439506	0.159366	0.182793	0.157851	0.355956	0.266817
MSTRG.42169	MSTRG.42169	0.0	0.0	0.066384	0.0	0.0	0.352244	0.114668	0.190132	0.0	0.123863	0.0	0.162055
MSTRG.16752	MSTRG.16752	0.022484	0.240903	0.039997	0.084391	0.04002	0.107652	0.0	0.0	0.0	0.0	0.0	0.238915
MSTRG.25070	MSTRG.25070	0.0	0.0	0.05385	0.0	0.0	0.0	0.0	0.0	0.140389	0.043406	0.0	0.0
MSTRG.25073	MSTRG.25073	0.0	0.0	0.162129	0.0	0.0	0.0	0.0	0.036062	0.003572	0.0	0.05927	0.0
MSTRG.25078	MSTRG.25078	0.0	0.056353	0.0	0.16888	0.0	0.054668	0.0	0.0	0.031666	0.065161	0.0	0.0
MSTRG.21971	MSTRG.21971	0.11991	0.065319	0.100805	0.11001	0.042085	0.038599	0.279593	0.175655	0.037688	0.01948	0.103965	0.222738
MSTRG.21975	MSTRG.21975	0.243738	0.054297	0.0	0.0	0.042071	0.0	0.197678	0.0	0.003402	0.0	0.145722	0.113844
MSTRG.21974	MSTRG.21974	0.004992	0.025218	0.12859	0.032958	0.060907	0.0	0.135334	0.049057	0.244078	0.049837	0.083487	0.12661
MSTRG.21976	MSTRG.21976	0.067098	0.052317	0.0	0.173659	0.0	0.0	0.109082	0.0	0.051644	0.0	0.0	0.161175
MSTRG.7184	MSTRG.7184	0.184693	0.484663	0.037651	0.167532	0.072296	0.162558	0.258497	0.197125	0.085916	0.116751	0.2337	0.202612
MSTRG.25301	MSTRG.25301	0.072071	0.033508	0.10589	0.0	0.195162	0.0	0.132316	0.0	0.128971	0.088136	0.104586	0.153971
MSTRG.25308	MSTRG.25308	0.300222	0.285649	0.235454	0.325317	0.24642	0.392526	0.588201	0.297763	0.347969	0.178797	0.454191	0.500282
MSTRG.31210	MSTRG.31210	0.0	0.0	0.0	0.0	0.0	0.0	0.0	0.0	0.0	0.208583	0.0	0.0
MSTRG.19512	MSTRG.19512	0.230244	0.0	0.0	0.153297	0.15943	0.158787	0.070565	0.0	0.076081	0.033616	0.037279	0.427037
MSTRG.45615	MSTRG.45615	0.330672	0.041471	0.0	0.075809	0.0	0.0	0.0	0.034002	0.0	0.0	0.0	0.0
MSTRG.31215	MSTRG.31215	0.0	0.255169	0.028704	0.0	0.0	0.001061	0.0	0.0	0.0	0.0	0.0	0.0
MSTRG.41506	MSTRG.41506	0.0	0.0	0.191792	0.0	0.0	0.0	0.011413	0.054452	0.0	0.0	0.103956	0.0
MSTRG.41505	MSTRG.41505	0.2998	0.458926	0.230826	0.211258	0.164052	0.350153	0.680671	0.289416	0.193645	0.314162	0.651732	0.492262
MSTRG.13926	MSTRG.13926	2.491479	2.232894	2.053437	1.612463	1.3689	1.707695	1.717313	1.600446	2.20572	1.702394	2.018472	2.256885
MSTRG.26526	MSTRG.26526	0.043528	0.197891	0.097711	0.467954	0.047468	0.10697	0.013955	0.047896	0.085709	0.143756	0.024651	0.031449
MSTRG.12039	MSTRG.12039	0.0	0.0	0.0	0.000801	0.146758	0.0	0.0	0.0	0.0	0.02327	0.00451	0.0
MSTRG.12037	MSTRG.12037	0.0	0.0	0.0	0.0	0.0	0.0	0.0	0.0	0.151416	0.0	0.0	0.0
MSTRG.3456	MSTRG.3456	0.0	0.0	0.0	0.0	0.175692	0.0	0.0	0.0	0.0	0.0	0.0	0.0
MSTRG.17714	MSTRG.17714	0.0	0.0	0.020668	0.0	0.0	0.0	0.0508	0.0	0.0	0.172804	0.0	0.0
MSTRG.46133	MSTRG.46133	0.031093	0.0	0.133598	0.22264499999999998	0.0	0.122078	0.066016	0.059541	0.12070800000000001	0.0	0.186672	0.0
MSTRG.3070	MSTRG.3070	0.030942	0.272573	0.106713	0.103471	0.248051	0.29774	0.137919	0.162702	0.133584	0.121512	0.070542	0.089557
MSTRG.3077	MSTRG.3077	0.374111	0.232745	0.241025	0.148627	0.139472	0.362189	0.406356	0.311701	0.264834	0.134867	0.244393	0.376414
MSTRG.3074	MSTRG.3074	0.00503	0.0	0.086464	0.0	0.0	0.0	0.0	0.0	0.0	0.0	0.0	0.0
MSTRG.24800	MSTRG.24800	0.141774	0.069772	0.0	0.0	0.0	0.0	0.018767	0.0	0.025634	0.0	0.151487	0.0
MSTRG.24809	MSTRG.24809	0.245586	0.292937	0.231476	0.145057	0.156174	0.117902	0.116067	0.05108	0.142224	0.234777	0.241933	0.108085
MSTRG.44023	MSTRG.44023	0.0	0.0	0.0	0.0	0.0	0.0	0.0	0.0	0.0	0.0	0.189227	0.0
MSTRG.11711	MSTRG.11711	0.074416	0.0	0.0	0.062682	0.0	0.138268	0.165349	0.101275	0.032828	0.07727	0.152724	0.1316
MSTRG.22317	MSTRG.22317	0.0	0.035281	0.021431	0.0	0.022899	0.0	0.0	0.0	0.092163	0.053302	0.119023	0.105951
MSTRG.22318	MSTRG.22318	0.111222	0.16019499999999998	0.158082	0.181797	0.08472099999999999	0.15681900000000001	0.245104	0.206015	0.16108299999999998	0.075681	0.14391500000000002	0.129757
MSTRG.40537	MSTRG.40537	0.0	0.0	0.140737	0.0	0.13409	0.0	0.0	0.0	0.0	0.0	0.0	0.0
MSTRG.9735	MSTRG.9735	0.9122330000000001	0.223891	0.6849	0.0	0.231568	0.510006	0.185643	0.628796	0.37475899999999995	0.49078900000000003	0.407161	0.658517
MSTRG.42803	MSTRG.42803	0.212662	0.0	0.0	0.0	0.0	0.0	0.0	0.0	0.0	0.0	0.0	0.0
MSTRG.23049	MSTRG.23049	0.0	0.0	0.123863	0.127434	0.078517	0.019373	0.0	0.310941	0.0	0.324954	0.078568	0.321311
MSTRG.23043	MSTRG.23043	0.0	0.030576	0.0	0.0	0.0	0.0	0.0	0.18001	0.0	0.0	0.0	0.0
MSTRG.23042	MSTRG.23042	0.0	0.0	0.0	0.0	0.0	0.192839	0.155298	0.0	0.152894	0.0	0.0	0.152476
MSTRG.23046	MSTRG.23046	0.0	0.0	0.0	0.0	0.0	0.0	0.0	0.0	0.0	0.0	0.122104	0.0
MSTRG.23044	MSTRG.23044	0.141774	0.0	0.0	0.0	0.0	0.0	0.0	0.0	0.0	0.0	0.0	0.0
MSTRG.9084	MSTRG.9084	0.0	0.073766	0.0	0.0	0.13409	0.0	0.0	0.0	0.0	0.0	0.08294	0.0
MSTRG.46333	MSTRG.46333	0.0	0.052509	0.0	0.0	0.051861	0.108926	0.0	0.071181	0.339653	0.168854	0.053746	0.078633
MSTRG.45971	MSTRG.45971	0.1698	0.124572	0.0	0.187199	0.0	0.0	0.04276	0.033536	0.0	0.033989	0.141358	0.052483
MSTRG.45977	MSTRG.45977	0.081891	0.0	0.0	0.0	0.0	0.0	0.0	0.0	0.0	0.103304	0.286702	0.0
MSTRG.44609	MSTRG.44609	0.037686	0.034139	0.057498	0.0	0.0	0.155737	0.029218	0.062976	0.017043	0.057977	0.084378	0.022031
MSTRG.18295	MSTRG.18295	0.246494	1.901519	0.0	1.985172	1.130193	0.339604	1.224895	1.274453	0.736538	0.982876	0.81742	0.0
MSTRG.18296	MSTRG.18296	0.111099	0.605366	0.416017	0.423739	0.052163	0.54605	0.060223	0.388163	0.148915	0.488784	0.563126	0.311142
MSTRG.18290	MSTRG.18290	1.386453	1.64231	0.776535	0.845289	1.068135	1.401426	1.833149	1.288567	1.121348	0.957239	1.998543	1.808812
MSTRG.18746	MSTRG.18746	0.0	0.0	0.0	0.0	0.0	0.0	0.0	0.0	0.0	0.0	0.0	0.0
MSTRG.1084	MSTRG.1084	0.075214	0.096437	0.154812	0.0	0.0	0.0	0.0	0.0	0.0	0.049957	0.052342	0.077598
MSTRG.14678	MSTRG.14678	0.0	0.0	0.0	0.014496	0.0	0.015026	0.02833	0.0	0.0	0.0	0.0	0.0
MSTRG.19766	MSTRG.19766	0.056618	0.152391	0.092629	0.141114	0.062951	0.119939	0.093102	0.111486	0.091206	0.095267	0.137915	0.195092
MSTRG.33384	MSTRG.33384	0.0	0.0	0.0	0.0	0.0	0.0	0.154512	0.0	0.0	0.0	0.0	0.0
MSTRG.44205	MSTRG.44205	0.025236	0.0	0.008025	0.172223	0.007509	0.264535	0.460887	0.053476	0.134283	0.066153	0.094536	0.239343
MSTRG.44203	MSTRG.44203	0.178614	0.262513	0.109185	0.548675	0.298107	0.226153	0.597621	0.275015	0.465805	0.182907	0.350665	0.411489
MSTRG.32472	MSTRG.32472	0.073607	0.0	0.0	0.0	0.0	0.085584	0.102745	0.22071	0.038459	0.053314	0.0	0.0
MSTRG.45156	MSTRG.45156	1.55175	1.560354	0.890713	0.583165	1.602908	1.212525	0.98474	1.024898	1.214552	0.812922	0.937142	1.128563
MSTRG.36388	MSTRG.36388	0.0	0.0	0.0	0.248798	0.0	0.08204	0.067351	0.0	0.041715	0.106837	0.0	0.0
MSTRG.36387	MSTRG.36387	0.31498800000000005	0.350514	0.119104	0.071604	0.103675	0.321792	0.3848	0.249284	0.232545	0.129986	0.266586	0.451673
MSTRG.36380	MSTRG.36380	0.110863	0.187867	0.092807	0.123305	0.111478	0.217511	0.241437	0.162936	0.136146	0.068577	0.427835	0.184716
MSTRG.21468	MSTRG.21468	0.081904	0.0	0.298481	0.082944	0.089119	0.084594	0.160437	0.058288	0.03527	0.019899	0.090651	0.055251
MSTRG.18686	MSTRG.18686	0.280751	0.285951	0.578119	0.24394	0.427677	0.384572	0.60829	0.443524	0.229191	0.403539	0.251492	0.236717
MSTRG.47666	MSTRG.47666	0.0	0.0	0.0	0.008136	0.201475	0.0	0.0	0.0	0.0	0.057254	0.028032	0.0
MSTRG.28783	MSTRG.28783	0.0	0.0	0.0	0.0	0.0	0.151873	0.0	0.0	0.0	0.0	0.0	0.0
MSTRG.14157	MSTRG.14157	0.132549	0.250476	0.390531	0.098086	0.304115	0.24038700000000002	0.406567	0.768213	0.286692	0.178022	0.497647	0.245197
MSTRG.31813	MSTRG.31813	0.08408	0.065062	0.032573	0.250727	0.062887	0.175553	0.106502	0.131583	0.045503	0.043828	0.103789	0.118887
MSTRG.37418	MSTRG.37418	0.025801	0.209766	0.11667	0.011959	0.011551	0.0	0.0	0.012752	0.010209	0.059058	0.140519	0.16780699999999998
MSTRG.21198	MSTRG.21198	0.02063	0.0	0.0	0.0	0.0	0.084573	0.0	0.021771	0.0	0.0	0.0	0.075988
MSTRG.5570	MSTRG.5570	0.10645	0.166478	0.013101	0.046537	0.057395	0.118156	0.157504	0.130046	0.02365	0.056138	0.118464	0.309893
MSTRG.5573	MSTRG.5573	0.024168	0.158522	0.0	0.073874	0.088913	0.014303	0.125476	0.022582	0.073479	0.045018	0.234416	0.23871
MSTRG.5576	MSTRG.5576	0.15046	0.191686	0.0	0.023836	0.233631	0.0	0.20713	0.025442	0.021391	0.064033	0.165932	0.325155
MSTRG.6183	MSTRG.6183	0.31208100000000005	0.356212	0.17074	0.17363699999999999	0.300518	0.190266	0.34118899999999996	0.129764	0.254516	0.126255	0.37259600000000004	0.103355
MSTRG.29790	MSTRG.29790	0.0	0.014963	0.0	0.0	0.0	0.120348	0.059846	0.0	0.028967	0.0	0.0	0.0
MSTRG.29799	MSTRG.29799	0.0	0.0	0.0	0.01	0.036521	0.013332	0.0	0.003941	0.0	0.0	0.0	0.0
MSTRG.41611	MSTRG.41611	0.197638	0.132476	0.174806	0.064454	0.155611	0.052003	0.144974	0.054089	0.111824	0.30579	0.20426	0.322267
MSTRG.21222	MSTRG.21222	0.0	0.161337	0.0	0.0	0.0	0.103244	0.0	0.0	0.074314	0.180263	0.0	0.147575
MSTRG.16024	MSTRG.16024	0.0	0.112258	0.0	0.056774	0.285926	0.064477	0.091644	0.151263	0.0	0.098919	0.100829	0.156594
MSTRG.16029	MSTRG.16029	1.719589	1.553785	1.510951	1.31559	1.909751	2.682572	1.480014	1.569323	2.824168	1.700164	1.437158	1.650677
MSTRG.22554	MSTRG.22554	0.0	0.0	0.0	0.0	0.0	0.0	0.0	0.061056	0.0	0.0	0.220255	0.0
MSTRG.26642	MSTRG.26642	0.09110599999999999	0.039092	0.087423	0.013934	0.256635	0.135267	0.37313	0.34398100000000004	0.22317399999999998	0.056012	0.0	0.039487
MSTRG.6001	MSTRG.6001	0.098984	0.0	0.0	0.345456	0.04228	0.128353	0.278738	0.300426	0.050884	0.0	0.421368	0.42858
MSTRG.6003	MSTRG.6003	0.0	0.0	0.0	0.043153	0.0	0.179928	0.109282	0.0	0.019177	0.0	0.0	0.041839
MSTRG.6002	MSTRG.6002	0.0	0.0	0.0	0.013805	0.0	0.0	0.082612	0.0	0.142026	0.0	0.0	0.131853
MSTRG.6005	MSTRG.6005	0.0	0.0	0.0	0.065808	0.0	0.0	0.0	0.192185	0.0	0.042987	0.0	0.0
MSTRG.6006	MSTRG.6006	0.089339	0.286682	0.295871	0.460051	0.130073	0.158312	0.18012	0.082561	0.177854	0.0	0.132132	0.0
MSTRG.45089	MSTRG.45089	0.091943	0.21458	0.063006	0.0	0.0	0.146914	0.0	0.0	0.0	0.0	0.0	0.158926
MSTRG.42851	MSTRG.42851	0.0	0.222306	0.0	0.0	0.0	0.0	0.0	0.0	0.0	0.0	0.0	0.0
MSTRG.45080	MSTRG.45080	0.177218	0.188287	0.0	0.091649	0.049087	0.181233	0.151408	0.027383	0.183141	0.194595	0.184882	0.061962
MSTRG.38291	MSTRG.38291	0.02459	0.026991	0.068872	0.164877	0.144356	0.115324	0.045118	0.149806	0.051477	0.028396	0.07957	0.112827
MSTRG.8343	MSTRG.8343	0.11836	0.258402	0.054043	0.093221	0.013612	0.312217	0.369307	0.154424	0.094535	0.096503	0.36862	0.406466
MSTRG.23681	MSTRG.23681	0.904367	1.057123	0.544552	0.736055	0.668411	1.234903	1.407335	0.89851	0.970952	0.46635	1.11439	1.132323
MSTRG.23682	MSTRG.23682	0.0	0.074604	0.0	0.0	0.0	0.0	0.0	0.0	0.0	0.0	0.0	0.0
MSTRG.42539	MSTRG.42539	0.0	0.112276	0.0	0.0	0.0	0.0	0.0	0.064696	0.084892	0.0	0.0	0.0
MSTRG.27596	MSTRG.27596	0.0	0.038054	0.021636	0.066619	0.055354	0.047321	0.100437	0.071543	0.020107	0.098761	0.078898	0.064947
MSTRG.15707	MSTRG.15707	0.027664	0.186175	0.055132	0.20195400000000002	0.16014	0.018202	0.21184999999999998	0.0	0.094872	0.075267	0.18270599999999998	0.293676
MSTRG.15706	MSTRG.15706	0.0	0.0	0.0	0.0	0.0	0.07178	0.0	0.0	0.0	0.0	0.0	0.0
MSTRG.15708	MSTRG.15708	0.0	0.0	0.0	0.0	0.0	0.0	0.0	0.0	0.0	0.151785	0.0	0.0
MSTRG.24484	MSTRG.24484	0.002258	0.070785	0.0	0.075107	0.090843	0.100684	0.077871	0.074936	0.091491	0.0	0.022153	0.0
MSTRG.24481	MSTRG.24481	0.0	0.0	0.0	0.134467	0.0	0.0	0.0	0.0	0.0	0.0	0.0	0.0
MSTRG.20905	MSTRG.20905	0.175572	0.151301	0.072823	0.041345	0.109	0.059814	0.205565	0.072737	0.138267	0.18216	0.038951	0.400102
MSTRG.20904	MSTRG.20904	0.047592	0.0	0.054425	0.041894	0.0	0.177989	0.0	0.0	0.0	0.0	0.102535	0.0
MSTRG.20903	MSTRG.20903	0.071603	0.171628	0.145548	0.129999	0.141032	0.090285	0.258398	0.067805	0.214268	0.211439	0.067974	0.052775
MSTRG.20902	MSTRG.20902	0.203027	0.039354	0.0	0.0	0.0	0.033629	0.058255	0.0	0.032017	0.066467	0.044483	0.0
MSTRG.14074	MSTRG.14074	0.013603	0.006461	0.025904999999999997	0.020601	0.021422	0.019457000000000002	0.140873	0.155715	0.147849	0.021988	0.009792	0.013559
MSTRG.13220	MSTRG.13220	0.335947	0.122991	0.09511	0.06851	0.084924	0.138891	0.133055	0.121712	0.130418	0.24605	0.262085	0.137751
MSTRG.13228	MSTRG.13228	0.486298	0.398627	0.173121	0.306974	0.145454	0.320901	0.499546	0.245397	0.33061	0.32855	0.069567	0.063638
MSTRG.27702	MSTRG.27702	0.0	0.0	0.0	0.0	0.008418	0.0	0.0	0.0	0.0	0.0	0.0	0.0
MSTRG.25392	MSTRG.25392	0.024721	0.031503	0.101161	0.013896	0.048734	0.048471	0.03733	0.083312	0.030899	0.0	0.152082	0.0
MSTRG.44772	MSTRG.44772	0.0	0.0	0.0	0.0	0.0	0.0	0.038455	0.0	0.263817	0.0	0.0	0.0
MSTRG.19342	MSTRG.19342	0.0	0.0	0.0	0.08834	0.096233	0.0	0.0	0.0	0.0	0.110662	0.0	0.034464
MSTRG.2262	MSTRG.2262	0.060925	0.058116	0.022381	0.140987	0.02362	0.103891	0.221467	0.084522	0.125184	0.141756	0.063303	0.078715
MSTRG.2266	MSTRG.2266	0.139735	0.0	0.030378	0.027533	0.306691	0.148908	0.0	0.014165	0.0	0.056969	0.0	0.089997
MSTRG.2268	MSTRG.2268	0.092965	0.104257	0.074293	0.0218	0.030051	0.261511	0.170355	0.036698	0.071977	0.0	0.16819	0.20238
MSTRG.32678	MSTRG.32678	0.142397	0.169612	0.048788	0.079574	0.067133	0.089259	0.163364	0.114869	0.035236	0.076585	0.09319	0.213832
MSTRG.16341	MSTRG.16341	0.068202	0.10839	0.07117	0.108411	0.213777	0.096511	0.126354	0.064296	0.079945	0.034253	0.158637	0.070366
MSTRG.632	MSTRG.632	0.05694	0.121923	0.05592	0.125045	0.056492	0.089182	0.01994	0.057634	0.026031	0.040509	0.095629	0.066955
MSTRG.45426	MSTRG.45426	0.036769	0.18837	0.0	0.0	0.0	0.056238	0.02142	0.0	0.012122	0.039899	0.0	0.151005
MSTRG.45429	MSTRG.45429	0.05527	0.093118	0.058226	0.073336	0.014496	0.044932	0.167483	0.128253	0.185169	0.140741	0.069107	0.073411
MSTRG.41335	MSTRG.41335	0.0	0.0	0.130135	0.0	0.0	0.0	0.0	0.0	0.0	0.0	0.0	0.0
MSTRG.5470	MSTRG.5470	0.151729	0.261403	0.373658	0.032359	0.40773800000000004	0.42114399999999996	0.37481000000000003	0.32113899999999995	0.104815	0.075946	0.166684	0.192172
MSTRG.15618	MSTRG.15618	0.318736	0.127396	0.216028	0.057675	0.043118	0.198696	0.176093	0.0	0.086983	0.0	0.0	0.358736
MSTRG.5474	MSTRG.5474	0.147479	0.25632	0.127842	0.049455	0.067785	0.256809	0.329229	0.255748	0.12563	0.093756	0.167076	0.376108
MSTRG.18120	MSTRG.18120	0.0	0.0	0.0	0.0	0.214104	0.0	0.0	0.0	0.0	0.0	0.0	0.0
MSTRG.3608	MSTRG.3608	0.017562	0.07239	0.0	0.0	0.00943	0.0	0.13627	0.05272	0.036254	0.0	0.02414	0.059572
MSTRG.8659	MSTRG.8659	0.0	0.021262	0.00954	0.0	0.16143	0.0	0.0	0.0	0.0	0.0	0.0	0.0
MSTRG.4371	MSTRG.4371	0.0	0.0	0.0	0.0	0.0	0.0	0.0	0.0	0.0	0.0	0.0	0.155243
MSTRG.19243	MSTRG.19243	0.0	0.0	0.0	0.0	0.0	0.0	0.217113	0.0	0.0	0.0	0.0	0.0
MSTRG.4377	MSTRG.4377	0.0	0.0	0.0	0.0	0.0	0.0	0.162443	0.0	0.0	0.0	0.0	0.0
MSTRG.4376	MSTRG.4376	0.0	0.065639	0.0	0.247917	0.165398	0.0	0.0	0.099383	0.0	0.0	0.0	0.0
MSTRG.43868	MSTRG.43868	0.03322	0.0	0.0	0.014276	0.0	0.352244	0.0	0.044343	0.0	0.0	0.0	0.009676
MSTRG.46811	MSTRG.46811	0.0	0.0	0.0	0.0624	0.0	0.0	0.0	0.0	0.0	0.0	0.0	0.0
MSTRG.43860	MSTRG.43860	0.352288	0.24349	0.142386	0.217733	0.355467	0.228504	0.287001	0.21394	0.250419	0.204954	0.369811	0.198435
MSTRG.9291	MSTRG.9291	0.0	0.0	0.0	0.0	0.0	0.0	0.093756	0.082235	0.0	0.0	0.0	0.0
MSTRG.9290	MSTRG.9290	0.078695	0.157611	0.097518	0.078077	0.072273	0.103428	0.392304	0.159694	0.21027	0.17279	0.152251	0.223638
MSTRG.9293	MSTRG.9293	0.391872	0.121287	0.246912	0.128584	0.054846	0.197226	0.357367	0.247763	0.190546	0.039258	0.386441	0.393672
MSTRG.9295	MSTRG.9295	0.134914	0.153928	0.07911	0.119366	0.081008	0.206046	0.319792	0.085362	0.215813	0.14457	0.255082	0.288287
MSTRG.9294	MSTRG.9294	0.204825	0.233019	0.112561	0.09453	0.083822	0.222799	0.294282	0.166837	0.155492	0.116795	0.338077	0.247812
MSTRG.40881	MSTRG.40881	0.0	0.0	0.0	4.2e-05	0.043899	0.0	2e-05	0.049888	1.9e-05	0.0	0.178459	2.2e-05
MSTRG.40882	MSTRG.40882	0.000401	0.000634	0.0	7e-06	0.000592	0.780452	0.000273	0.000352	0.000208	0.0	0.000392	0.000642
MSTRG.40884	MSTRG.40884	0.249506	0.424946	0.178568	0.221153	0.176573	0.31634	0.236905	0.26383	0.369446	0.10489	0.37957	0.449144
MSTRG.40886	MSTRG.40886	0.0	0.081387	0.0	0.0	0.0	0.191549	0.0	0.089656	0.0	0.0	0.190853	0.0
MSTRG.15069	MSTRG.15069	0.028019	0.161151	0.0	0.112714	0.06466	0.191437	0.086875	0.0	0.0	0.044846	0.039841	0.0
MSTRG.22285	MSTRG.22285	0.05395	0.095511	0.0	0.094612	0.075945	0.382377	0.400182	0.0	0.193194	0.157021	0.264226	0.169006
MSTRG.15062	MSTRG.15062	0.044715	0.0	0.073886	0.0675	0.122307	0.0	0.059573	0.061395	0.273162	0.148395	0.053682	0.114756
MSTRG.31675	MSTRG.31675	0.0	0.191574	0.0	0.0	0.030337	0.0	0.063273	0.0	0.0	0.0	0.0	0.0
MSTRG.10258	MSTRG.10258	0.0	0.0	0.0	0.0	0.0	0.048881	0.0	0.223847	0.0	0.0	0.0	0.0
MSTRG.37169	MSTRG.37169	1.0039089999999997	1.489455	1.0572599999999999	1.216324	0.955952	1.4071679999999998	1.8536829999999997	1.452317	1.44342	1.1864899999999998	1.4382599999999999	1.4538280000000001
MSTRG.7731	MSTRG.7731	0.059598	0.006355	0.142314	0.030506	0.109507	0.0	0.039773	0.0	0.0	0.158688	0.002545	0.099182
MSTRG.7738	MSTRG.7738	0.105006	0.127594	0.0	0.0624	0.08083	0.20575	0.176173	0.0	0.079515	0.332851	0.199112	0.129221
MSTRG.20426	MSTRG.20426	0.125425	0.153472	0.158083	0.061998	0.058516	0.27099	0.080841	0.0	0.099941	0.061934	0.22601	0.10624399999999999
MSTRG.18469	MSTRG.18469	0.157717	0.187919	0.002149	0.032779	0.03188	0.121164	0.133973	0.157513	0.29894	0.07754	0.136838	0.253963
MSTRG.39157	MSTRG.39157	0.152292	0.123683	0.034491	0.215735	0.051647	0.085018	0.032609	0.088591	0.060994	0.106315	0.062549	0.044092
MSTRG.16646	MSTRG.16646	0.005075	0.2326	0.253519	0.117038	0.119402	0.530553	1.36093	0.129854	1.818217	0.082908	0.052305	0.011119
MSTRG.28829	MSTRG.28829	0.113579	0.160141	0.068141	0.129723	0.267209	0.388263	0.207011	0.249751	0.233017	0.120772	0.456573	0.076008
MSTRG.1292	MSTRG.1292	0.223076	0.0	0.0	0.0	0.0	0.0	0.0	0.0	0.0	0.114837	0.0	0.0
MSTRG.28822	MSTRG.28822	0.0	0.0	0.0	0.0	0.009539	0.0	0.012269	0.0	0.0	0.0	0.0	0.0
MSTRG.1296	MSTRG.1296	0.0	0.0	0.0	0.031782	0.0	0.0	0.0	0.0	0.0	0.0	0.33416	0.0
MSTRG.7198	MSTRG.7198	0.106251	0.164457	0.040896	0.156302	0.116225	0.053852	0.039264	0.020491	0.107423	0.089805	0.116751	0.099675
MSTRG.7196	MSTRG.7196	0.185566	0.192984	0.168815	0.055338	0.094169	0.090004	0.113044	0.03922	0.224154	0.066063	0.267269	0.024779
MSTRG.6813	MSTRG.6813	0.354945	0.322791	0.166825	0.417418	0.57027	0.66168	0.844251	0.699767	0.573978	0.08799	0.367013	0.258699
MSTRG.38204	MSTRG.38204	0.05213	0.123315	0.324259	0.052536	0.153904	0.236343	0.545571	0.352304	0.356969	0.100184	0.213079	0.366732
MSTRG.42901	MSTRG.42901	0.0	0.149209	0.0	0.0	0.0	0.0	0.0	0.0	0.0	0.0	0.0	0.0
MSTRG.42900	MSTRG.42900	0.0	0.0	0.0	0.0	0.0	0.0	0.0	0.0	0.045271	0.140728	0.0	0.0
MSTRG.44437	MSTRG.44437	0.098359	0.142992	0.197987	0.030279	0.131785	0.093296	0.082792	0.133929	0.087867	0.290396	0.168972	0.107184
MSTRG.8356	MSTRG.8356	0.515392	0.355094	0.404271	0.44679800000000003	0.478574	0.328341	0.441165	0.212529	0.313178	0.28321	0.407848	0.435272
MSTRG.23442	MSTRG.23442	0.0	0.0	0.0	0.0	0.0	0.0	0.023203	0.0	0.0	0.0	0.0	0.0
MSTRG.6815	MSTRG.6815	0.0	0.0	0.0	0.0	0.0	0.0	0.0	0.151118	0.071174	0.0	0.0	0.0
MSTRG.21526	MSTRG.21526	0.065523	0.0	0.087016	0.335886	0.38351	0.097836	0.379274	0.189612	0.374454	0.257239	0.272783	0.0
MSTRG.11025	MSTRG.11025	0.0	0.0	0.0	0.0	0.0	0.088061	0.0	0.0	0.0	0.0	0.0	0.0
MSTRG.28368	MSTRG.28368	0.13813	0.154834	0.044333	0.0483	0.038651	0.039665	0.086031	0.127286	0.094451	0.153958	0.206669	0.386695
MSTRG.28367	MSTRG.28367	0.0	0.228909	0.0	0.0	0.056787	0.0	0.0	0.0	0.057665	0.0	0.033382	0.338044
MSTRG.20437	MSTRG.20437	0.019072	0.082573	0.094469	0.090424	0.101533	0.134148	0.130657	0.20422	0.131313	0.119578	0.225997	0.131406
MSTRG.20436	MSTRG.20436	0.311399	0.235325	0.048702	0.266506	0.30984599999999995	0.361373	0.14923999999999998	0.159546	0.247371	0.11030899999999999	0.268198	0.182328
MSTRG.17236	MSTRG.17236	0.091394	0.04539	0.111221	0.267515	0.0	0.172588	0.344142	0.0	0.205234	0.065009	0.157008	0.184779
MSTRG.17235	MSTRG.17235	0.127215	0.131683	0.030282	0.012576	0.018848	0.039904	0.074281	0.056017	0.056641	0.138539	0.235065	0.037742
MSTRG.17230	MSTRG.17230	0.039813	0.08789	0.016102	0.023079	0.398367	0.179138	0.055296	0.045527	0.129198	0.016596	0.172599	0.041364
MSTRG.27804	MSTRG.27804	0.221164	0.143112	0.14385	0.297691	0.115902	0.136573	0.146578	0.339302	0.259702	0.078355	0.312296	0.394159
MSTRG.17588	MSTRG.17588	0.0	0.0	0.0	0.0	0.0	0.088061	0.0	0.0	0.0	0.0	0.0	0.0
MSTRG.25522	MSTRG.25522	0.026496	0.0	0.246118	0.0	0.174757	0.056879	0.0	0.0	0.0	0.018663	0.0	0.0
MSTRG.37203	MSTRG.37203	0.141774	0.103146	0.0	0.050818	0.0	0.0	0.0	0.0	0.0	0.055944	0.069709	0.105951
MSTRG.18387	MSTRG.18387	0.179841	0.200943	0.121683	0.098942	0.039688	0.131254	0.104533	0.517807	0.235511	0.150592	0.322722	0.241078
MSTRG.29180	MSTRG.29180	0.322119	0.490076	0.259629	0.249288	0.208573	0.401557	0.496028	0.239144	0.297333	0.160092	0.165398	0.333023
MSTRG.29183	MSTRG.29183	0.054396	0.24091	0.036311	0.01755	0.207886	0.192022	0.0	0.0	0.09	0.001335	0.0	0.0
MSTRG.29184	MSTRG.29184	0.0	0.0	0.0	0.294998	0.0	0.0	0.103751	0.0	0.083923	0.0	0.109158	0.0
MSTRG.29188	MSTRG.29188	0.0	0.0	0.081066	0.0	0.0	0.0	0.0	0.027478	0.0	0.0	0.0	0.0
MSTRG.11321	MSTRG.11321	0.0	0.0	0.158371	0.0	0.0	0.0	0.0	0.0	0.0	0.0	0.0	0.0
MSTRG.11329	MSTRG.11329	0.293822	0.107582	0.082093	0.070765	0.0	0.169422	0.028831	0.109531	0.066671	0.198855	0.100295	0.317997
MSTRG.11328	MSTRG.11328	0.383822	0.391028	0.318529	0.237421	0.229656	0.362871	0.579918	0.419562	0.436804	0.317671	0.649009	0.574679
MSTRG.23279	MSTRG.23279	0.0	0.02707	0.0	0.0	0.0	0.0	0.0	0.014412	0.0	0.012584	0.177239	0.0
MSTRG.23274	MSTRG.23274	0.0	0.0	0.0	0.0	0.0	0.180065	0.0	0.103972	0.0	0.153845	0.113403	0.0
MSTRG.23272	MSTRG.23272	0.0	0.127225	0.065563	0.133797	0.058218	0.075915	0.054007	0.0	0.0	0.0	0.233634	0.0
MSTRG.24421	MSTRG.24421	0.001188	0.0	0.000456	0.022368	0.012408	0.0	0.013206	0.0	0.004931	0.003612	0.009401	0.0
MSTRG.24726	MSTRG.24726	0.122657	0.239185	0.115694	0.07842	0.125845	0.111145	0.120093	0.169091	0.093987	0.161728	0.155277	0.075263
MSTRG.24724	MSTRG.24724	0.16341	0.123671	0.130402	0.089062	0.131683	0.152513	0.260109	0.181991	0.293144	0.045481	0.183662	0.33269
MSTRG.34659	MSTRG.34659	0.0	0.0	0.273228	0.0	0.0	0.0	0.0	0.0	0.0	0.0	0.0	0.0
MSTRG.11615	MSTRG.11615	0.0	0.0	0.0	0.0	0.0	0.0	0.0	0.0	0.0	0.0	0.305448	0.0
MSTRG.26381	MSTRG.26381	0.050294	0.068851	0.155732	0.044600999999999995	0.063938	0.137979	0.155911	0.15889399999999998	0.015497	0.08840899999999999	0.035118	0.16753
MSTRG.26389	MSTRG.26389	0.0	0.036441	0.056231	0.219479	0.21151999999999999	0.024467	0.0	0.219401	0.036023	0.091337	0.100434	0.0
MSTRG.36240	MSTRG.36240	0.0	0.0	0.02214	0.0	0.028418	0.150368	0.030221	0.076389	0.04655	0.049768	0.010645	0.012547
MSTRG.23499	MSTRG.23499	0.0	0.0	0.03644	0.0	0.044643	0.0	0.0	0.079981	0.0	0.040865	0.204305	0.240491
MSTRG.27380	MSTRG.27380	0.0	0.0	0.0	0.023901	0.0	0.0	0.0	0.0	0.0	0.0	0.0	0.0
MSTRG.27384	MSTRG.27384	0.0	0.073725	0.0	0.0	0.0	0.0	0.003446	0.0	0.0	0.001471	0.020068	0.0
MSTRG.27387	MSTRG.27387	0.0	0.0	0.0	0.0	0.056009	0.0	0.051822	0.0	0.0	0.0	0.217144	0.0
MSTRG.15518	MSTRG.15518	0.081254	0.039809	0.0	0.0	0.0	0.0	0.014047	0.05492	0.0	0.005777	0.152724	0.0
MSTRG.27038	MSTRG.27038	0.25134	0.075474	0.257271	0.54047	0.299207	0.16490799999999997	0.05690099999999999	0.328652	0.395465	0.0	0.009851	0.269364
MSTRG.27039	MSTRG.27039	0.202814	0.15561	0.034032	0.033144	0.050267	0.365737	0.207463	0.242888	0.215379	0.107958	0.356599	0.338956
MSTRG.41917	MSTRG.41917	0.427723	0.613667	0.254887	0.46058	0.366722	0.210892	0.558908	0.312631	0.635309	0.344508	0.592005	0.664968
MSTRG.41910	MSTRG.41910	0.03216	0.0	0.0	0.026204	0.0	0.0	0.103852	0.0	0.0	0.0	0.0	0.0
MSTRG.393	MSTRG.393	0.081937	0.024514	0.076872	0.0	0.0	0.02928	0.086833	0.111133	0.114958	0.037073	0.111352	0.0
MSTRG.40920	MSTRG.40920	0.194568	0.03439	0.186941	0.0	0.170391	0.280141	0.104573	0.341507	0.083352	0.110921	0.117433	0.188868
MSTRG.46477	MSTRG.46477	0.313295	0.684506	0.34167	0.198329	0.059768	0.43737799999999993	0.124443	0.399668	0.251251	0.299544	0.15988999999999998	0.183423
MSTRG.33067	MSTRG.33067	0.022244	0.0	0.0	0.222152	0.116966	0.224288	0.282935	0.25726099999999996	0.310866	0.043264	0.12528	0.272229
MSTRG.26811	MSTRG.26811	0.189515	0.0	0.0	0.0	0.034378	0.0	0.153527	0.0	0.0	0.0	0.0	0.0
MSTRG.44637	MSTRG.44637	0.35065599999999997	0.28486	0.213008	0.387258	0.135652	0.208221	0.24151499999999998	0.126262	0.113453	0.11893100000000001	0.074516	0.087891
MSTRG.40741	MSTRG.40741	0.0	0.069633	0.08674	0.076104	0.199944	0.0757	0.130398	0.02443	0.052736	0.090949	0.129394	0.14168599999999998
MSTRG.40749	MSTRG.40749	0.0	0.159675	0.04374	0.0	0.200412	0.0	0.069475	0.150213	0.0	0.0	0.0	0.0
MSTRG.36795	MSTRG.36795	0.083167	0.0	0.14298	0.19902	0.0	0.0	0.0	0.0	0.0	0.0	0.078366	0.151835
MSTRG.42676	MSTRG.42676	0.18522599999999997	0.131652	0.125406	0.20027099999999998	0.10097400000000001	0.252661	0.078401	0.281063	0.0	0.21182399999999998	0.301259	0.517607
MSTRG.42670	MSTRG.42670	0.0	0.01256	0.0	0.018195	0.0	0.045311	0.110742	0.04174	0.0	0.07196	0.0	0.0
MSTRG.44987	MSTRG.44987	0.454464	0.328073	0.213968	0.306228	0.682478	0.403507	0.234632	0.293693	0.422799	0.353586	0.234069	0.379708
MSTRG.45581	MSTRG.45581	0.051925	0.203483	0.028981	0.177059	0.195436	0.017392	0.054272	0.016148	0.034296	0.0	0.000764	0.0
MSTRG.8448	MSTRG.8448	0.0	0.0	0.0	0.0	0.0	0.0	0.17447	0.103272	0.0	0.0	0.027363	0.103633
MSTRG.660	MSTRG.660	0.087936	0.044416	0.0	0.1367	0.0	0.09599400000000001	0.0	0.22731300000000002	0.09122	0.037335	0.0	0.072742
MSTRG.3416	MSTRG.3416	0.195178	0.205915	0.090334	0.0	0.0	0.040477	0.113113	0.068539	0.0	0.071576	0.15786	0.170151
MSTRG.43980	MSTRG.43980	0.0	0.0	0.0	0.0	0.055486	0.029691	0.0	0.0	0.0	0.0	0.0	0.231996
MSTRG.12180	MSTRG.12180	0.0	0.0	0.0	0.0	0.059332	0.0	0.0	0.145172	0.0	0.0	0.0	0.0
MSTRG.46899	MSTRG.46899	0.076376	0.019444	0.044398	0.052618	0.036656	0.219113	0.134961	0.142766	0.146295	0.0	0.090567	0.178961
MSTRG.41160	MSTRG.41160	0.0	0.0	0.0	0.0	0.0	0.0	0.0	0.0	0.077806	0.076922	0.0	0.0
MSTRG.41161	MSTRG.41161	0.0	0.0	0.0	0.0	0.0	0.088061	0.0	0.0	0.0	0.0	0.0	0.0
MSTRG.41162	MSTRG.41162	0.0	0.0	0.0	0.0	0.13409	0.0	0.0	0.0	0.0	0.0	0.0	0.0
MSTRG.39804	MSTRG.39804	0.0	0.0	0.021821	0.0	0.095471	0.0	0.059693	0.107104	0.090147	0.128311	0.0	0.050648
MSTRG.39803	MSTRG.39803	0.0	0.0	0.0	0.0	0.0	0.032936	0.0	0.0	0.0	0.0	0.0	0.158926
MSTRG.21729	MSTRG.21729	0.0	0.0	0.139849	0.0	0.08312	0.0	0.0	0.092236	0.0	0.0	0.0	0.0
MSTRG.21726	MSTRG.21726	0.0	0.0	0.081764	0.0	0.013494	0.0	0.096516	0.0	0.0	0.0	0.0	0.0
MSTRG.9318	MSTRG.9318	0.0	0.0	0.037945	0.0	0.0	0.0	0.0	0.0	0.0	0.0	0.0	0.23839
MSTRG.9319	MSTRG.9319	0.8408500000000001	0.8543070000000001	0.77956	0.8572060000000001	0.938575	0.784296	0.8561230000000001	0.8335969999999999	0.581665	1.182753	1.31151	1.186066
MSTRG.9315	MSTRG.9315	0.0	0.0	0.0	0.0	0.0	0.0	0.17267	0.0	0.0	0.0	0.0	0.0
MSTRG.9310	MSTRG.9310	0.0	0.0	0.0	0.012946	0.0	0.0	0.0	0.0	0.0	0.132031	0.0	0.0
MSTRG.9311	MSTRG.9311	0.731502	0.196841	0.53721	0.233278	0.598248	0.146656	0.260591	0.156568	0.276374	0.260648	0.301923	0.711196
MSTRG.9312	MSTRG.9312	0.0	0.17152	0.056821	0.0	0.0	0.0	0.0	0.0	0.04623	0.144499	0.0	0.0
MSTRG.4484	MSTRG.4484	0.074214	0.130383	0.019273	0.08179	0.018457	0.133148	0.022718	0.137134	0.090369	0.101788	0.0	0.0
MSTRG.1127	MSTRG.1127	0.163956	0.0	0.059069	0.096672	0.132779	0.024666	0.102107	0.041581	0.0	0.027773	0.041272	0.069552
MSTRG.1126	MSTRG.1126	0.11214	0.020325	0.086451	0.0	0.078118	0.278519	0.087993	0.142233	0.107844	0.0	0.043128	0.029438
MSTRG.1128	MSTRG.1128	0.0	0.0	0.162129	0.0	0.0	0.0	0.0	0.0	0.0	0.0	0.0	0.0
MSTRG.21097	MSTRG.21097	0.238991	0.134334	0.018379	0.0	0.055028	0.13721	0.05094	0.0	0.0	0.229183	0.151754	0.134251
MSTRG.21094	MSTRG.21094	0.0	0.238535	0.115655	0.0	0.0	0.203156	0.0	0.0	0.0	0.0	0.0	0.0
MSTRG.21095	MSTRG.21095	0.141774	0.024406	0.0	0.0	0.0	0.0	0.057439	0.0	0.0	0.0	0.049962	0.0
MSTRG.34407	MSTRG.34407	0.048912	0.030961	0.073161	0.0	0.080957	0.1147	0.203184	0.354503	0.0	0.061346	0.124279	0.310304
MSTRG.34402	MSTRG.34402	0.141774	0.0	0.0	0.0	0.0	0.180296	0.0	0.089345	0.0	0.048487	0.148019	0.149511
MSTRG.34401	MSTRG.34401	0.175849	0.0	0.0	0.0	0.0	0.0	0.0	0.0	0.045857	0.0	0.0	0.0
MSTRG.6690	MSTRG.6690	0.0	0.149209	0.0	0.0	0.0	0.0	0.0	0.0	0.0	0.0	0.0	0.0
MSTRG.31681	MSTRG.31681	0.0	0.0	0.0	0.0	0.0	0.039425	0.048487	0.100875	0.024698	0.0	0.094254	0.0
MSTRG.34025	MSTRG.34025	0.120461	0.217516	0.098436	0.082602	0.020332	0.153714	0.136549	0.099205	0.023576	0.124756	0.107781	0.034903
MSTRG.19904	MSTRG.19904	0.0	0.0	0.0	0.0	0.0	0.009952	0.077256	0.0	0.0	0.0	0.0	0.0
MSTRG.36930	MSTRG.36930	0.327283	0.357097	0.005215	0.105276	0.101156	0.231997	0.205113	0.303501	0.135766	0.0	0.108068	0.094101
MSTRG.36939	MSTRG.36939	0.249749	0.170161	0.135794	0.219887	0.186281	0.196769	0.590722	0.20679	0.229474	0.174757	0.27892	0.276751
MSTRG.1045	MSTRG.1045	0.354781	0.276524	0.16417199999999998	0.302108	0.187168	0.249124	0.407945	0.302928	0.257509	0.134865	0.427328	0.47321499999999994
MSTRG.29349	MSTRG.29349	0.183882	0.040912	0.211391	0.0	0.048344	0.0	0.041487	0.075534	0.033165	0.0	0.0	0.0
MSTRG.32945	MSTRG.32945	0.039627	0.016619	0.093532	0.06025	0.0	0.0	0.060305	0.0	0.05538900000000001	0.053643	0.0	0.0
MSTRG.32940	MSTRG.32940	0.009289	0.00738	0.001195	0.017549	0.055898	0.010472	0.006883	0.007713	0.025266	0.0058	0.00634	0.02019
MSTRG.32943	MSTRG.32943	0.296035	0.7413799999999999	0.508199	0.486322	0.9553849999999999	0.7709	0.508853	0.859316	1.042845	0.299573	0.845272	0.6551370000000001
MSTRG.34023	MSTRG.34023	0.028253	0.228071	0.025764	0.0	0.14575	0.052763	0.03081	0.145869	0.076867	0.039832	0.080037	0.26888
MSTRG.10844	MSTRG.10844	0.0	0.0	0.0	0.0	0.059432	0.0	0.234466	0.085699	0.058465	0.0	0.026153	0.0
MSTRG.36067	MSTRG.36067	0.0	0.038549	0.043366	0.037743	0.0	0.157921	0.042268	0.0	0.0	0.0	0.0	0.155791
MSTRG.36064	MSTRG.36064	0.0	0.029075	0.0	0.0	0.072645	0.0	0.0	0.005082	0.0	0.0	0.0	0.0
MSTRG.36062	MSTRG.36062	0.20711	0.217626	0.070055	0.138998	0.137487	0.223554	0.298404	0.353931	0.43905099999999997	0.14233600000000002	0.157059	0.40247900000000003
MSTRG.36060	MSTRG.36060	0.132155	0.036642	0.002873	0.014042	0.139032	0.154107	0.0	0.033209	0.110993	0.214799	0.049487	0.222841
MSTRG.36069	MSTRG.36069	0.091216	0.171605	0.015539	0.061751	0.025354	0.170343	0.343963	0.066322	0.134951	0.059579	0.120026	0.100386
MSTRG.36068	MSTRG.36068	0.102611	0.167136	0.059844	0.100239	0.161691	0.271712	0.271051	0.170977	0.273108	0.12548	0.165494	0.156302
MSTRG.8836	MSTRG.8836	0.015948	0.069446	0.042331	0.022023	0.025531	0.116142	0.095992	0.115179	0.166217	0.055886	0.11537	0.0
MSTRG.30895	MSTRG.30895	0.0	0.012935	0.0	0.0	0.32028	0.0	0.0	0.0	0.0	0.0	0.0	0.06421
MSTRG.8839	MSTRG.8839	1.052333	0.846229	0.384744	0.648609	0.926479	0.987905	0.624982	0.588816	0.601781	0.71446	0.789777	0.677789
MSTRG.4202	MSTRG.4202	0.0	0.0	0.0	0.064439	0.172402	0.213521	0.0	0.0	0.0	0.190013	0.0	0.0
MSTRG.7534	MSTRG.7534	0.0	0.0	0.0	0.0	0.0	0.0	0.0	0.0	0.0	0.153845	0.0	0.0
MSTRG.37813	MSTRG.37813	0.0	0.0	0.0	0.0	0.0	0.0	0.0225	0.030198	0.267557	0.0	0.047825	0.0
MSTRG.31306	MSTRG.31306	0.0	0.142861	0.0	0.0	0.0	0.0	0.0	0.0	0.0	0.069426	0.069567	0.0
MSTRG.23825	MSTRG.23825	0.272693	0.152136	0.04166	0.235359	0.060716	0.096458	0.196341	0.086896	0.188693	0.059646	0.196892	0.100164
MSTRG.23826	MSTRG.23826	0.287792	0.295423	0.198428	0.122719	0.203473	0.250277	0.34923	0.228616	0.164656	0.160009	0.388459	0.354185
MSTRG.45411	MSTRG.45411	0.0	0.0	0.0	0.0	0.0	0.0	0.0	0.214928	0.0	0.0	0.0	0.015493
MSTRG.4940	MSTRG.4940	0.0	0.0	0.0	0.0	0.0	0.096369	0.334096	0.264463	0.108297	0.0	0.084161	0.105609
MSTRG.28280	MSTRG.28280	0.0322	0.042824	0.01832	0.052317	0.022121	0.064479	0.076296	0.05686	0.055223	0.050239	0.295094	0.14905
MSTRG.28281	MSTRG.28281	0.029162	0.0	0.078749	0.131862	0.0	0.054914000000000004	0.285807	0.042367	0.160397	0.123708	0.252442	0.024923
MSTRG.28139	MSTRG.28139	0.0	0.091517	0.030432	0.055456	0.043982999999999994	0.066578	0.07235	0.069186	0.00774	0.0	0.0	0.031911
MSTRG.28130	MSTRG.28130	0.458912	0.232239	0.117242	0.160726	0.127626	0.388876	0.605279	0.251183	0.376285	0.450939	0.638243	0.322012
MSTRG.27612	MSTRG.27612	0.141774	0.0	0.0	0.0	0.0	0.0	0.0	0.0	0.0	0.0	0.050191	0.055587
MSTRG.27610	MSTRG.27610	0.252817	0.16304600000000002	0.152475	0.013575	0.132823	0.144355	0.129149	0.197459	0.234459	0.028584000000000002	0.09747600000000001	0.090779
MSTRG.22068	MSTRG.22068	1.914761	2.222881	0.762992	1.182468	1.087849	1.700563	2.060094	1.294779	1.166939	0.764938	1.979473	1.813571
MSTRG.11827	MSTRG.11827	0.182722	0.0	0.0	0.0	0.0	0.0	0.0	0.0	0.0	0.0	0.0	0.0
MSTRG.25751	MSTRG.25751	0.0	0.049693	0.087618	0.227775	0.042419	0.086049	0.082823	0.169485	0.022487	0.155197	0.173123	0.195174
MSTRG.25750	MSTRG.25750	0.0	0.0	0.0	0.0	0.0	0.0	0.0	0.0	0.0	0.0	0.076362	0.0
MSTRG.29668	MSTRG.29668	0.0	0.0	0.0	0.010331	0.0	0.17204	0.0	0.0	0.0	0.0	0.108727	0.0
MSTRG.22390	MSTRG.22390	0.110327	0.038098	0.064448	0.013491	0.024999	0.039196	0.064776	0.090355	0.08138100000000001	0.13737	0.150003	0.183359
MSTRG.29663	MSTRG.29663	0.0	0.0	0.0	0.0	0.0	0.0	0.0	0.0	0.0	0.0	0.178624	0.0
MSTRG.29662	MSTRG.29662	0.329962	0.323827	0.275091	0.142849	0.32386	0.194337	0.198007	0.156988	0.051799	0.260794	0.315423	0.777825
MSTRG.15231	MSTRG.15231	0.12149	0.086363	0.058674	0.027977	0.112905	0.122625	0.22101	0.126825	0.058435	0.068896	0.034788	0.016233
MSTRG.15230	MSTRG.15230	0.067199	0.033205	0.0	0.05206	0.054773	0.085855	0.176543	0.208678	0.053882	0.0	0.0	0.205471
MSTRG.15233	MSTRG.15233	0.0	0.0	0.0	0.0	0.0	0.0	0.0	0.0	0.0	0.059068	0.0	0.0
MSTRG.15236	MSTRG.15236	0.082651	0.100631	0.0	0.087005	0.126176	0.045049	0.060461	0.109924	0.008263	0.051755	0.135043	0.084086
MSTRG.15238	MSTRG.15238	0.0	0.0	0.049058	0.0	0.0	0.0	0.0	0.029886	0.093609	0.213375	0.0	0.053887
MSTRG.22934	MSTRG.22934	0.0	0.0	0.0	0.0	0.13409	0.0	0.0	0.0	0.0	0.0	0.0	0.0
MSTRG.24571	MSTRG.24571	0.0	0.0	0.042921	0.0	0.0	0.086722	0.0	0.0	0.222318	0.0	0.036378	0.0
MSTRG.24577	MSTRG.24577	0.0	0.0	0.0	0.0	0.0	0.0	0.0	0.143909	0.0	0.0	0.0	0.0
MSTRG.24574	MSTRG.24574	0.031821	0.150153	0.069609	0.0	0.103549	0.028616	0.088751	0.084659	0.048403	0.0	0.162182	0.077085
MSTRG.40968	MSTRG.40968	0.0	0.0	0.0	0.0	0.0	0.0	0.0	0.061544	0.101981	0.0	0.0	0.0
MSTRG.14542	MSTRG.14542	0.0	0.0	0.0	0.0	0.201135	0.0	0.0	0.0	0.0	0.0	0.0	0.0
MSTRG.10044	MSTRG.10044	0.0	0.0	0.03126	0.050328	0.0	0.0	0.0	0.0	0.075697	0.174989	0.01677	0.059208
MSTRG.14546	MSTRG.14546	0.0	0.223472	0.0	0.0	0.0	0.0	0.0	0.0	0.0	0.0	0.0	0.0
MSTRG.14548	MSTRG.14548	0.131705	0.0	0.0	0.0	0.098419	0.0	0.055087	0.0	0.0	0.125245	0.090802	0.0
MSTRG.14549	MSTRG.14549	0.0	0.0	0.0	0.0	0.0	0.0	0.0	0.144672	0.0	0.0	0.0	0.0
MSTRG.39359	MSTRG.39359	0.0	0.0	0.0	0.0	0.0	0.0	0.0	0.0	0.040096	0.0	0.0	0.0
MSTRG.3892	MSTRG.3892	0.620214	0.564198	0.455567	0.444359	0.420159	0.502178	0.627883	0.499486	0.378642	0.533325	0.45312	0.361714
MSTRG.1001	MSTRG.1001	0.151103	0.103558	0.090646	0.103563	0.183938	0.316961	0.237791	0.272285	0.206092	0.138563	0.298471	0.132217
MSTRG.1002	MSTRG.1002	0.381246	0.103777	0.0	0.182799	0.145479	0.526955	0.360528	0.238078	0.507341	0.102745	0.278525	0.133457
MSTRG.47462	MSTRG.47462	0.185429	0.268443	0.09054400000000001	0.270453	0.19889700000000002	0.219968	0.287058	0.286455	0.1992	0.283895	0.233321	0.16476
MSTRG.47461	MSTRG.47461	0.0	0.0	0.0	0.03816	0.0	0.176122	0.0	0.0	0.0	0.0	0.016741	0.0
MSTRG.8620	MSTRG.8620	0.0	0.298429	0.070973	0.0	0.018329	0.051158	0.0	0.0	0.01376	0.002405	0.071261	0.0
MSTRG.13533	MSTRG.13533	0.015975	0.0	0.0	0.0	0.0	0.0	0.0	0.034909	0.05233	0.0	0.229086	0.0
MSTRG.19676	MSTRG.19676	0.033339	0.04289	0.0	0.037389	0.055554	0.070413	0.092462	0.061424	0.176671	0.0	0.004976	0.019047
MSTRG.3910	MSTRG.3910	0.0	0.074335	0.0	0.0	0.078905	0.0	0.0	0.0	0.033885	0.153845	0.0	0.14573
MSTRG.38082	MSTRG.38082	0.040645	0.0	0.0	0.146522	0.0	0.0	0.077256	0.043321	0.0	0.0	0.0	0.009763
MSTRG.3911	MSTRG.3911	0.0	0.223813	0.0	0.0	0.0	0.0	0.0	0.015491	0.0	0.0	0.0	0.0
MSTRG.43399	MSTRG.43399	0.057699	0.049989	0.119476	0.196087	0.172193	0.284407	0.308463	0.0	0.100178	0.143782	0.321652	0.290942
MSTRG.43398	MSTRG.43398	0.074896	0.39346899999999996	0.122743	0.061036	0.017666	0.060217	0.109727	0.0	0.024924	0.115482	0.044365	0.064551
MSTRG.3914	MSTRG.3914	0.015305	0.473874	0.48755499999999996	0.146906	0.147007	0.15493	0.0	0.216802	0.104374	0.35363100000000003	0.0	0.351259
MSTRG.43393	MSTRG.43393	0.293135	0.248504	0.01904	0.018653	0.0	0.015983	0.112722	0.010691	0.131909	0.069805	0.142669	0.065607
MSTRG.43392	MSTRG.43392	0.22097	0.323172	0.159136	0.192134	0.161401	0.308467	0.358029	0.197931	0.235286	0.186495	0.388303	0.318835
MSTRG.43395	MSTRG.43395	0.0	0.0	0.0	0.0	0.0	0.0	0.0	0.0	0.0	0.0	0.003221	0.0
MSTRG.43394	MSTRG.43394	0.091485	0.275472	0.087401	0.053599	0.126571	0.246227	0.359631	0.160232	0.254011	0.167177	0.221235	0.232719
MSTRG.39686	MSTRG.39686	0.050919	0.0	0.0	0.0	0.0	0.193309	0.0	0.023877	0.0	0.018418	0.0	0.0
MSTRG.38555	MSTRG.38555	0.592449	0.738118	0.462899	0.479935	0.674329	1.014123	0.952854	0.501643	0.735475	0.481599	1.115742	0.795074
MSTRG.3752	MSTRG.3752	0.0	0.0	0.0	0.0	0.0	0.0	0.0	0.150213	0.0	0.0	0.0	0.0
MSTRG.6850	MSTRG.6850	0.144652	0.219041	0.143284	0.193876	0.380335	0.217282	0.185966	0.258947	0.178069	0.082694	0.409142	0.272892
MSTRG.34134	MSTRG.34134	0.0	0.0	0.069143	0.017068	0.046537	0.0	0.12361	0.0	0.09494	0.0	0.039978	0.122467
MSTRG.18984	MSTRG.18984	0.0	0.0	0.041888	0.0	0.0	0.09559	0.0	0.085018	0.157653	0.057191	0.0308	0.043572
MSTRG.18981	MSTRG.18981	0.10056999999999999	0.298573	0.17861200000000002	0.341847	0.174433	0.287675	0.23026	0.20926499999999998	0.119893	0.107543	0.275501	0.276167
MSTRG.18988	MSTRG.18988	0.0	0.0	0.0	0.0	0.0	0.088061	0.0	0.0	0.0	0.0	0.0	0.0
MSTRG.18989	MSTRG.18989	0.2588	0.141312	0.106678	0.106267	0.109941	0.167914	0.125953	0.142026	0.045324	0.098796	0.177213	0.0
MSTRG.19589	MSTRG.19589	0.0	0.0	0.0	0.0	0.0	0.0	0.0	0.150213	0.0	0.0	0.0	0.0
MSTRG.16853	MSTRG.16853	0.178716	0.0	0.0	0.0	0.0	0.023723	0.0	0.0	0.0	0.0	0.0	0.0
MSTRG.33560	MSTRG.33560	0.0	0.0	0.0	0.106053	0.0	0.0	0.154512	0.0	0.153422	0.183887	0.04916	0.0
MSTRG.33566	MSTRG.33566	0.0	0.066255	0.0	0.0	0.0	0.0	0.0	0.0	0.0	0.0	0.132047	0.065392
MSTRG.40152	MSTRG.40152	0.335598	0.368757	0.304843	0.192882	0.183633	0.293559	0.379172	0.271712	0.285139	0.239056	0.487494	0.350049
MSTRG.40150	MSTRG.40150	0.267176	0.242227	0.141965	0.21517	0.120536	0.171175	0.19595	0.155244	0.238386	0.127841	0.281962	0.194031
MSTRG.40151	MSTRG.40151	0.087048	0.105142	0.0	0.0	0.1283	0.037719	0.079391	0.085484	0.0	0.0	0.0	0.283542
MSTRG.40156	MSTRG.40156	0.023978	0.36199	0.120024	0.09308	0.0	0.019858	0.059263	0.133554	0.064004	0.18214	0.282299	0.00235
MSTRG.40158	MSTRG.40158	0.025189	0.039765	0.0	0.0	0.010383	0.117661	0.178162	0.075016	0.057882	0.0	0.22548600000000002	0.189453
MSTRG.36305	MSTRG.36305	0.122976	0.0	0.0	0.228979	0.0	0.084234	0.0	0.024165	0.00975	0.230767	0.076364	0.073599
MSTRG.581	MSTRG.581	0.0	0.0	0.0	0.0	0.0	0.0	0.055564	0.0	0.103967	0.117847	0.216296	0.0
MSTRG.32213	MSTRG.32213	0.0	0.0	0.156898	0.0	0.0	0.0	0.0	0.0	0.0	0.0	0.0	0.0
MSTRG.4641	MSTRG.4641	0.0	0.0	0.0	0.295437	0.0	0.0	0.0	0.0	0.0	0.0	0.0	0.0
MSTRG.4642	MSTRG.4642	0.0	0.0	0.0	0.0	0.13409	0.0	0.0	0.0	0.0	0.0	0.0	0.0
MSTRG.4646	MSTRG.4646	0.097747	0.200584	0.023505	0.068979	0.015463	0.073263	0.157439	0.06793	0.102386	0.067418	0.094855	0.0
MSTRG.20646	MSTRG.20646	0.191628	0.177019	0.111131	0.374456	0.171524	0.131471	0.160572	0.237097	0.135981	0.273887	0.377436	0.226677
MSTRG.31544	MSTRG.31544	0.100955	0.0	0.26255	0.032076	0.095294	0.0	0.115884	0.118356	0.18193	0.0	0.040755	0.0
MSTRG.9285	MSTRG.9285	0.04886	0.24278	0.097094	0.242371	0.06553	0.2408	0.227404	0.199436	0.0	0.086483	0.414166	0.316506
MSTRG.6246	MSTRG.6246	0.0	0.025144	0.217374	0.0	0.0	0.0	0.073536	0.0	0.0	0.0	0.229086	0.0
MSTRG.31895	MSTRG.31895	0.0	0.0	0.0	0.0	0.0	0.0	0.0	0.150213	0.0	0.060417	0.0	0.0
MSTRG.21115	MSTRG.21115	0.0	0.0	0.0	0.0	0.0	0.0	0.0	0.0	0.0	0.0	0.0	0.269953
MSTRG.21114	MSTRG.21114	0.15087499999999998	0.24461	0.223741	0.077961	0.181537	0.251473	0.237453	0.130145	0.155847	0.33844799999999997	0.154213	0.31193099999999996
MSTRG.5680	MSTRG.5680	0.380213	0.168708	0.29908	0.141817	0.146365	0.176122	0.410472	0.184115	0.135406	0.140636	0.137554	0.058995
MSTRG.34216	MSTRG.34216	0.076407	0.0	0.097634	0.0	0.0	0.11567	0.179353	0.041247	0.15192699999999998	0.0	0.0	0.28106
MSTRG.37492	MSTRG.37492	0.129119	0.288133	0.161626	0.215508	0.197044	0.185127	0.224959	0.204061	0.440739	0.106393	0.271926	0.152417
MSTRG.38945	MSTRG.38945	0.174218	0.084806	0.033934	0.0	0.023762	0.054065	0.0	0.056382	0.108288	0.098818	0.047309	0.172971
MSTRG.38949	MSTRG.38949	0.24199	0.240494	0.132444	0.122053	0.19063	0.18961	0.208782	0.061487	0.025894	0.043743	0.148691	0.114019
MSTRG.33977	MSTRG.33977	0.439374	0.603443	0.289526	0.184572	0.194741	0.269892	0.395203	0.243341	0.256691	0.224605	0.797305	1.033821
MSTRG.44127	MSTRG.44127	1.115376	0.0	0.0	0.0	0.545112	0.0	0.0	0.0	0.773161	0.0	0.0	0.491712
MSTRG.6083	MSTRG.6083	0.043085	0.035956	0.030961	0.162085	0.068559	0.058225	0.059965	0.136751	0.174434	0.059232	0.041489	0.235515
MSTRG.44125	MSTRG.44125	0.009916	0.135905	0.0497	0.124814	0.161061	0.142618	0.12464	0.0	0.069291	0.029075	0.20045	0.125107
MSTRG.29067	MSTRG.29067	0.043384	0.0	0.0	0.09641	0.0	0.059995	0.051028	0.0	0.193141	0.0	0.0	0.0
MSTRG.23601	MSTRG.23601	0.142857	0.0	0.0	0.0	0.0	0.0	0.0	0.0	0.0	0.0	0.0	0.0
MSTRG.27511	MSTRG.27511	0.15038	0.07585	0.183041	0.247799	0.110894	0.141112	0.05803	0.243854	0.132909	0.090813	0.194787	0.407083
MSTRG.27514	MSTRG.27514	0.0	0.058898	0.0	0.0	0.0	0.0	0.0	0.116613	0.0	0.155435	0.0	0.096983
MSTRG.42981	MSTRG.42981	0.0	0.0	0.0	0.0	0.0	0.0	0.0	0.075107	0.0	0.0	0.0	0.0
MSTRG.42985	MSTRG.42985	0.22827	0.176586	0.162244	0.11106	0.029808	0.085948	0.212359	0.3229	0.130978	0.107105	0.077817	0.178722
MSTRG.24371	MSTRG.24371	0.0	0.0	0.0	0.031914	0.13409	0.047392	0.039218	0.0	0.0	0.0	0.0	0.0
MSTRG.15960	MSTRG.15960	0.0	0.0	0.0	0.0	0.0	0.0	0.0	0.0	0.0	0.026086	0.0	0.0
MSTRG.20985	MSTRG.20985	0.0	0.0	0.162129	0.0	0.0	0.0	0.0	0.0	0.0	0.0	0.0	0.0
MSTRG.20321	MSTRG.20321	0.0	0.0	0.0	0.0	0.0	0.0	0.0	0.0	0.0	0.0	0.0	0.23839
MSTRG.41398	MSTRG.41398	0.403651	0.092729	0.10784	0.097773	0.13043	0.135417	0.112264	0.068881	0.239152	0.148875	0.269733	0.11388
MSTRG.18434	MSTRG.18434	0.05138	0.265276	0.040095	0.152632	0.146269	0.042922	0.20245	0.095504	0.209963	0.098505	0.030902	0.147922
MSTRG.25247	MSTRG.25247	0.0	0.0	0.0	0.0	0.0	0.0	0.0	0.0	0.0	0.0	0.0	0.079463
MSTRG.11869	MSTRG.11869	0.0	0.0	0.0	0.0	0.0	0.0	0.0	0.0	0.113192	0.0	0.0	0.0
MSTRG.26449	MSTRG.26449	0.0	0.068129	0.0	0.0	0.0	0.0	0.0	0.0	0.0	0.0	0.0	0.154759
MSTRG.26440	MSTRG.26440	0.0	0.0	0.0	0.0	0.0	0.0	0.107878	0.053703	0.0	0.167945	0.0	0.030879
MSTRG.26445	MSTRG.26445	0.417922	0.493842	0.64046	0.327159	0.401194	0.443577	0.507129	0.538641	0.316064	0.46053	0.508313	0.425559
MSTRG.12175	MSTRG.12175	0.0	0.0	0.0	0.0	0.0	0.0	0.0	0.150213	0.0	0.0	0.0	0.0
MSTRG.12171	MSTRG.12171	0.197977	0.0	0.058324	0.004737	0.0	0.012206	0.0	0.0	0.030256	0.0	0.023138	0.004213
MSTRG.17617	MSTRG.17617	1.142574	1.570868	1.03017	1.2144	1.252676	1.386902	0.905434	1.675546	1.603481	1.490157	0.769617	1.7447789999999999
MSTRG.17613	MSTRG.17613	0.162956	0.119638	0.119627	0.187945	0.037823	0.15437	0.291434	0.03352	0.02573	0.094513	0.068289	0.227372
MSTRG.3135	MSTRG.3135	0.058599	0.123378	0.068518	0.209199	0.234287	0.111736	0.38135	0.113037	0.145928	0.075221	0.142632	0.23264
MSTRG.3130	MSTRG.3130	0.0	0.0	0.219848	0.249598	0.075627	0.0	0.129481	0.161329	0.0	0.052307	0.0	0.102984
MSTRG.3131	MSTRG.3131	0.0	0.039558	0.0	0.071314	0.0	0.0	0.0	0.0	0.127197	0.0	0.064507	0.0
MSTRG.28079	MSTRG.28079	0.035015	0.117021	0.074691	0.172354	0.0	0.078474	0.101399	0.0	0.087191	0.164068	0.0	0.0
MSTRG.28077	MSTRG.28077	0.026301	0.313356	0.0	0.150597	0.041459	0.101338	0.086811	0.114916	0.1389	0.114523	0.371826	0.349488
MSTRG.11614	MSTRG.11614	0.084122	0.098	0.080678	0.055449	0.017033	0.0	0.0	0.139426	0.0	0.13445200000000002	0.431983	0.041868
MSTRG.11619	MSTRG.11619	0.56825	0.198793	0.366768	0.180604	0.512377	0.274564	0.351264	0.237685	0.220384	0.531264	0.347819	0.487277
MSTRG.3689	MSTRG.3689	0.0	0.0	0.0	0.0	0.0	0.0	0.0	0.0	0.0	0.0	0.152724	0.0
MSTRG.42158	MSTRG.42158	0.462539	0.340298	0.145917	0.316571	0.279342	0.507852	0.405375	0.390042	0.288026	0.216781	0.579136	0.533307
MSTRG.46893	MSTRG.46893	0.017461	0.0	0.0	0.137646	0.122752	0.008094	0.154512	0.131989	0.0	0.107182	0.0	0.171781
MSTRG.46894	MSTRG.46894	0.050212	0.0	0.0	0.169927	0.0	0.147948	0.204177	0.054765	0.22505	0.0	0.037158	0.024675
MSTRG.46896	MSTRG.46896	0.10375	0.223702	0.0	0.09346	0.223152	0.054433	0.192738	0.045979	0.0	0.0	0.162709	0.118427
MSTRG.4482	MSTRG.4482	0.0	0.0	0.0	0.0	0.0	0.0	0.01737	0.0	0.0	0.0	0.163743	0.027999
MSTRG.4481	MSTRG.4481	0.0	0.0	0.0	0.059754	0.0	0.0	0.0	0.0	0.0	0.0	0.0	0.0
MSTRG.15442	MSTRG.15442	1.7056779999999998	1.812072	0.38213699999999995	1.4095350000000002	1.1879650000000002	1.6286019999999999	1.4976310000000002	2.174401	1.464484	1.5356450000000001	1.6584499999999998	0.833999
MSTRG.4430	MSTRG.4430	0.0	0.0	0.0	0.14348	0.074909	0.112396	0.080481	0.0	0.105815	0.077075	0.043267	0.125909
MSTRG.9166	MSTRG.9166	0.201838	0.15859	0.0	0.0	0.0	0.0	0.0	0.0	0.049564	0.074159	0.203251	0.076608
MSTRG.19027	MSTRG.19027	0.0	0.0	0.0	0.0	0.0	0.0	0.0	0.009211	0.183708	0.0	0.0	0.0
MSTRG.46278	MSTRG.46278	0.047172	0.013054	0.03674	0.127234	0.19516899999999998	0.167357	0.130294	0.144895	0.1497	0.014661	0.015478	0.005782
MSTRG.46273	MSTRG.46273	0.0	0.0	0.0	0.0	0.0	0.0	0.144273	0.0	0.0	0.0	0.0	0.0
MSTRG.12248	MSTRG.12248	0.0	0.034697	0.040739	0.0	0.116729	0.051756	0.070939	0.012795	0.088875	0.0	0.016001	0.0
MSTRG.25795	MSTRG.25795	0.0	0.0	0.0	0.0	0.0	0.0	0.0	0.0	0.0	0.0	0.023526	0.0
MSTRG.18399	MSTRG.18399	0.0	0.0	0.0	0.0	0.0	0.0	0.0	0.0	0.044568	0.116938	0.0	0.0
MSTRG.25793	MSTRG.25793	0.0	0.0	0.0	0.0	0.007819	0.0	0.0	0.015998	0.183734	0.0	0.0	0.0
MSTRG.18390	MSTRG.18390	0.194062	0.469377	0.077165	0.28762	0.110048	0.227085	0.279744	0.161052	0.452835	0.054047	0.160905	0.198542
MSTRG.3090	MSTRG.3090	0.0	0.0	0.0	0.092638	0.0	0.217809	0.104307	0.035344	0.044893	0.0	0.0	0.0
MSTRG.16933	MSTRG.16933	0.0	0.0	0.0	0.0	0.0	0.0	0.0	0.0	0.0	0.0	0.0	0.208886
MSTRG.7705	MSTRG.7705	0.0	0.0	0.0	0.016575	0.011715	0.0	0.0	0.0	0.327462	0.0	0.0	0.0
MSTRG.3913	MSTRG.3913	0.26209899999999997	0.26373	0.114726	0.108127	0.035741	0.0	0.086579	0.265462	0.035285	0.071108	0.036339	0.425559
MSTRG.14737	MSTRG.14737	0.272279	0.488604	0.184457	0.191271	0.189854	0.206659	0.299361	0.27121	0.252825	0.239822	0.29233	0.401866
MSTRG.13705	MSTRG.13705	0.270393	0.23366399999999998	0.19399500000000003	0.123282	0.080586	0.153041	0.121065	0.24848399999999998	0.101919	0.11895700000000001	0.13183499999999998	0.123167
MSTRG.13704	MSTRG.13704	0.230008	0.138016	0.203428	0.149932	0.165334	0.355933	0.279688	0.032176	0.2914	0.299174	0.287286	0.152208
MSTRG.13701	MSTRG.13701	0.0	0.0	0.0	0.0	0.0	0.0	0.0	0.0	0.0	0.019648	0.0	0.004442
MSTRG.39526	MSTRG.39526	0.200483	0.0	0.0	0.0	0.0	0.0	0.0	0.0	0.076124	0.0	0.0	0.065811
MSTRG.39529	MSTRG.39529	0.0	0.0	0.0	0.0	0.0	0.0	0.0	0.0	0.0	0.0	0.172189	0.0
MSTRG.1210	MSTRG.1210	0.0	0.085262	0.057903	0.03883	0.347563	0.0	0.0	0.140575	0.0	0.0	0.161229	0.0
MSTRG.1212	MSTRG.1212	0.0	0.0	0.0	0.0	0.0	0.0	0.0	0.0	0.0	0.0	0.279638	0.0
MSTRG.1216	MSTRG.1216	0.141774	0.0	0.0	0.0	0.0	0.0	0.0	0.0	0.0	0.0	0.0	0.0
MSTRG.1219	MSTRG.1219	0.0	0.0	0.0	0.0	0.26818	0.068028	0.0	0.0	0.0	0.0	0.0	0.0
MSTRG.6248	MSTRG.6248	0.139879	0.142938	0.115829	0.151499	0.067621	0.400859	0.210886	0.350426	0.194398	0.122914	0.228721	0.226853
MSTRG.44126	MSTRG.44126	0.030492	0.205179	0.0	0.185835	0.266241	0.164996	0.219716	0.289381	0.089855	0.283792	0.020775	0.222049
MSTRG.35076	MSTRG.35076	0.0	0.0	0.0	0.0	0.0	0.0	0.0	0.0	0.0	0.00049	0.126227	0.0
MSTRG.8211	MSTRG.8211	0.0	0.039503	0.0	0.124094	0.0	0.001839	0.017327	0.0	0.0	0.0	0.0	0.0
MSTRG.42983	MSTRG.42983	0.274512	0.233909	0.190215	0.295176	0.150262	0.40642	0.428541	0.331967	0.379007	0.120059	0.309345	0.322447
MSTRG.42984	MSTRG.42984	0.190278	0.191473	0.097872	0.122168	0.135773	0.226762	0.292173	0.274241	0.267509	0.085746	0.225617	0.294895
MSTRG.4528	MSTRG.4528	0.023085	0.034953	0.0	0.053485	0.0	0.0	0.079511	0.046725	0.138392	0.054826	0.088092	0.066647
MSTRG.39906	MSTRG.39906	0.0	0.0	0.0	0.0	0.0	0.0	0.077256	0.0	0.0	0.0	0.0	0.0
MSTRG.12001	MSTRG.12001	0.0	0.0	0.000252	0.000169	5.7e-05	0.0	0.001331	0.00072	1.5e-05	0.000217	0.000183	0.0
MSTRG.41646	MSTRG.41646	0.0	0.025469	0.0	0.0	0.0	0.0	0.0	0.0	0.0	0.0	0.070036	0.069517
MSTRG.43587	MSTRG.43587	0.141774	0.0	0.0	0.0	0.0	0.0	0.0	0.0	0.0	0.0	0.0	0.0
MSTRG.32539	MSTRG.32539	0.0	0.0	0.0	0.0	0.0	0.0	0.436548	0.0	0.0	0.0	0.0	0.0
MSTRG.32531	MSTRG.32531	0.117253	0.099108	0.28355	0.25505599999999995	0.19547699999999998	0.23244900000000002	0.361275	0.210663	0.129053	0.621553	0.41539400000000004	0.40011399999999997
MSTRG.32535	MSTRG.32535	0.0	0.0	0.0	0.0	0.009413	0.0	0.362816	0.0	0.0	0.0	0.0	0.0
MSTRG.43633	MSTRG.43633	0.209773	0.064163	0.13672499999999999	0.01027	0.037233	0.058937	0.043423	0.098735	0.035188	0.078744	0.110618	0.035887
MSTRG.8752	MSTRG.8752	0.0	0.070639	0.025225	0.019819	0.0234	0.217139	0.13833800000000002	0.013372	0.030169	0.070752	0.120272	0.4385
MSTRG.43638	MSTRG.43638	0.053669	0.015229	0.163805	0.032248	0.005024	0.186593	0.083644	0.069284	0.0	0.067779	0.0	0.073919
MSTRG.45741	MSTRG.45741	0.0	0.0	0.0	0.0	0.0	0.0	0.0	0.0	0.079178	0.0	0.0	0.0
MSTRG.28744	MSTRG.28744	0.0	0.14921	0.0	0.0	0.0	0.017671	0.0	0.0	0.0	0.199177	0.0	0.0
MSTRG.179	MSTRG.179	0.161154	0.108775	0.191233	0.0	0.155849	0.183284	0.099523	0.116268	0.103283	0.08156	0.149175	0.1624
MSTRG.9409	MSTRG.9409	0.183179	0.149764	0.066967	0.160604	0.088562	0.086399	0.254264	0.205254	0.216427	0.172195	0.276484	0.330809
MSTRG.9404	MSTRG.9404	0.250766	0.355781	0.20305	0.248901	0.209257	0.242074	0.457201	0.313424	0.20652	0.230337	0.421963	0.377979
MSTRG.21837	MSTRG.21837	0.238941	0.0	0.0	0.0	0.098375	0.0	0.0	0.0	0.0	0.0	0.164618	0.0
MSTRG.28742	MSTRG.28742	0.005862	0.002261	0.003221	0.002258	0.019951	2e-05	0.010547	0.016985	0.01808	0.010554	0.010816	0.006027
MSTRG.5185	MSTRG.5185	0.062806	0.088942	0.181471	0.137452	0.077165	0.062173	0.082037	0.103302	0.111755	0.044819	0.052483	0.150514
MSTRG.35378	MSTRG.35378	0.082716	0.031628	0.019407	0.0	0.086928	0.027162	0.017152	0.035605	0.017728	0.0	0.036605	0.058707
MSTRG.35379	MSTRG.35379	0.066043	0.08657	0.237541	0.196772	0.55553	0.157208	0.273036	0.372076	0.191332	0.258661	0.123116	0.190401
MSTRG.29453	MSTRG.29453	0.153163	0.209871	0.070168	0.02721	0.083092	0.0	0.051926	0.0	0.044979	0.0	0.100648	0.0
MSTRG.44926	MSTRG.44926	0.272767	0.403636	0.165978	0.354263	0.150453	0.289345	0.300006	0.221028	0.21229	0.294465	0.30708	0.262846
MSTRG.21304	MSTRG.21304	0.241221	0.16109800000000002	0.074358	0.168793	0.039298	0.456245	0.107834	0.278678	0.157768	0.019092	0.30785	0.257897
MSTRG.11456	MSTRG.11456	0.141774	0.0	0.0	0.0	0.0	0.0	0.0	0.0	0.0	0.0	0.0	0.0
MSTRG.11459	MSTRG.11459	0.18042	0.170744	0.066454	0.082898	0.118893	0.173646	0.3096	0.162118	0.179471	0.059896	0.263704	0.232211
MSTRG.36889	MSTRG.36889	0.034924	0.169635	0.038265	0.297955	0.0	0.045594	0.189597	0.109816	0.07407	0.03424	0.085551	0.299623
MSTRG.33274	MSTRG.33274	0.169415	0.216789	0.101551	0.178203	0.249199	0.323081	0.403839	0.278577	0.311956	0.192406	0.450535	0.394272
MSTRG.28424	MSTRG.28424	0.0	0.0	0.0	0.0	0.0	0.0	0.0	0.062434	0.0	0.0	0.0	0.0
MSTRG.6768	MSTRG.6768	0.0	0.081969	0.008961	0.0	0.0	0.0	0.0	0.010718	0.0	0.0	0.0	0.048795
MSTRG.28508	MSTRG.28508	0.105179	0.268439	0.044483	0.038371	0.276571	0.194243	0.08712	0.252344	0.122305	0.026844	0.273837	0.421224
MSTRG.34020	MSTRG.34020	0.319202	0.5323979999999999	0.337953	0.379228	0.296673	0.483558	0.307794	0.268893	0.28491299999999997	0.435086	0.6434529999999999	0.470341
MSTRG.24859	MSTRG.24859	0.28320999999999996	0.318965	0.297791	0.126768	0.234948	0.318847	0.6695890000000001	0.38775400000000004	0.47755099999999995	0.396854	0.629618	0.403707
MSTRG.22765	MSTRG.22765	0.056602	0.051827	0.176699	0.281654	0.096812	0.032198	0.0	0.0	0.03557	0.115476	0.100203	0.199021
MSTRG.21916	MSTRG.21916	0.13091799999999998	0.0	0.0	0.0	0.0	0.36502999999999997	0.0	0.09653500000000001	0.0	0.304739	0.294534	0.278018
MSTRG.8357	MSTRG.8357	0.105852	0.117169	0.053107	0.061358	0.020963	0.042184	0.070022	0.077256	0.106901	0.066126	0.011996	0.101725
MSTRG.3025	MSTRG.3025	0.141774	0.0	0.0	0.0	0.0	0.0	0.0	0.0	0.0	0.0	0.0	0.0
MSTRG.8415	MSTRG.8415	0.283617	0.38067	0.403919	0.166873	0.379512	0.17078	0.365043	0.233342	0.308222	0.300334	0.355049	0.300911
MSTRG.175	MSTRG.175	0.198025	0.117796	0.102398	0.0	0.0	0.020678	0.02252	0.089094	0.0	0.0	0.0	0.0
MSTRG.34300	MSTRG.34300	0.144843	0.197436	0.182816	0.161058	0.143716	0.130626	0.034821	0.154704	0.136643	0.116845	0.234076	0.385005
MSTRG.9407	MSTRG.9407	0.313288	0.289423	0.238287	0.27592	0.246228	0.350885	0.528102	0.395397	0.32997	0.223898	0.425631	0.405527
MSTRG.23411	MSTRG.23411	0.113834	0.045897	0.017361	0.092979	0.030037	0.123501	0.138704	0.053233	0.104996	0.077555	0.135211	0.106323
MSTRG.23412	MSTRG.23412	0.243789	0.141349	0.120841	0.23799399999999998	0.186378	0.065389	0.10175	0.156198	0.189177	0.235072	0.083672	0.377379
MSTRG.9402	MSTRG.9402	0.077039	0.017123	0.038659	0.0	0.015443	0.081776	0.17356	0.104528	0.007863	0.033439	0.193289	0.015274
MSTRG.27302	MSTRG.27302	0.000987	0.007663	0.00016	0.000287	0.000219	0.000653	0.049383	0.000348	6e-05	0.000269	0.0	0.0
MSTRG.27305	MSTRG.27305	0.0	0.0	0.0	0.0	0.0	0.0	0.0	0.055784	0.0	0.0	0.002571	0.0
MSTRG.28503	MSTRG.28503	0.0	0.0	0.0	0.0	0.0	0.0	0.0	0.0	0.0	0.0	0.106619	0.0
MSTRG.20820	MSTRG.20820	0.17844	0.13019	0.084259	0.00269	0.044587	0.04826	0.176681	0.047265	0.081225	0.153655	0.08981	0.228114
MSTRG.20821	MSTRG.20821	0.168076	0.124203	0.0	0.060248	0.025708	0.063283	0.177209	0.067959	0.038663	0.0	0.208231	0.088012
MSTRG.20822	MSTRG.20822	0.037187	0.071343	0.0	0.0	0.0207	0.001203	0.020053	0.013339	0.0	0.0	0.285001	0.012375
MSTRG.44408	MSTRG.44408	0.046887	0.038382	0.054165	0.00594	0.158288	0.009799	0.050471	0.101623	0.057111	0.004695	0.127428	0.080232
MSTRG.10415	MSTRG.10415	0.0	0.0	0.0	0.0	0.0	0.173187	0.0	0.0	0.069912	0.0	0.0	0.0
MSTRG.25811	MSTRG.25811	0.0	0.0	0.0	0.075152	0.0	0.0	0.0	0.067346	0.0	0.024795	0.0	0.07975
MSTRG.10418	MSTRG.10418	0.0	0.0	0.0	0.0	0.0	0.0	0.0	0.0	0.0	0.0	0.191037	0.0
MSTRG.44404	MSTRG.44404	0.586065	0.282455	0.235674	0.33227	0.264709	0.298434	0.863623	0.366165	0.323356	0.331239	0.842663	0.880694
MSTRG.2279	MSTRG.2279	0.002618	0.387222	0.024872	0.13579	0.220754	0.15786	0.245156	0.087695	0.098182	0.154063	0.156629	0.118292
MSTRG.14863	MSTRG.14863	0.017754	0.051964	0.24023	0.197922	0.03628	0.071962	0.314674	0.056021	0.151683	0.012234	0.248072	0.194227
MSTRG.14865	MSTRG.14865	0.127029	0.277663	0.0	0.137936	0.0	0.263742	0.261586	0.083577	0.040994	0.174859	0.033683	0.204135
MSTRG.14864	MSTRG.14864	0.4201	0.442801	0.22891	0.186911	0.236779	0.390491	0.453636	0.35917	0.263038	0.228164	0.618541	0.571947
MSTRG.19154	MSTRG.19154	0.046163	0.03829	0.081781	0.050347	0.041959	0.221027	0.107016	0.147809	0.153238	0.115383	0.253865	0.145595
MSTRG.19155	MSTRG.19155	0.198432	0.109254	0.01064	0.084636	0.083336	0.096649	0.280552	0.134069	0.187599	0.153126	0.187507	0.175329
MSTRG.32732	MSTRG.32732	2.057891	1.7571269999999999	0.913884	1.1474469999999999	1.277095	2.317896	1.9450419999999997	1.679419	1.2765460000000002	1.456996	1.256342	1.4141620000000001
MSTRG.2450	MSTRG.2450	0.236781	0.224024	0.369108	0.342015	0.214327	0.395745	0.874035	0.519419	0.43537	0.322291	0.703913	0.388762
MSTRG.2451	MSTRG.2451	0.0	0.17253	0.068896	0.0	0.0	0.048603	0.0	0.0	0.027394	0.0	0.0	0.0
MSTRG.45502	MSTRG.45502	0.518863	0.419004	0.429567	0.382258	0.284131	0.608312	0.873731	0.542016	0.473953	0.459193	0.716689	0.669318
MSTRG.45506	MSTRG.45506	0.344671	0.0	0.250106	0.198671	0.139363	0.213775	0.390624	0.190877	0.0	0.208103	0.475711	0.0
MSTRG.45504	MSTRG.45504	0.198893	0.068166	0.204399	0.262798	0.219579	0.342543	0.325016	0.374342	0.055142	0.145844	0.115563	0.353224
MSTRG.3412	MSTRG.3412	0.091091	0.068922	0.044118	0.0	0.061609	0.079839	0.0	0.027219	0.0	0.211867	0.055348	0.046372
MSTRG.8115	MSTRG.8115	0.0	0.0	0.0	0.0	0.0	0.0	0.154512	0.0	0.0	0.0	0.0	0.0
MSTRG.8114	MSTRG.8114	0.021041	0.0	0.010162	0.05687	0.057431	0.121369	0.093774	0.048186	0.04826	0.032808	0.0	0.0
MSTRG.8117	MSTRG.8117	0.032861	0.039177	0.0	0.062831	0.0	0.032328	0.221238	0.160101	0.129382	0.0	0.095692	0.041262
MSTRG.8113	MSTRG.8113	0.100134	0.216253	0.130048	0.335118	0.354163	0.20066799999999999	0.7806740000000001	0.42579300000000003	0.317086	0.21552900000000003	0.387605	0.046176999999999996
MSTRG.9643	MSTRG.9643	0.0	0.292615	0.241092	0.159003	0.321072	0.111218	0.269824	0.0	0.0	0.099999	0.188642	0.177468
MSTRG.9648	MSTRG.9648	0.085324	0.168858	0.290551	0.191212	0.190219	0.347651	0.183366	0.237485	0.137932	0.202899	0.200289	0.138908
MSTRG.9649	MSTRG.9649	0.130798	0.128476	0.199116	0.103798	0.0774	0.159789	0.186421	0.034985	0.145749	0.180939	0.137921	0.329802
MSTRG.1436	MSTRG.1436	0.193651	0.083674	0.229184	0.093339	0.022854	0.263344	0.124678	0.131325	0.191967	0.179241	0.206059	0.171902
MSTRG.1439	MSTRG.1439	0.08995	0.193014	0.0	0.085799	0.057672	0.095448	0.106862	0.071833	0.069643	0.07863	0.177152	0.051821
MSTRG.3495	MSTRG.3495	0.22447899999999998	0.24767799999999998	0.197104	0.102941	0.08663799999999999	0.243601	0.19750600000000001	0.241786	0.16015000000000001	0.103306	0.22988	0.236401
MSTRG.3499	MSTRG.3499	0.105725	0.127768	0.093472	0.087266	0.009383	0.107724	0.250174	0.126141	0.042842	0.073882	0.287091	0.139315
MSTRG.3498	MSTRG.3498	0.194491	0.018651	0.0	0.005529	0.0	0.183089	0.118329	0.0	0.013984	0.024343	0.105602	0.062364
MSTRG.43900	MSTRG.43900	0.141808	0.085207	0.086308	0.127303	0.056187	0.155874	0.361586	0.21999	0.258555	0.134923	0.264995	0.353532
MSTRG.9394	MSTRG.9394	0.0	0.0	0.0	0.0	0.152953	0.0	0.0	0.0	0.0	0.0	0.0	0.0
MSTRG.9391	MSTRG.9391	0.0	0.0	0.243579	0.0	0.0	0.044541	0.0	0.0	0.0	0.0	0.0	0.0
MSTRG.9392	MSTRG.9392	0.064592	0.0	0.0	0.0	0.0	0.0	0.0	0.0	0.0	0.0	0.0	0.23839
MSTRG.9393	MSTRG.9393	0.0	0.0	0.0	0.053485	0.0	0.0	0.0	0.0	0.13892	0.0	0.0	0.0
MSTRG.9399	MSTRG.9399	0.0	0.0	0.0	0.0	0.0	0.0	0.019682	0.03319	0.095561	0.035956	0.0	0.0
MSTRG.4148	MSTRG.4148	0.134209	0.238467	0.025448	0.087233	0.028946	0.089139	0.068695	0.103964	0.076788	0.085376	0.07595199999999999	0.22116
MSTRG.21834	MSTRG.21834	0.141774	0.140919	0.572439	0.180884	0.193154	0.245837	0.328032	0.250653	0.180066	0.042124	0.175148	0.107055
MSTRG.44113	MSTRG.44113	0.0	0.0	0.0	0.0	0.0	0.121931	0.0	0.0	0.0	0.0	0.0	0.0
MSTRG.33137	MSTRG.33137	0.203732	0.0	0.100028	0.03529	0.269214	0.0	0.06395	0.080513	0.0	0.063673	0.0	0.056993
MSTRG.33134	MSTRG.33134	0.0	0.088049	0.0	0.0	0.0	0.0	0.0	0.0	0.0	0.0	0.0	0.0
MSTRG.15380	MSTRG.15380	0.0	0.0	0.0	0.0	0.06066	0.0	0.0	0.069271	0.030084	0.0	0.0	0.036047
MSTRG.15383	MSTRG.15383	0.0	0.0	0.12485	0.0	0.130572	0.067133	0.0	0.0	0.0	0.141262	0.0	0.078482
MSTRG.15382	MSTRG.15382	0.126355	0.0	0.0	0.02545	0.0	0.0	0.0	0.0	0.0	0.0	0.0	0.093868
MSTRG.10354	MSTRG.10354	0.0	0.0	0.030986	0.0	0.067045	0.0	0.0	0.0	0.0	0.0	0.092578	0.0
MSTRG.10353	MSTRG.10353	0.0	0.0	0.0	0.0	0.274753	0.0	0.0	0.0	0.0	0.0	0.0	0.0
MSTRG.43016	MSTRG.43016	0.0	0.063927	0.134523	0.0	0.0	0.128733	0.229354	0.09057799999999999	0.0	0.0	0.137958	0.173348
MSTRG.5435	MSTRG.5435	0.0	0.0	0.0	0.0	0.0	0.0	0.0	0.150213	0.0	0.0	0.0	0.0
MSTRG.15653	MSTRG.15653	0.135866	0.188214	0.121728	0.114552	0.015837	0.246574	0.208603	0.070367	0.062871	0.0	0.261474	0.208548
MSTRG.18589	MSTRG.18589	0.115095	0.066534	0.025425	0.171145	0.188823	0.089422	0.288938	0.100848	0.004197	0.0	0.071294	0.02904
MSTRG.23073	MSTRG.23073	0.208916	0.150884	0.106854	0.058424	0.236639	0.110855	0.071921	0.070453	0.195688	0.109505	0.087642	0.057417
MSTRG.18630	MSTRG.18630	0.0	0.0	0.045286	0.0	0.0	0.0	0.0	0.076034	0.0	0.111423	0.031628	0.0
MSTRG.6167	MSTRG.6167	0.0	0.0	0.0	0.24525	0.0	0.0	0.0	0.0	0.0	0.0	0.0	0.0
MSTRG.1394	MSTRG.1394	0.242624	0.513962	0.085661	0.088292	0.338336	0.413524	0.209667	0.212737	0.156557	0.293613	0.129895	0.211765
MSTRG.1393	MSTRG.1393	0.0	0.0	0.183403	0.252528	0.223099	0.232865	0.528389	0.322706	0.336675	0.174321	0.404609	0.542182
MSTRG.44372	MSTRG.44372	0.37439	0.40136299999999997	0.148422	0.161516	0.35983699999999996	0.345882	0.40162699999999996	0.619695	0.53077	0.6576949999999999	0.789717	0.214865
MSTRG.30817	MSTRG.30817	0.272779	0.598483	0.768547	0.574352	0.523581	0.331567	0.16625	0.363499	0.327221	0.199318	0.59845	0.332999
MSTRG.30813	MSTRG.30813	0.0	0.0	0.0	0.0	0.0	0.0	0.0	0.0	0.0	0.0	0.0	0.174188
MSTRG.19219	MSTRG.19219	0.12723	0.094103	0.084461	0.088946	0.125329	0.213074	0.279526	0.125716	0.217761	0.079043	0.131636	0.134507
MSTRG.19218	MSTRG.19218	0.036499	0.041859	0.0	0.067423	0.042474	0.109349	0.182558	0.082974	0.065667	0.091756	0.216026	0.067259
MSTRG.19215	MSTRG.19215	0.314303	0.00094	0.047946	0.120158	0.04965	0.127007	0.077828	0.160709	0.13662	0.165399	0.223712	0.231211
MSTRG.28793	MSTRG.28793	0.115711	0.080302	0.157522	0.171645	0.104716	0.249272	0.257337	0.078086	0.091805	0.16104	0.124964	0.148482
MSTRG.29922	MSTRG.29922	0.0	0.0	0.0	0.0	0.0	0.0	0.0	0.0	0.009626	0.0	0.0	0.0
MSTRG.29920	MSTRG.29920	0.0	0.242464	0.0	0.030671	0.0	0.0	0.344706	0.0	0.06316	0.119295	0.0	0.0
MSTRG.29924	MSTRG.29924	0.0	0.0	0.0	0.0	0.0	0.0	0.042118	0.0	0.0	0.0	0.0	0.0
MSTRG.31077	MSTRG.31077	0.0	0.121097	0.0	0.0	0.0	0.264183	0.0	0.0	0.0	0.0	0.0	0.0
MSTRG.31070	MSTRG.31070	0.148204	0.0	0.0	0.0	0.201439	0.0	0.221958	0.035139	0.0	0.001311	0.0	0.003606
MSTRG.31072	MSTRG.31072	0.021779	0.06656	0.039754	0.0	0.027828	0.022893	0.0	0.237745	0.0	0.040222	0.0	0.01385
MSTRG.37891	MSTRG.37891	0.104522	0.110094	0.06105	0.255881	0.075091	0.004008	0.14375	0.021859	0.043212	0.067904	0.014956	0.069051
MSTRG.31617	MSTRG.31617	0.204896	0.068162	0.288356	0.0	0.0	0.187896	0.150854	0.140297	0.0	0.16837200000000002	0.0	0.123732
MSTRG.34604	MSTRG.34604	0.0	0.223831	0.0	0.0	0.0	0.0	0.0	0.0	0.0	0.0	0.0	0.0
MSTRG.45948	MSTRG.45948	0.028412	0.244633	0.061878	0.16283	0.036511	0.0	0.046442	0.078374	0.193262	0.0	0.0	0.177406
MSTRG.34603	MSTRG.34603	0.0	0.026094	0.0	0.062205	0.0	0.050739	0.220777	0.048386	0.069804	0.037848	0.0	0.138358
MSTRG.21936	MSTRG.21936	0.124053	0.200411	0.182396	0.142901	0.042378	0.104469	0.065048	0.279701	0.169552	0.286644	0.16335	0.148806
MSTRG.43358	MSTRG.43358	0.038397	0.044616	0.0	0.059408	0.049298	0.103224	0.144053	0.093193	0.058114	0.010207	0.090993	0.112475
MSTRG.7572	MSTRG.7572	0.0	0.0	0.0	0.085594	0.0	0.0	0.0	0.0	0.0	0.0	0.0	0.0
MSTRG.31387	MSTRG.31387	0.0	0.0	0.0	0.0	0.0	0.031352	0.0	0.0	0.003217	0.0	0.0	0.0
MSTRG.37982	MSTRG.37982	0.0	0.0	0.0	0.0	0.0	0.0	0.196451	0.0	0.0	0.0	0.0	0.0
MSTRG.30037	MSTRG.30037	0.362338	0.546703	0.364146	0.135332	0.165371	0.42312400000000006	0.382098	0.243379	0.230735	0.076154	0.392737	0.344825
MSTRG.28206	MSTRG.28206	0.0	0.0	0.0196	0.0	0.042344	0.0	0.0	0.301909	0.0	0.0	0.071087	0.0
MSTRG.28200	MSTRG.28200	0.335901	0.51274	0.030079	0.079379	0.058043	0.242713	0.395566	0.202263	0.137036	0.071493	0.442525	0.422034
MSTRG.28201	MSTRG.28201	0.0	0.0	0.0	0.0	0.0	0.0	0.0	0.0	0.10603	0.0	0.091551	0.094403
MSTRG.28202	MSTRG.28202	0.0	0.026719	0.0	0.0	0.0	0.0	0.123969	0.0	0.073317	0.0	0.14491	0.0
MSTRG.28203	MSTRG.28203	0.171362	0.0	0.0	0.0	0.0	0.0	0.0	0.04735	0.039573	0.0	0.0	0.377623
MSTRG.20770	MSTRG.20770	0.098918	0.0	0.0	0.0	0.0	0.17655	0.159057	0.088606	0.030391	0.044243	0.0	0.087513
MSTRG.20772	MSTRG.20772	0.018654	0.07882	0.141892	0.046118	0.051377	0.056301	0.0	0.0	0.02658	0.0	0.097017	0.099872
MSTRG.20777	MSTRG.20777	0.9477620000000001	1.018968	0.47513199999999994	0.4862350000000001	0.7166899999999998	0.6464690000000001	0.545748	0.776822	0.409348	0.763633	0.842255	0.650027
MSTRG.27922	MSTRG.27922	0.043629	0.032098	0.145878	0.138845	0.0	0.061116	0.045104	0.131899	0.159899	0.099557	0.151202	0.040803
MSTRG.38592	MSTRG.38592	0.728893	0.971859	0.577148	0.297072	0.802091	0.559971	1.01588	0.889053	0.700081	0.185789	0.7611	0.65604
MSTRG.17460	MSTRG.17460	0.055241	0.0	0.0	0.0	0.0	0.0	0.0	0.0	0.058453	0.0	0.082897	0.133513
MSTRG.5375	MSTRG.5375	0.0	0.0	0.0	0.003158	0.0	0.0	0.0	0.0	0.0	0.0	0.0	0.105479
MSTRG.16734	MSTRG.16734	0.051753	0.22995	0.0	0.055181	0.112546	0.0	0.116778	0.028575	0.047304	0.083448	0.244986	0.251668
MSTRG.27699	MSTRG.27699	0.0	0.0	0.0	0.0	0.0	0.0	0.181801	0.0	0.0	0.0	0.0	0.0
MSTRG.16730	MSTRG.16730	0.157171	0.189049	0.101364	0.119398	0.146645	0.183984	0.152073	0.11865	0.151332	0.242952	0.170524	0.271914
MSTRG.16733	MSTRG.16733	0.027795	0.036871	0.03414	0.032522	0.122148	0.118518	0.204957	0.036323	0.124983	0.135244	0.147427	0.140247
MSTRG.16732	MSTRG.16732	0.262118	0.095713	0.06178	0.089851	0.059931	0.191012	0.201974	0.0651	0.13699	0.071891	0.242701	0.240815
MSTRG.16739	MSTRG.16739	0.0	0.044706	0.0	0.187199	0.131275	0.0	0.040692	0.0	0.0	0.0	0.0	0.0
MSTRG.16738	MSTRG.16738	0.028594	0.206317	0.078859	0.089151	0.073146	0.198592	0.078561	0.095962	0.032668	0.010463	0.030086	0.190682
MSTRG.37568	MSTRG.37568	0.129384	0.196291	0.045492	0.062514	0.121939	0.064081	0.099004	0.076074	0.101996	0.034321	0.353991	0.109801
MSTRG.25205	MSTRG.25205	0.985384	1.280286	0.78574	0.887239	0.724189	1.15789	1.476915	1.047673	1.002774	0.800909	1.20238	1.232567
MSTRG.37561	MSTRG.37561	0.406666	0.44235	0.236533	0.160458	0.155459	0.290036	0.442741	0.254195	0.299028	0.274132	0.601312	0.429133
MSTRG.29552	MSTRG.29552	0.0	0.0	0.162129	0.0	0.0	0.0	0.0	0.0	0.0	0.0	0.0	0.0
MSTRG.29457	MSTRG.29457	0.215093	0.167184	0.14130700000000002	0.185992	0.298699	0.17613	0.095755	0.220921	0.102031	0.19178	0.078102	0.112854
MSTRG.13394	MSTRG.13394	0.079306	0.024809	0.0	0.0	0.0	0.0	0.199104	0.0	0.0	0.209572	0.0	0.0
MSTRG.23337	MSTRG.23337	0.030795	0.0	0.0	0.0	0.0	0.101776	0.0	0.0	0.084119	0.154286	0.0	0.031264
MSTRG.23338	MSTRG.23338	0.0	0.0	0.0	0.0	0.0	0.0	0.0	0.0	0.0	0.153845	0.0	0.0
MSTRG.24647	MSTRG.24647	0.212268	0.294081	0.111512	0.0	0.0	0.0	0.063578	0.0	0.0	0.172973	0.20136300000000001	0.312716
MSTRG.11175	MSTRG.11175	0.0	0.0	0.0	0.0	0.0	0.0	0.0	0.147945	0.0	0.0	0.0	0.0
MSTRG.17443	MSTRG.17443	0.166842	0.0	0.0	0.0	0.0	0.0	0.0	0.0	0.0	0.03612	0.0	0.061728
MSTRG.16107	MSTRG.16107	0.0	0.0	0.0	0.04752	0.0	0.069936	0.042794	0.0	0.0	0.0	0.17652	0.0
MSTRG.16100	MSTRG.16100	0.076017	0.165897	0.107909	0.192262	0.097186	0.327912	0.100806	0.251344	0.08548	0.119938	0.47743	0.380587
MSTRG.23591	MSTRG.23591	0.0	0.175087	0.0	0.020572	0.0	0.0	0.0	0.0	0.014428	0.0	0.0	0.0
MSTRG.25996	MSTRG.25996	0.05009	0.082284	0.090304	0.226887	0.134107	0.26904	0.17695	0.0	0.05771	0.0	0.0	0.0
MSTRG.25995	MSTRG.25995	0.0	0.0	0.0	0.0	0.0	0.0	0.0	0.0	0.32656	0.160777	0.0	0.0
MSTRG.27177	MSTRG.27177	0.0	0.0	0.0	0.0	0.0	0.229601	0.0	0.0	0.0	0.0	0.0	0.05823
MSTRG.27175	MSTRG.27175	0.129989	0.008145	0.058334	0.057135	0.0	0.15296	0.041408	0.21712	0.031259	0.048482	0.091521	0.284727
MSTRG.27172	MSTRG.27172	0.0	0.0	0.0	0.0624	0.0	0.0	0.0	0.0	0.0	0.0	0.0	0.0
MSTRG.27171	MSTRG.27171	0.0	0.0	0.0	0.0	0.0	0.0	0.027406	0.020442	0.0	0.0	0.0	0.069743
MSTRG.15419	MSTRG.15419	0.0	0.0	0.0	0.0	0.335225	0.0	0.0	0.0	0.060341	0.0	0.0	0.0
MSTRG.14592	MSTRG.14592	0.180493	0.129747	0.0	0.162951	0.0	0.0	0.238486	0.0	0.0	0.043269	0.043161	0.041243
MSTRG.10627	MSTRG.10627	0.79865	0.641715	0.108229	0.591067	0.395371	0.132905	0.870201	0.361859	0.348566	0.666728	1.361418	0.869902
MSTRG.8662	MSTRG.8662	0.082897	0.185729	0.117481	0.113538	0.094981	0.058221	0.108977	0.10238	0.079895	0.159491	0.239621	0.084463
MSTRG.10037	MSTRG.10037	1.87098	2.211265	1.23617	1.277366	1.319705	1.89322	2.553186	1.640871	1.814604	1.355899	2.529457	2.342033
MSTRG.17812	MSTRG.17812	0.0	0.203045	0.0	0.0	0.063059	0.063785	0.0	0.043846	0.0	0.0	0.0	0.042524
MSTRG.17810	MSTRG.17810	0.0	0.000422	0.0	0.0	5.7e-05	0.0	0.000449	0.021821	0.0	0.006944	0.0	0.0
MSTRG.3199	MSTRG.3199	0.0	0.0	0.0	0.0	0.0	0.0	0.0	0.0	0.0	0.0	0.001647	0.0
MSTRG.41785	MSTRG.41785	0.0	0.0	0.0	0.084275	0.132933	0.0	0.07571	0.0	0.027098	0.0	0.0	0.0
MSTRG.41781	MSTRG.41781	0.0	0.0	0.0	0.0	0.0	0.0	0.63108	0.0	0.0	0.39357	0.595102	0.0
MSTRG.41782	MSTRG.41782	0.202822	0.0	0.020368	0.0	0.072211	0.124789	0.015141	0.021542	0.127158	0.0	0.048253	0.068149
MSTRG.41783	MSTRG.41783	0.0	0.0	0.0	0.0	0.0	0.0	0.0	0.054147	0.0	0.0	0.152724	0.0
MSTRG.43310	MSTRG.43310	0.837499	1.05004	1.068754	0.787976	0.682375	0.839928	0.889015	0.697676	0.483831	0.902363	0.923174	1.374868
MSTRG.43313	MSTRG.43313	0.041434	0.031116	0.103859	0.091716	0.198899	0.194781	0.15937	0.161283	0.226129	0.199851	0.155182	0.137142
MSTRG.12663	MSTRG.12663	0.0	0.0	0.0	0.0	0.0	0.0	0.0	0.0	0.0	0.0	0.0	0.069354
MSTRG.12660	MSTRG.12660	0.0	0.038695	0.0	0.056272	0.070833	0.0	0.109757	0.091762	0.06045	0.052259	0.055006	0.079014
MSTRG.37895	MSTRG.37895	0.196783	0.298683	0.091009	0.274392	0.283675	0.14997	0.246052	0.335676	0.382535	0.318424	0.395928	0.356137
MSTRG.38009	MSTRG.38009	0.388614	0.354019	0.23387	0.208856	0.200259	0.409536	0.461809	0.208348	0.199242	0.181146	0.516169	0.48128
MSTRG.38004	MSTRG.38004	0.0	0.238781	0.0	0.0	0.0	0.02098	0.0	0.102653	0.0	0.0	0.029922	0.004484
MSTRG.2394	MSTRG.2394	0.804285	0.875312	0.517364	0.45719	0.432248	0.808104	1.150626	0.76682	0.809705	0.487878	1.208912	0.99021
MSTRG.2390	MSTRG.2390	0.0	0.0	0.0	0.0	0.0	0.04316	0.0	0.0	0.0	0.0	0.069118	0.206039
MSTRG.33657	MSTRG.33657	0.0	0.136341	0.075839	0.057616	0.042283	0.164923	0.132574	0.114361	0.133753	0.030152	0.018891	0.045131
MSTRG.2399	MSTRG.2399	0.060564	0.171816	0.0	0.0	0.024549	0.0	0.05564	0.066477	0.0	0.032828	0.084654	0.141361
MSTRG.44572	MSTRG.44572	0.7569600000000001	0.7404769999999999	0.471979	0.813204	0.552794	0.9131830000000001	0.6475150000000001	0.5255580000000001	0.615752	0.897351	0.8535619999999999	1.262624
MSTRG.44578	MSTRG.44578	0.283549	0.0	0.0	0.016265	0.0	0.0	0.0	0.0	0.0	0.0	0.0	0.0
MSTRG.40666	MSTRG.40666	0.253555	0.0	0.028359	0.050437	0.050063	0.0	0.0	0.082804	0.10975	0.0	0.0	0.1241
MSTRG.16811	MSTRG.16811	0.155677	0.106442	0.115874	0.111153	0.079127	0.122743	0.240298	0.104328	0.126062	0.088028	0.214474	0.137606
MSTRG.28509	MSTRG.28509	0.2287	0.192704	0.18096	0.208821	0.113141	0.270865	0.380845	0.306411	0.285193	0.332359	0.249004	0.191835
MSTRG.12085	MSTRG.12085	0.121241	0.0	0.0	0.049872	0.0	0.0	0.137539	0.0	0.0	0.0	0.0	0.0
MSTRG.30312	MSTRG.30312	0.080272	0.0	0.033111	0.015292	0.0	0.032248	0.186285	0.061355	0.116674	0.056554	0.164087	0.0
MSTRG.47549	MSTRG.47549	0.0	0.0	0.015668	0.0	0.0	0.199218	0.0	0.0	0.007515	0.0	0.071129	0.0
MSTRG.18909	MSTRG.18909	0.0	0.117751	0.0	0.0	0.052911	0.236703	0.167815	0.095153	0.034827	0.0	0.0	0.227916
MSTRG.18905	MSTRG.18905	0.0	0.123263	0.0	0.0	0.0	0.0	0.0	0.0	0.0	0.0	0.0	0.0
MSTRG.8098	MSTRG.8098	0.018837	0.0	0.0	0.0	0.028248	0.197368	0.153297	0.014969	0.059382	0.0	0.04272	0.059942
MSTRG.8092	MSTRG.8092	0.131096	0.102366	0.072863	0.03697	0.07756	0.047916	0.207276	0.086337	0.156674	0.051887	0.199254	0.200865
MSTRG.8093	MSTRG.8093	0.164125	0.17283	0.034543	0.048652	0.076067	0.256864	0.311267	0.054596	0.086228	0.134056	0.201583	0.417121
MSTRG.8094	MSTRG.8094	0.049682	0.169613	0.016629	0.021422	0.0	0.09634	0.065811	0.205313	0.049889	0.03364	0.15305	0.053825
MSTRG.8096	MSTRG.8096	0.10426	0.266881	0.049212	0.049095	0.189179	0.10364	0.302335	0.102524	0.21604	0.119967	0.054036	0.137944
MSTRG.18798	MSTRG.18798	0.298156	0.100823	0.104909	0.111842	0.0	0.14544	0.26291	0.357461	0.179418	0.0	0.0	0.202447
MSTRG.36633	MSTRG.36633	0.313159	0.400361	0.262076	0.199504	0.215086	0.328315	0.353171	0.198029	0.110197	0.168178	0.461136	0.336855
MSTRG.2646	MSTRG.2646	0.203232	0.330888	0.079362	0.078709	0.0	0.150844	0.175607	0.04899	0.207021	0.081231	0.338773	0.356889
MSTRG.2645	MSTRG.2645	0.094573	0.0	0.331417	0.043486	0.041123	0.053803	0.062506	0.039435	0.107353	0.034331	0.403497	0.336249
MSTRG.506	MSTRG.506	0.0	0.0	0.229145	0.021172	0.078495	0.124647	0.042846	0.06997	0.245071	0.078655	0.0	0.30619
MSTRG.32290	MSTRG.32290	0.229108	0.071427	0.019522	0.019242	0.102881	0.051207	0.296886	0.058563	0.301492	0.049361	0.216415	0.089031
MSTRG.32291	MSTRG.32291	0.0	0.161973	0.090391	0.306108	0.056563	0.02234	0.123746	0.284918	0.046693	0.0	0.018922	0.073603
MSTRG.32292	MSTRG.32292	0.093302	0.16351	0.187122	0.054014	0.05565	0.240689	0.187186	0.05492	0.040668	0.128305	0.137934	0.025598
MSTRG.32293	MSTRG.32293	0.0	0.0	0.0	0.168322	0.0	0.091761	0.004545	0.026508	0.024386	0.0	0.229086	0.0
MSTRG.32297	MSTRG.32297	0.26178	0.313595	0.362765	0.334951	0.168572	0.205743	0.548842	0.142591	0.201142	0.285908	0.481495	0.629155
MSTRG.41209	MSTRG.41209	0.0	0.0	0.0	0.0	0.0	0.176122	0.0	0.0	0.0	0.0	0.0	0.0
MSTRG.20896	MSTRG.20896	0.617234	1.197869	1.464548	1.48258	0.600781	1.582698	0.58834	0.737295	1.955341	0.718447	1.345367	1.383897
MSTRG.44828	MSTRG.44828	0.0333	0.105087	0.0	0.153602	0.089093	0.014384	0.05787199999999999	0.190983	0.059241	0.112326	0.0	0.126383
MSTRG.13280	MSTRG.13280	0.105953	0.023869	0.177558	0.045302	0.12045	0.083654	0.301863	0.159332	0.099716	0.146525	0.387322	0.167857
MSTRG.39655	MSTRG.39655	0.0	0.067295	0.0	0.0	0.0	0.0	0.0	0.0	0.0	0.056922	0.0	0.0
MSTRG.9059	MSTRG.9059	0.0	0.0	0.0	0.0	0.0	0.0	0.0	0.0	0.0	0.0	0.0	0.129689
MSTRG.30639	MSTRG.30639	0.016957	0.130038	0.066181	0.025916	0.095654	0.076111	0.053611	0.114376	0.028947	0.038747	0.222896	0.013714
MSTRG.30632	MSTRG.30632	0.88828	1.03388	0.50776	0.458871	0.393509	0.749564	1.165329	0.7065	0.666924	0.533863	1.30467	1.472276
MSTRG.30633	MSTRG.30633	0.0	0.0	0.0	0.0	0.0	0.0	0.0	0.0	0.0	0.0	0.308238	0.0
MSTRG.19093	MSTRG.19093	0.0	0.0	0.0	0.0	0.0	0.0	0.0	0.139312	0.0	0.0	0.0	0.0
MSTRG.34522	MSTRG.34522	0.0	0.02351	0.0	0.019533	0.142874	0.0	0.120916	0.019881	0.053207	0.210082	0.0	0.014858
MSTRG.39011	MSTRG.39011	0.104708	0.400365	0.179147	0.317715	0.117713	0.213767	0.051308	0.227041	0.355702	0.24075	0.19994	0.297835
MSTRG.6556	MSTRG.6556	0.0	0.0	0.0	0.0	0.0	0.045424	0.0	0.089459	0.01522	0.0	0.084785	0.0
MSTRG.34298	MSTRG.34298	0.0	0.0	0.0	0.0	0.13409	0.0	0.0	0.0	0.0	0.0	0.0	0.0
MSTRG.5601	MSTRG.5601	0.047767	0.133599	0.0	0.161471	0.0	0.0	0.0	0.0	0.0	0.0	0.0	0.0
MSTRG.7606	MSTRG.7606	0.152283	0.0	0.0	0.0	0.0	0.0	0.0	0.0	0.0	0.092473	0.119893	0.0
MSTRG.16199	MSTRG.16199	0.0	0.127399	0.074848	0.165569	0.0	0.0	0.0	0.0	0.0	0.069612	0.097912	0.0
MSTRG.36102	MSTRG.36102	0.053217	0.073809	0.136129	0.0	0.03833	0.0	0.086097	0.0	0.0	0.176728	0.058981	0.029337
MSTRG.30990	MSTRG.30990	0.035725	0.03135	0.0	0.110112	0.187242	0.117118	0.0	0.050812	0.043382	0.0	0.094336	0.045727
MSTRG.30996	MSTRG.30996	0.143974	0.13133	0.063265	0.0	0.029442	0.084488	0.055315	0.0	0.049584	0.152192	0.09404	0.065239
MSTRG.47427	MSTRG.47427	0.0	0.149209	0.0	0.0	0.0	0.0	0.0	0.0	0.120796	0.0	0.0	0.0
MSTRG.41759	MSTRG.41759	0.0	0.0	0.0	0.0	0.0	0.099725	0.002282	0.0	0.0	0.0	0.0	0.0
MSTRG.35453	MSTRG.35453	0.016773	0.0	0.0	0.112843	0.0	0.0	0.0	0.0	0.0	0.0	0.0	0.0
MSTRG.35456	MSTRG.35456	0.0	0.045915	0.035744	0.05363	0.046802	0.048281	0.106906	0.022645	0.06401699999999999	0.083278	0.048824	0.030251
MSTRG.9933	MSTRG.9933	0.212664	0.0	0.0	0.0	0.0	0.0	0.0	0.0	0.0	0.0	0.0	0.0
MSTRG.33321	MSTRG.33321	0.0	0.0	0.011402	0.0	0.0	0.0	0.00974	0.0	0.0	0.0	0.0	0.01685
MSTRG.31224	MSTRG.31224	0.181068	0.016258	0.0	0.006136	0.041436	0.0	0.04371	0.146627	0.057941	0.019255	0.125419	0.022233
MSTRG.31222	MSTRG.31222	0.45416	0.513957	0.270211	0.285469	0.345081	0.394529	0.527767	0.335224	0.361455	0.557198	0.641904	0.534806
MSTRG.31223	MSTRG.31223	0.0	0.0	0.0	0.0	0.0	0.0	0.0	0.150213	0.085792	0.0	0.140196	0.0
MSTRG.546	MSTRG.546	0.14618	0.100214	0.045078	0.126156	0.081433	0.232789	0.207827	0.222752	0.119791	0.082369	0.339526	0.217487
MSTRG.541	MSTRG.541	0.0	0.0	0.0	0.0	0.0	0.0	0.0	0.0	0.179845	0.0	0.0	0.0
MSTRG.46074	MSTRG.46074	0.212662	0.04787	0.136416	0.130994	0.0	0.065801	0.0	0.104022	0.230122	0.08102	0.036055	0.056759
MSTRG.26998	MSTRG.26998	0.0	0.0	0.0	0.0	0.04315	0.030349	0.0	0.0	0.0	0.106825	0.0	0.0
MSTRG.26997	MSTRG.26997	0.0	0.234507	0.077331	0.109239	0.0	0.0	0.0	0.044565	0.044879	0.0	0.115344	0.0
MSTRG.19538	MSTRG.19538	0.266207	0.188714	0.094371	0.122973	0.104125	0.08622	0.341857	0.152451	0.172557	0.147532	0.147974	0.27162
MSTRG.35922	MSTRG.35922	0.026201	0.0	0.0	0.0	0.0	0.0	0.0	0.078499	0.052411	0.0	0.213092	0.132983
MSTRG.33324	MSTRG.33324	0.48845099999999997	0.206329	0.184365	0.296566	0.234641	0.32471300000000003	0.394316	0.313782	0.32315200000000005	0.29369999999999996	0.551127	0.357572
MSTRG.30171	MSTRG.30171	0.054807	0.065291	0.0	0.0	0.0	0.037825	0.048946	0.052827	0.129961	0.084873	0.0	0.170873
MSTRG.17695	MSTRG.17695	0.0	0.0	0.0	0.0	0.0	0.0	0.0	0.0	0.0	0.137984	0.0	0.247947
MSTRG.17690	MSTRG.17690	0.0	0.044377	0.0	0.0	0.26818	0.0	0.0	0.0	0.0	0.0	0.0	0.0
MSTRG.17693	MSTRG.17693	0.0	0.148936	0.136441	0.097446	0.058118	0.024126	0.033866	0.05947	0.023177	0.207374	0.047691	0.062921
MSTRG.24885	MSTRG.24885	0.033268	0.0	0.0	0.0	0.134091	0.0	0.0	0.0	0.0	0.0	0.052103	0.0
MSTRG.29939	MSTRG.29939	0.225255	0.149619	0.12813	0.124041	0.048012	0.071449	0.192291	0.117887	0.143626	0.1978	0.207548	0.0
MSTRG.10536	MSTRG.10536	0.448871	0.28658300000000003	0.510461	0.82309	0.5666059999999999	0.609696	0.23867100000000002	0.567935	0.355941	0.211875	0.437601	0.186879
MSTRG.2030	MSTRG.2030	0.071611	0.0	0.0	0.0	0.0	0.020218	0.0	0.07268	0.053167	0.0	0.178827	0.0
MSTRG.25416	MSTRG.25416	0.091791	0.020631	0.0	0.0	0.019771	0.07248	0.156537	0.035831	0.065954	0.050609	0.119997	0.092481
MSTRG.4409	MSTRG.4409	0.0	0.042437	0.0	0.126079	0.069694	0.112756	0.165128	0.092596	0.076377	0.034328	0.073218	0.124027
MSTRG.29743	MSTRG.29743	0.0	0.0	0.000948	0.0	0.0	0.0	0.00871	0.0	0.0	0.0	0.0	0.0
MSTRG.22292	MSTRG.22292	0.438628	0.166124	0.081552	0.065398	0.3464	0.193179	0.367836	0.336852	0.524763	0.093208	0.392015	0.246742
MSTRG.22295	MSTRG.22295	0.286612	0.404567	0.161879	0.081851	0.130779	0.550925	0.4385	0.201211	0.174453	0.260444	0.525814	0.53981
MSTRG.29744	MSTRG.29744	0.047664	0.218583	0.056363	0.015801	0.021965	0.0	0.0	0.0	0.051801	0.0	0.034303	0.028648
MSTRG.22296	MSTRG.22296	0.522759	0.201812	0.135125	0.114306	0.109279	0.293182	0.411426	0.188101	0.358716	0.129347	0.258707	0.253321
MSTRG.22299	MSTRG.22299	0.278063	0.142686	0.143472	0.0	0.109428	0.077618	0.230837	0.147722	0.085575	0.050637	0.095857	0.303318
MSTRG.22298	MSTRG.22298	0.035485	0.174933	0.097051	0.176859	0.061452	0.119812	0.141982	0.053679	0.199402	0.072345	0.246818	0.247291
MSTRG.43454	MSTRG.43454	0.13475	0.139127	0.059155	0.0	0.0	0.046937	0.0	0.0	0.0	0.0	0.048615	0.128859
MSTRG.38853	MSTRG.38853	0.0	0.0	0.0	0.059247	0.014522	0.0	0.016831	0.036658	0.012488	0.02128	0.0	0.0
MSTRG.11031	MSTRG.11031	0.198	0.325306	0.070828	0.094302	0.051439	0.146368	0.205981	0.06552	0.125246	0.073719	0.132239	0.073931
MSTRG.11030	MSTRG.11030	0.0	0.122449	0.0	0.0	0.0	0.0	0.0	0.029934	0.0	0.0	0.0	0.2453
MSTRG.11037	MSTRG.11037	0.097959	0.018775	0.0	0.0	0.0	0.0	0.0	0.0	0.080951	0.020207	0.0	0.0
MSTRG.26144	MSTRG.26144	0.0	0.0	0.0	0.0	0.0	0.0	0.04342	0.001901	0.025046	0.024148	0.255378	0.050696
MSTRG.26140	MSTRG.26140	0.091425	0.183373	0.110233	0.0	0.0	0.251633	0.182671	0.066683	0.171358	0.0	0.19806	0.0
MSTRG.26143	MSTRG.26143	0.0465	0.0	0.022384	0.0	0.080518	0.0	0.0	0.0	0.04698	0.333471	0.227337	0.084866
MSTRG.18311	MSTRG.18311	0.015854	0.015724	0.013152	0.071074	0.009099	0.034316	0.033093	0.050337	0.081666	0.0	0.025994	0.042653
MSTRG.18313	MSTRG.18313	0.027269	0.132608	0.0	0.0	0.0	0.014271	0.064368	0.1068	0.043698	0.018186	0.126839	0.0
MSTRG.18314	MSTRG.18314	0.0	0.131752	0.0	0.0	0.0	0.0	0.0	0.019687	0.060694	0.0	0.0	0.0
MSTRG.24430	MSTRG.24430	0.62913	0.710936	0.347825	0.411138	0.42013	0.638422	0.800375	0.632659	0.556162	0.535075	0.386168	0.692515
MSTRG.24438	MSTRG.24438	0.146605	0.266517	0.203007	0.268095	0.119242	0.152869	0.379831	0.168254	0.21438	0.418814	0.127744	0.365233
MSTRG.39251	MSTRG.39251	0.055435	0.014026	0.0	0.0	0.0	0.0	0.215341	0.0	0.0	0.043282	0.060931	0.0
MSTRG.39258	MSTRG.39258	0.0	0.14160899999999998	0.028387000000000003	0.13939200000000002	0.094236	0.15647	0.200291	0.37755500000000003	0.14748100000000003	0.08574	0.284846	0.101744
MSTRG.38310	MSTRG.38310	0.11909	0.16596	0.018364	0.052919	0.0	0.0	0.043865	0.14099	0.0	0.0	0.082977	0.019086
MSTRG.6119	MSTRG.6119	0.320773	0.254335	0.08669	0.0666	0.128257	0.172839	0.280178	0.29113	0.277958	0.098633	0.261157	0.191271
MSTRG.13475	MSTRG.13475	0.0	0.131201	0.0	0.197792	0.0	0.0	0.0	0.0	0.0	0.0	0.0	0.0
MSTRG.13471	MSTRG.13471	0.048404	0.091422	0.162554	0.034676	0.0	0.049513	0.092647	0.061916	0.189651	0.084786	0.034228	0.067591
MSTRG.13470	MSTRG.13470	0.108213	0.157021	0.0	0.052184	0.051124	0.0	0.06381	0.195853	0.039689	0.019514	0.344642	0.184477
MSTRG.38855	MSTRG.38855	0.0	0.0	0.0	0.0	0.0	0.0	0.134358	0.0	0.0	0.0	0.0	0.0
MSTRG.12784	MSTRG.12784	28630.243578999998	29318.721191	30108.142700000004	29261.210863	51863.181685	33453.767821999994	30072.728393	36437.640206	30133.966644	32095.991973	24977.728055000003	32344.237793
MSTRG.10875	MSTRG.10875	0.096519	0.101213	0.250989	0.071797	0.11275	0.068247	0.018065	0.057206	0.110695	0.159743	0.159724	0.092972
MSTRG.1830	MSTRG.1830	0.039546	0.291481	0.411938	0.172043	0.139052	0.182138	0.042513	0.208503	0.192873	0.045394	0.106501	0.189385
MSTRG.1833	MSTRG.1833	0.151011	0.0	0.028782	0.114636	0.030138	0.158051	0.15728	0.021774	0.065954	0.0	0.0	0.076098
MSTRG.38614	MSTRG.38614	0.233182	0.244075	0.18251	0.168004	0.128694	0.211738	0.456746	0.360508	0.378656	0.211075	0.523569	0.485286
MSTRG.33191	MSTRG.33191	0.29606	0.330474	0.163977	0.103537	0.141469	0.169563	0.341061	0.322846	0.15931	0.286887	0.397345	0.497562
MSTRG.44246	MSTRG.44246	0.120837	0.111339	0.095041	0.102119	0.066288	0.030575	0.076521	0.049163	0.069415	0.096496	0.036927	0.083715
MSTRG.12436	MSTRG.12436	0.0	0.0	0.0	0.0	0.0	0.0	0.154512	0.0	0.0	0.0	0.0	0.0
MSTRG.6822	MSTRG.6822	0.887434	0.940356	0.572553	0.695568	0.749101	1.08111	0.894959	0.642042	0.797018	0.330871	0.529237	0.626439
MSTRG.16957	MSTRG.16957	0.109931	0.08424	0.0	0.0	0.051855	0.070862	0.049894	0.0	0.033774	0.08804	0.20705	0.0
MSTRG.12435	MSTRG.12435	0.043964	0.137272	0.0	0.0	0.0	0.0	0.0	0.0	0.0	0.0	0.0	0.064047
MSTRG.12432	MSTRG.12432	0.0	0.0	0.0	0.0	0.0	0.0	0.0	0.0	0.0	0.0	0.293508	0.0
MSTRG.6825	MSTRG.6825	0.201716	0.118156	0.086948	0.025235	0.079205	0.129554	0.093958	0.016384	0.118084	0.05722	0.496601	0.168372
MSTRG.2567	MSTRG.2567	0.0	0.0	0.0	0.0	0.0	0.0	0.0	0.0	0.123674	0.0	0.0	0.0
MSTRG.33449	MSTRG.33449	0.0	0.0	0.0	0.008825	0.0	0.075041	0.0	0.022674	0.05812	0.0	0.268931	0.0
MSTRG.14895	MSTRG.14895	0.0	0.0	0.0	0.0	0.0	0.264183	0.0	0.0	0.0	0.0	0.0	0.0
MSTRG.45218	MSTRG.45218	0.02231	0.085965	0.0	0.171981	0.0	0.169641	0.195199	0.141158	0.337555	0.048711	0.157104	0.0
MSTRG.45219	MSTRG.45219	0.0	0.0	0.0	0.0	0.0	0.0	0.0	0.0	0.025709	0.0	0.0	0.0
MSTRG.7885	MSTRG.7885	0.0	0.149209	0.0	0.0	0.0	0.0	0.0	0.0	0.0	0.0	0.0	0.0
MSTRG.1647	MSTRG.1647	0.0	0.0	0.081066	0.0	0.0	0.008837	0.057474	0.0	0.034004	0.0	0.0	0.0
MSTRG.40363	MSTRG.40363	0.130365	0.20406400000000002	0.144831	0.150288	0.349717	0.31378100000000003	0.31093	0.182952	0.270072	0.054721	0.381307	0.30902
MSTRG.40367	MSTRG.40367	0.290018	0.307931	0.259634	0.386354	0.350285	0.301602	0.423006	0.309549	0.219864	0.157035	0.332513	0.368548
MSTRG.40366	MSTRG.40366	0.057226	0.173641	0.152024	0.181438	0.127268	0.19339	0.224948	0.282409	0.239062	0.118183	0.104009	0.256435
MSTRG.42291	MSTRG.42291	0.515787	0.334875	0.443534	0.308004	0.248029	0.283002	0.314024	0.357234	0.253439	0.482669	0.435814	0.358231
MSTRG.42295	MSTRG.42295	2.677692	2.117563	1.085545	2.095792	2.356308	2.073502	1.812426	2.184829	2.883951	2.185148	1.966941	1.061607
MSTRG.33511	MSTRG.33511	0.324223	0.467156	0.11052	0.273109	0.33263	0.417219	0.19736	0.233927	0.169954	0.123536	0.231222	0.319894
MSTRG.20127	MSTRG.20127	0.51445	0.661665	0.377647	0.487425	0.482428	0.716026	0.683748	0.531805	0.534474	0.40364	0.655196	0.624937
MSTRG.8532	MSTRG.8532	0.13554	0.268604	0.0	0.166439	0.02769	0.07577	0.05244	0.17836	0.03014	0.093983	0.095489	0.079463
MSTRG.8539	MSTRG.8539	0.0	0.0	0.0	0.0	0.096545	0.0	0.0	0.0	0.186783	0.0	0.0	0.0
MSTRG.23267	MSTRG.23267	0.0	0.073554	0.130731	0.0	0.0	0.0	0.0	0.0	0.0	0.0	0.0	0.0
MSTRG.5104	MSTRG.5104	0.0	0.0	0.0	0.0	0.0	0.0	0.0	0.0	0.0	0.0	0.173335	0.064253
MSTRG.5101	MSTRG.5101	0.0	0.0	0.0	0.0	0.0	0.0	0.0	0.0	0.0	0.076923	0.0	0.0
MSTRG.39935	MSTRG.39935	0.155333	0.228935	0.102096	0.101939	0.06448	0.185537	0.201571	0.142773	0.163964	0.141584	0.266237	0.173424
MSTRG.39937	MSTRG.39937	0.053328	0.0	0.018593	0.007442	0.0	0.032855	0.069223	0.0	0.0	0.261818	0.329267	0.087239
MSTRG.44128	MSTRG.44128	0.0	0.0	0.0	0.0	0.0	0.0	0.077275	0.0	0.0	0.0	0.0	0.0
MSTRG.21381	MSTRG.21381	0.0	0.0	0.0	0.0	0.0	0.0	0.0	0.0	0.0	0.131102	0.0	0.057812
MSTRG.30407	MSTRG.30407	0.050159	0.307577	0.085125	0.055444	0.0	0.228902	0.249366	0.22168	0.041874	0.029452	0.037132	0.216053
MSTRG.30409	MSTRG.30409	0.284563	0.256098	0.119513	0.14885	0.11003	0.192283	0.332619	0.228134	0.224811	0.27647	0.36166	0.507407
MSTRG.14249	MSTRG.14249	0.5632630000000001	0.6824399999999999	0.564174	0.749254	0.482215	0.7042010000000001	0.4825290000000001	0.493532	0.5880679999999999	0.543631	0.7083990000000001	0.41995899999999997
MSTRG.1254	MSTRG.1254	0.015729	0.183678	0.205824	0.117465	0.066094	0.109563	0.267931	0.193588	0.052126	0.224782	0.234966	0.243301
MSTRG.34314	MSTRG.34314	0.0	0.0	0.0	0.0	0.0	0.0	0.0	0.0	0.167386	0.0	0.0	0.0
MSTRG.37754	MSTRG.37754	0.0	0.0	0.0	0.0	0.0	0.0	0.201979	0.0	0.0	0.0	0.0	0.0
MSTRG.36807	MSTRG.36807	0.08064	0.0	0.0	0.182129	0.178712	0.081965	0.260845	0.185797	0.0	0.09253600000000001	0.0	0.0
MSTRG.36801	MSTRG.36801	0.199879	0.048432	0.0	0.155692	0.0	0.0	0.121963	0.053313	0.015353	0.174778	0.053078	0.029962
MSTRG.36803	MSTRG.36803	0.029472	0.130272	0.052328	0.064448	0.0	0.319101	0.115461	0.130327	0.097128	0.092408	0.226412	0.095982
MSTRG.33839	MSTRG.33839	0.672759	0.446466	0.332788	0.487601	0.358293	0.70467	0.776375	0.487971	0.634974	0.333908	0.444961	0.549242
MSTRG.14242	MSTRG.14242	0.22534200000000001	0.103967	0.197544	0.364322	0.035114	0.0	0.155494	0.0	0.173444	0.224503	0.269446	0.13358
MSTRG.42474	MSTRG.42474	0.0	0.137159	0.103611	0.085818	0.091251	0.081995	0.144193	0.125561	0.042768	0.156951	0.0	0.0
MSTRG.22129	MSTRG.22129	0.0	0.055777	0.046543	0.0	0.008883	0.0	0.073358	0.045491	0.09425	0.0	0.306652	0.115309
MSTRG.36357	MSTRG.36357	0.0	0.534182	0.0	0.0	0.045402	0.0	0.0	0.036824	0.0	0.0	0.076918	0.0
MSTRG.22484	MSTRG.22484	0.0	0.092307	0.051601	0.046418	0.0	0.102323	0.0	0.204386	0.137362	0.085469	0.031369	0.0
MSTRG.36352	MSTRG.36352	0.086893	0.019236	0.06916	0.187416	0.089111	0.154107	0.13144899999999998	0.0	0.117619	0.028678	0.0	0.03743
MSTRG.19188	MSTRG.19188	0.065408	0.052619	0.0	0.0	0.093928	0.0	0.109913	0.234935	0.0	0.13545	0.0	0.126828
MSTRG.36358	MSTRG.36358	0.070227	0.0	0.0	0.061818	0.0	0.0	0.0	0.088169	0.110402	0.0	0.0	0.0
MSTRG.7411	MSTRG.7411	0.096753	0.041863	0.0	0.023245	0.190693	0.2178	0.035502	0.061232	0.10311	0.231452	0.17546	0.082925
MSTRG.30944	MSTRG.30944	0.052397	0.127233	0.102544	0.072449	0.04282	0.103758	0.10121300000000001	0.173267	0.070766	0.091375	0.141372	0.273774
MSTRG.7413	MSTRG.7413	0.0	0.274145	0.0	0.0	0.154525	0.174011	0.096306	0.0	0.103223	0.0	0.132587	0.118106
MSTRG.28654	MSTRG.28654	0.0	0.0	0.0	0.0	0.0	0.0	0.0	0.0	0.0	0.0	0.130942	0.0
MSTRG.8943	MSTRG.8943	0.0	0.056509	0.0	0.0	0.057848	0.054097	0.0	0.1968	0.0	0.0	0.044785	0.070143
MSTRG.24145	MSTRG.24145	0.281001	0.403791	0.13443	0.226354	0.089993	0.28925	0.407919	0.245114	0.333497	0.211153	0.473461	0.340744
MSTRG.43796	MSTRG.43796	0.0	0.081792	0.0	0.0	0.0	0.0	0.0	0.0	0.0	0.0	0.064438	0.0
MSTRG.15840	MSTRG.15840	0.087214	0.236737	0.03	0.081439	0.07272	0.082341	0.064025	0.101128	0.049855	0.038613	0.022848	0.213518
MSTRG.15844	MSTRG.15844	0.0	0.0	0.0	0.0	0.0	0.0	0.0	0.0	0.197863	0.0	0.0	0.0
MSTRG.46715	MSTRG.46715	0.217504	0.284278	0.385426	0.227773	0.144731	0.234739	0.537817	0.305943	0.197558	0.264388	0.40997	0.486044
MSTRG.23488	MSTRG.23488	0.469911	0.398321	0.413841	0.267891	0.213211	0.527045	0.652183	0.565871	0.524727	0.322771	0.804128	0.536638
MSTRG.31416	MSTRG.31416	0.0	0.0	0.0	0.0	0.0	0.0	0.0	0.0	0.0	0.0	0.0	0.279933
MSTRG.27399	MSTRG.27399	0.083541	0.119853	0.133109	0.031631	0.094881	0.135096	0.259196	0.382718	0.100753	0.229326	0.165827	0.189332
MSTRG.3767	MSTRG.3767	0.091725	0.059839	0.094321	0.437383	0.486436	0.232025	0.358636	0.481537	0.259156	0.058276	0.0	0.362153
MSTRG.3762	MSTRG.3762	0.186229	0.106307	0.036248	0.040528	0.059458	0.036143	0.071506	0.055777	0.082576	0.088978	0.037827	0.0
MSTRG.24978	MSTRG.24978	0.047572	0.0	0.0	0.0	0.0	0.0	0.0	0.0	0.0	0.150778	0.0	0.0
MSTRG.3760	MSTRG.3760	0.077116	0.163927	0.081207	0.183323	0.072183	0.100759	0.139733	0.231425	0.217109	0.209833	0.19754	0.24049
MSTRG.1385	MSTRG.1385	0.0	0.0	0.045737	0.0	0.032843	0.0	0.0	0.0	0.093138	0.0	0.0	0.0
MSTRG.22488	MSTRG.22488	0.11223	0.0	0.059332	0.0	0.0	0.0	0.020739	0.0	0.0	0.0	0.0	0.0
MSTRG.16598	MSTRG.16598	0.031374	0.182352	0.040195	0.028345	0.089356	0.032675	0.341032	0.111223	0.088671	0.058748	0.12782	0.165008
MSTRG.12902	MSTRG.12902	0.0	0.09730799999999999	0.0	0.100827	0.0	0.070476	0.0	0.10913800000000001	0.14549	0.200941	0.046201	0.105425
MSTRG.25886	MSTRG.25886	0.310205	0.0	0.06867	0.0	0.0	0.0	0.0	0.171938	0.0	0.0	0.0	0.0
MSTRG.12906	MSTRG.12906	0.0	0.0	0.0	0.0	0.0	0.0	0.0	0.0	0.0	0.0	0.0	0.23839
MSTRG.12905	MSTRG.12905	0.129486	0.0	0.0	0.178898	0.0	0.01614	0.060899	0.176118	0.0	0.0	0.0	0.0
MSTRG.25881	MSTRG.25881	0.192553	0.310495	0.175137	0.13955	0.135435	0.167417	0.123411	0.187336	0.181327	0.207214	0.172635	0.457027
MSTRG.25598	MSTRG.25598	0.347377	0.0	0.077701	0.107193	0.0	0.21997	0.074371	0.10409	0.099342	0.029684	0.075411	0.0
MSTRG.38617	MSTRG.38617	0.071162	0.093998	0.057079	0.088863	0.086245	0.175099	0.247443	0.15942	0.189453	0.103096	0.204905	0.182886
MSTRG.46771	MSTRG.46771	0.381827	0.21651600000000001	0.251613	0.214119	0.135127	0.15845399999999998	0.388066	0.197656	0.31696	0.242286	0.249416	0.271749
MSTRG.46773	MSTRG.46773	0.059951	0.0	0.0	0.0	0.0	0.0	0.0	0.0	0.0	0.0	0.0	0.0
MSTRG.46777	MSTRG.46777	0.105326	0.018425	0.0	0.036631	0.040173	0.350818	0.263046	0.0	0.302002	0.077857	0.152724	0.092332
MSTRG.43090	MSTRG.43090	0.067934	0.0	0.058627	0.205027	0.068043	0.0	0.187852	0.0	0.0	0.159339	0.193632	0.0
MSTRG.43091	MSTRG.43091	0.141774	0.0	0.0	0.0	0.208576	0.089938	0.0	0.0	0.0	0.0	0.0	0.0
MSTRG.18508	MSTRG.18508	0.239749	0.247468	0.095896	0.052	0.005996	0.117773	0.033918	0.0	0.267035	0.148217	0.0	0.143745
MSTRG.13624	MSTRG.13624	0.162241	0.063051	0.007872	0.154934	0.34684	0.089448	0.05049	0.248384	0.031679	0.102563	0.194613	0.218785
MSTRG.40544	MSTRG.40544	0.232269	0.352631	0.221772	0.421475	0.318279	0.212091	0.361618	0.443755	0.441848	0.190112	0.249123	0.43544
MSTRG.1316	MSTRG.1316	0.0	0.0	0.0	0.0	0.0	0.0	0.0	0.0	0.0	0.102694	0.0	0.0
MSTRG.22290	MSTRG.22290	0.778169	0.771689	0.383108	0.433892	0.299086	0.702618	0.854483	0.5497	0.599682	0.445173	0.754869	0.822498
MSTRG.18576	MSTRG.18576	0.101438	0.297315	0.044724	0.179824	0.166195	0.359198	0.353418	0.296103	0.308705	0.173555	0.335401	0.184389
MSTRG.44044	MSTRG.44044	0.0	0.0	0.105737	0.0	0.0	0.0	0.0	0.0	0.0	0.0	0.0	0.238806
MSTRG.44045	MSTRG.44045	0.13616	0.0	0.085345	0.225503	0.0	0.239189	0.0	0.214661	0.0	0.142421	0.18221	0.105022
MSTRG.7236	MSTRG.7236	0.13819	0.313295	0.218242	0.09922	0.157539	0.078771	0.261316	0.209956	0.174004	0.092929	0.296333	0.389125
MSTRG.31821	MSTRG.31821	0.0	0.034493	0.0	0.0	0.0	0.002038	0.0	0.0	0.0	0.0	0.0	0.0
MSTRG.36279	MSTRG.36279	0.0	0.0	0.0	0.026482	0.068834	0.130357	0.114853	0.06814	0.083721	0.0	0.0	0.013025
MSTRG.12579	MSTRG.12579	0.2822	0.490218	0.315899	0.223091	0.132403	0.305916	0.365982	0.258977	0.202438	0.201443	0.385044	0.549169
MSTRG.12578	MSTRG.12578	0.349291	0.376718	0.04184	0.105389	0.220986	0.153904	0.196344	0.086615	0.171952	0.176088	0.275888	0.064816
MSTRG.17907	MSTRG.17907	0.002961	0.087985	0.0	0.010732	0.120945	0.0	0.0	0.0	0.0	0.0	0.0	0.0
MSTRG.41635	MSTRG.41635	0.251198	0.206234	0.181677	0.138735	0.353503	0.1676	0.303491	0.164439	0.221486	0.113121	0.265256	0.183324
MSTRG.41636	MSTRG.41636	0.096046	0.0	0.0	0.028781	0.017821	0.04905	0.0	0.027006	0.0	0.0	0.0	0.035585
MSTRG.47777	MSTRG.47777	0.110073	0.0	0.0	0.268331	0.287475	0.171199	0.056303	0.262173	0.096132	0.122948	0.055809	0.094435
MSTRG.19295	MSTRG.19295	0.001067	0.132267	0.148267	0.0	0.061726	0.045416	0.197209	0.085484	0.0	0.0	0.00094	0.0
MSTRG.38425	MSTRG.38425	0.0	0.0	0.0	0.0	0.0	0.0	0.0	0.0	0.0	0.0	0.152724	0.0
MSTRG.38420	MSTRG.38420	0.0	0.0	0.0	0.028091	0.033868	0.272959	0.0	0.0	0.0	0.0	0.0	0.0
MSTRG.2155	MSTRG.2155	0.236188	0.12389399999999999	0.279502	0.324194	0.00375	0.086753	0.0	0.266265	0.18719799999999998	0.0	0.003997	0.004155
MSTRG.2151	MSTRG.2151	0.0	0.025365	0.0	0.0	0.0	0.0	0.085909	0.0	0.0	0.0	0.0	0.23839
MSTRG.15315	MSTRG.15315	0.066678	0.02768	0.040481	0.017286	0.05498	0.043786	0.070531	0.079507	0.112954	0.015585	0.066535	0.203633
MSTRG.45029	MSTRG.45029	0.0	0.0	0.0	0.0	0.0	0.0	0.0	0.0	0.0	0.0	0.0	0.153213
MSTRG.46550	MSTRG.46550	0.092852	0.0	0.0	0.057346	0.0	0.0	0.0	0.04152	0.0	0.0	0.0	0.187466
MSTRG.45025	MSTRG.45025	0.448239	0.335156	0.021062	0.249598	0.170752	0.066777	0.195824	0.096436	0.143665	0.0	0.194942	0.366587
MSTRG.45026	MSTRG.45026	0.194759	0.263054	0.174307	0.111824	0.064246	0.196488	0.236069	0.224182	0.198619	0.090619	0.311512	0.210221
MSTRG.33761	MSTRG.33761	0.035973	0.043983	0.0	0.018316	0.01434	0.09529	0.056677	0.172887	0.0	0.08515	0.0	0.0
MSTRG.4853	MSTRG.4853	0.080959	0.0	0.11178	0.0	0.0	0.0	0.058711	0.0	0.0	0.128093	0.0	0.100676
MSTRG.9963	MSTRG.9963	0.168933	0.0	0.0	0.0	0.0	0.0	0.0	0.0	0.0	0.0	0.0	0.0
MSTRG.7929	MSTRG.7929	0.0588	0.074924	0.073589	0.058537	0.199338	0.108081	0.090406	0.127686	0.109636	0.071933	0.160544	0.060567
MSTRG.3204	MSTRG.3204	0.0	0.111319	0.0	0.0	0.0	0.0	0.0	0.0	0.0	0.0	0.0	0.0
MSTRG.3200	MSTRG.3200	0.0	0.0	0.0	0.0	0.0	0.077798	0.0	0.191155	0.0	0.0	0.0	0.0
MSTRG.9562	MSTRG.9562	0.258439	0.162871	0.439703	0.208099	0.339103	0.122861	0.457021	0.420235	0.382217	0.037627	0.357153	0.680129
MSTRG.41691	MSTRG.41691	0.354266	0.156741	0.0	0.100499	0.103307	0.053133	0.048657	0.119521	0.279355	0.050665	0.060208	0.198208
MSTRG.34684	MSTRG.34684	0.0	0.0	0.0	0.0	0.0	0.022383	0.043666	0.0	0.0	0.0	0.0	0.257424
MSTRG.696	MSTRG.696	0.0	0.0	0.0	0.0	0.0	0.0	0.097797	0.0	0.0	0.0	0.0	0.0
MSTRG.969	MSTRG.969	0.0	0.0	0.0	0.0	0.0	0.0	0.0	0.150213	0.0	0.0	0.0	0.0
MSTRG.30302	MSTRG.30302	0.042383	0.1421	0.0	0.108331	0.015828	0.055271	0.106468	0.098893	0.041649	0.068211	0.062804	0.098071
MSTRG.45819	MSTRG.45819	0.395853	0.207119	0.255961	0.6718529999999999	0.497483	0.666948	0.494773	0.494826	0.443588	0.36915700000000007	0.44827799999999995	0.749609
MSTRG.37658	MSTRG.37658	0.0	0.138376	0.110825	0.0	0.0	0.187703	0.168905	0.020989	0.0	0.196626	0.0	0.159362
MSTRG.21027	MSTRG.21027	0.0	0.0	0.062451999999999994	0.0	0.166725	0.0	0.009964	0.038872	0.106933	0.0	0.060965	0.0
MSTRG.21022	MSTRG.21022	0.025691	0.0	0.033732	0.009109	0.020248	0.04536	0.067469	0.077249	0.078791	0.039881	0.26906	0.06673
MSTRG.28425	MSTRG.28425	0.064407	0.100644	0.13406	0.0	0.050516	0.026345	0.316943	0.250494	0.249932	0.0	0.208991	0.254899
MSTRG.6644	MSTRG.6644	0.102696	0.143789	0.123676	0.0	0.0	0.103114	0.0	0.0	0.0	0.126889	0.0	0.120893
MSTRG.22645	MSTRG.22645	0.018967	0.0	0.0	0.011131	0.032254	0.121381	0.0	0.070235	0.049911	0.149687	0.081109	0.0
MSTRG.22648	MSTRG.22648	0.021513	0.324601	0.099304	0.056892	0.14052	0.14651799999999998	0.02279	0.023124	0.06466	0.146732	0.028027	0.271062
MSTRG.8123	MSTRG.8123	0.035008	0.0	0.0	0.050338	0.03675	0.48065	0.300343	0.243477	0.226057	0.028417	0.168372	0.12779200000000002
MSTRG.36147	MSTRG.36147	0.029296	0.0	0.0	0.0	0.0	0.059347	0.182339	0.0	0.030008	0.034415	0.076941	0.107883
MSTRG.11245	MSTRG.11245	0.0	0.053509	0.055627	0.249598	0.0	0.031277	0.324476	0.150213	0.029111	0.04748	0.11112	0.030963
MSTRG.26924	MSTRG.26924	0.399748	0.179613	0.348141	0.124507	0.138728	0.248443	0.205802	0.198403	0.236455	0.157937	0.440249	0.236975
MSTRG.8116	MSTRG.8116	0.0	0.0	0.0	0.038172	0.10731	0.0	0.0	0.300846	0.079403	0.042114	0.0	0.0
MSTRG.27463	MSTRG.27463	0.0	0.0	0.0	0.0	0.0	0.070274	0.0	0.0	0.0	0.0	0.0	0.0
MSTRG.27469	MSTRG.27469	0.0	0.05692	0.02492	0.0	0.057609	0.0	0.0	0.0	0.263817	0.0	0.089089	0.0
MSTRG.21106	MSTRG.21106	0.0	0.087723	0.09388	0.0	0.016672	0.044109	0.073414	0.0	0.10719	0.134033	0.141195	0.0
MSTRG.25919	MSTRG.25919	0.096747	0.047964	0.012595	0.102035	0.117761	0.063495	0.137934	0.087356	0.107565	0.0	0.033511	0.187745
MSTRG.25917	MSTRG.25917	0.143171	0.106578	0.057507	0.044573	0.0	0.0	0.055185	0.0	0.0	0.054948	0.054544	0.113519
MSTRG.14364	MSTRG.14364	0.0	0.0	0.0	0.0	0.0	0.0	0.122243	0.0	0.0	0.0	0.0	0.0
MSTRG.36451	MSTRG.36451	0.375688	0.38353	0.244336	0.232774	0.081682	0.336918	0.674087	0.267331	0.321411	0.381052	0.796884	0.565996
MSTRG.21922	MSTRG.21922	0.275431	0.330253	0.128982	0.150501	0.161841	0.366452	0.245486	0.280851	0.336005	0.135254	0.352192	0.316964
MSTRG.47283	MSTRG.47283	0.0	0.0	0.0	0.140952	0.0	0.0	0.0	0.0	0.0	0.0	0.0	0.0
MSTRG.47282	MSTRG.47282	0.106258	0.069494	0.078081	0.0	0.0	0.208942	0.175226	0.066237	0.0	0.016045	0.151131	0.112735
MSTRG.47287	MSTRG.47287	0.0	0.0	0.0	0.0	0.014572	0.0	0.0	0.0	0.0	0.0	0.0	0.0
MSTRG.14981	MSTRG.14981	0.064487	0.002459	0.0	0.0	0.357578	0.044785	0.0	0.023088	0.028431	0.0	0.029048	0.030342
MSTRG.25007	MSTRG.25007	0.104326	0.071141	0.073322	0.069059	0.110156	0.162777	0.263429	0.132018	0.101395	0.140094	0.079907	0.103251
MSTRG.13358	MSTRG.13358	0.125959	0.118594	0.050168	0.061115	0.037299	0.108761	0.100778	0.019412	0.074976	0.143388	0.090965	0.067961
MSTRG.13355	MSTRG.13355	0.387232	0.233189	0.104677	0.216939	0.235699	0.310232	0.222136	0.287292	0.224097	0.214997	0.294759	0.279219
MSTRG.43909	MSTRG.43909	0.0	0.0	0.0	0.0	0.0	0.0	0.0	0.0	0.0	0.0	0.0	0.23839
MSTRG.19053	MSTRG.19053	0.21367	0.14294	0.106593	0.085498	0.052352	0.140444	0.14498	0.140138	0.35649400000000003	0.147753	0.326586	0.048878
MSTRG.12006	MSTRG.12006	0.0	0.0	0.0	0.0	0.0	0.0	0.0	0.0	0.0	0.0	0.0	0.23839
MSTRG.12008	MSTRG.12008	0.0	0.0	0.0	0.0	0.133588	0.0	0.0	0.0	0.0	0.0	0.0	0.0
MSTRG.2319	MSTRG.2319	0.0	0.0	0.0	0.180647	0.0	0.0	0.0	0.0	0.0	0.0	0.0	0.0
MSTRG.2313	MSTRG.2313	0.47285	0.287114	0.196521	0.089345	0.101584	0.37993	0.206309	0.291892	0.083942	0.095862	0.99097	0.665504
MSTRG.17189	MSTRG.17189	0.0	0.0	0.0	0.0	0.0	0.0	0.129222	0.0	0.0	0.0	0.0	0.0
MSTRG.16272	MSTRG.16272	0.051979	0.021594	0.0	0.0	0.0	0.029187	0.105317	0.0	0.0	0.155504	0.021409	0.080365
MSTRG.16279	MSTRG.16279	0.0	0.0	0.0	0.0	0.064391	0.054512	0.006364	0.0	0.0	0.0	0.011394	0.0
MSTRG.4145	MSTRG.4145	0.127794	0.15439	0.113941	0.068076	0.150753	0.061659	0.052201	0.055861	0.038702	0.011912	0.144292	0.118367
MSTRG.40557	MSTRG.40557	0.0	0.0	0.0	0.124799	0.0	0.0	0.0	0.046561	0.0	0.0	0.0	0.0
MSTRG.41536	MSTRG.41536	0.0	0.029117	0.0	0.0	0.0	0.0	0.054538	0.0	0.058295	0.0	0.040891	0.125393
MSTRG.14615	MSTRG.14615	0.0	0.0	0.0	0.0	0.13409	0.0	0.0	0.0	0.0	0.0	0.0	0.0
MSTRG.37499	MSTRG.37499	0.179827	0.170895	0.101467	0.088325	0.131989	0.152303	0.199248	0.132391	0.198537	0.145683	0.337131	0.351376
MSTRG.13976	MSTRG.13976	0.28869500000000003	0.308137	0.123571	0.22566799999999998	0.115175	0.349392	0.271722	0.261182	0.209347	0.199049	0.5301579999999999	0.425481
MSTRG.8014	MSTRG.8014	0.0	0.0	0.162129	0.0	0.12736	0.0	0.0	0.0	0.0	0.0	0.0	0.0
MSTRG.8018	MSTRG.8018	1.645932	1.335978	0.832332	0.891261	0.713605	1.091234	1.508847	1.362442	1.197355	0.872363	1.522364	1.53859
MSTRG.24831	MSTRG.24831	0.0	0.0	0.0	0.0	0.0	0.0	0.0	0.162915	0.0	0.0	0.0	0.0
MSTRG.18098	MSTRG.18098	0.070815	0.0	0.005648	0.278124	0.097694	0.004153	0.0	0.0	0.115754	0.097793	0.069749	0.041115
MSTRG.18096	MSTRG.18096	0.049637	0.164064	0.0	0.044177	0.047688	0.017632	0.1105	0.079011	0.065371	0.0	0.018077	0.188637
MSTRG.18095	MSTRG.18095	0.189916	0.186552	0.151177	0.128939	0.0	0.10694	0.0	0.0	0.171737	0.133453	0.0	0.17388
MSTRG.1573	MSTRG.1573	0.26525	0.024713	0.11457	0.016366	0.01909	0.065818	0.052107	0.116951	0.174259	0.164489	0.15044	0.178664
MSTRG.22364	MSTRG.22364	0.0	1.2104730000000001	0.0	0.0	0.0	0.0	0.0	0.0	0.0	0.762697	0.0	0.0
MSTRG.42395	MSTRG.42395	0.078309	0.0	0.273923	0.019148	0.0	0.0	0.0	0.0	0.0	0.056928	0.0	0.0
MSTRG.3594	MSTRG.3594	0.0	0.0	0.0	0.0	0.0	0.143326	0.006093	0.0	0.0	0.0	0.0	0.0
MSTRG.3598	MSTRG.3598	0.0	0.0	0.0	0.0	0.0	0.140719	0.15921	0.056076	0.0	0.0	0.137503	0.0
MSTRG.1688	MSTRG.1688	0.097879	0.107507	0.09946	0.108765	0.079466	0.13943	0.33542	0.187141	0.283865	0.349972	0.450021	0.308735
MSTRG.4062	MSTRG.4062	0.034214	0.0	0.0	0.0	0.0	0.0	0.0	0.0	0.0	0.0	0.0	0.0
MSTRG.31220	MSTRG.31220	0.029817	0.021093	0.141558	0.055024	0.214731	0.025714	0.088536	0.0	0.0	0.104376	0.120073	0.044842
MSTRG.44074	MSTRG.44074	0.0	0.0	0.0	0.0	0.0	0.0	0.0	0.0	0.120687	0.321696	0.0	0.0
MSTRG.44077	MSTRG.44077	0.382955	0.266333	0.075161	0.105827	0.169897	0.22733	0.259723	0.199382	0.262292	0.116139	0.404374	0.222864
MSTRG.2881	MSTRG.2881	0.0	0.0	0.21609	0.0	0.0	0.078961	0.0	0.0	0.0	0.046995	0.0	0.0
MSTRG.10097	MSTRG.10097	0.055951	0.154199	0.067599	0.056765	0.0657	0.026801	0.09629	0.121912	0.122424	0.007975	0.129654	0.282684
MSTRG.43117	MSTRG.43117	0.206142	0.213902	0.065617	0.136709	0.090522	0.116144	0.253132	0.174368	0.213663	0.071951	0.082215	0.114239
MSTRG.43116	MSTRG.43116	0.46814	0.277492	0.179284	0.2983	0.383658	0.413015	0.5879	0.387386	0.348934	0.310448	0.266336	0.390191
MSTRG.43118	MSTRG.43118	0.099248	0.0	0.111363	0.16021	0.0	0.189773	0.039356	0.034444	0.339082	0.18011899999999997	0.089684	0.201264
MSTRG.282	MSTRG.282	0.210645	0.127497	0.104834	0.121932	0.072987	0.159358	0.150624	0.157444	0.175782	0.234638	0.117467	0.17927
MSTRG.10546	MSTRG.10546	0.0	0.0	0.0	0.0	0.0	0.0	0.154512	0.0	0.0	0.0	0.0	0.0
MSTRG.10541	MSTRG.10541	0.0	0.0	0.060723	0.096696	0.030605	0.034843	0.109767	0.126858	0.122817	0.0	0.0	0.02503
MSTRG.10542	MSTRG.10542	0.086889	0.162723	0.056874	0.117348	0.133	0.051176	0.145556	0.171623	0.071153	0.075796	0.052594	0.254346
MSTRG.10549	MSTRG.10549	0.0	0.0	0.0	0.0	0.0	0.085999	0.0	0.0	0.0	0.0	0.0	0.0
MSTRG.3868	MSTRG.3868	0.126644	0.15086	0.268428	0.058883000000000005	0.054494	0.045265	0.176368	0.033142	0.123182	0.21553899999999998	0.066145	0.19770700000000002
MSTRG.3866	MSTRG.3866	0.143203	0.113923	0.057903	0.155272	0.0	0.09410600000000001	0.204366	0.02218	0.0	0.097169	0.138329	0.078714
MSTRG.3861	MSTRG.3861	0.0	0.0	0.0	0.0	0.0	0.0	0.0	0.0	0.0	0.178051	0.0	0.0
MSTRG.3862	MSTRG.3862	0.0	0.0	0.029173	0.0	0.0	0.0	0.0	0.0	0.0	0.194427	0.0	0.0
MSTRG.18774	MSTRG.18774	0.112495	0.21187	0.200419	0.198544	0.109578	0.283501	0.054354	0.044975	0.081465	0.1204	0.0	0.0
MSTRG.18771	MSTRG.18771	0.143239	0.103583	0.134326	0.0	0.0	0.081153	0.0	0.0	0.0	0.051823	0.141555	0.0
MSTRG.14642	MSTRG.14642	0.03038	0.0	0.0	0.0	0.082544	0.0	0.0	0.0	0.369134	0.0	0.0	0.0
MSTRG.14647	MSTRG.14647	0.120468	0.203511	0.140722	0.15803	0.104369	0.164462	0.29563	0.111176	0.076888	0.077598	0.323519	0.157991
MSTRG.18779	MSTRG.18779	0.230801	0.27553099999999997	0.33910799999999997	0.23311199999999999	0.463383	0.270435	0.19280999999999998	0.29532800000000003	0.368275	0.36658500000000005	0.07851	0.307558
MSTRG.13013	MSTRG.13013	0.143305	0.03152	0.0	0.037146	0.022158	0.0	0.0	0.0	0.0	0.0	0.0	0.040094
MSTRG.39639	MSTRG.39639	0.0	0.0	0.0	0.0	0.13409	0.0	0.0	0.0	0.0	0.0	0.0	0.0
MSTRG.39635	MSTRG.39635	0.0	0.0	0.0	0.0	0.0	0.0	0.0	0.067004	0.0	0.0	0.0	0.0
MSTRG.38328	MSTRG.38328	0.128795	0.060156	0.065368	0.0	0.11969	0.163719	0.029923	0.0	0.0	0.125676	0.2221	0.158775
MSTRG.38327	MSTRG.38327	0.046079	0.0	0.068225	0.0	0.0	0.0	0.0	0.0	0.0	0.0	0.0	0.0
MSTRG.44237	MSTRG.44237	0.13846	0.121101	0.159719	0.154284	0.15148	0.022015	0.09319	0.144393	0.088678	0.07923	0.12926	0.126595
MSTRG.44236	MSTRG.44236	0.15231	0.188733	0.099124	0.10055	0.18288	0.091985	0.060046	0.175497	0.089147	0.0	0.141209	0.072186
MSTRG.30913	MSTRG.30913	0.0	0.0	0.0	0.0	0.0	0.0	0.0	0.0	0.0	0.0	0.0	0.152653
MSTRG.16040	MSTRG.16040	0.0	0.0	0.041521	0.0	0.13409	0.0	0.0	0.0	0.0	0.0	0.0	0.0
MSTRG.35987	MSTRG.35987	0.0	0.038697	0.009158	0.0	0.0	0.160088	0.003199	0.093267	0.031924	0.0	0.0	0.0
MSTRG.32409	MSTRG.32409	0.218175	0.102788	0.130905	0.0	0.11795	0.0	0.0	0.06092	0.053741	0.0	0.037898	0.0
MSTRG.32407	MSTRG.32407	0.0	0.149209	0.0	0.0	0.0	0.0	0.0	0.0	0.0	0.0	0.0	0.0
MSTRG.37479	MSTRG.37479	0.0	0.149209	0.0	0.0	0.0	0.0	0.0	0.0	0.0	0.0	0.0	0.0
MSTRG.25353	MSTRG.25353	0.128841	0.0	0.0	0.0	0.0	0.0	0.081593	0.0	0.0	0.0	0.0844	0.017566
MSTRG.26917	MSTRG.26917	0.0	0.031861	0.0	0.0	0.178652	0.0	0.00244	0.0	0.072699	0.017814	0.0	0.0
MSTRG.26915	MSTRG.26915	0.122812	0.143139	0.020062	0.019887	0.083863	0.093136	0.19039	0.076889	0.062601	0.291262	0.290693	0.280681
MSTRG.25359	MSTRG.25359	0.0	0.0	0.0	0.0	0.031782	0.0	0.0	0.200058	0.0	0.0	0.028442	0.0
MSTRG.41603	MSTRG.41603	0.068107	0.077042	0.0	0.12174	0.170242	0.090363	0.058573	0.168867	0.060566	0.125941	0.18242	0.046743
MSTRG.36409	MSTRG.36409	0.503769	0.268748	0.420859	0.433021	0.364111	0.331815	0.602798	0.590139	0.356762	0.247836	0.275849	0.408194
MSTRG.36400	MSTRG.36400	0.308419	0.103293	0.174341	0.16846	0.026714	0.212429	0.409558	0.246539	0.146878	0.101089	0.171039	0.201533
MSTRG.36402	MSTRG.36402	0.375568	0.1911	0.307509	0.14117	0.156985	0.247168	0.41494	0.123685	0.230268	0.135767	0.341944	0.319753
MSTRG.36404	MSTRG.36404	0.0	0.027184	0.0	0.0	0.032811	0.004759	0.0	0.039261	0.0	0.01742	0.016536	0.00851
MSTRG.36407	MSTRG.36407	0.505477	0.362392	0.138499	0.217705	0.277383	0.387123	0.380221	0.294143	0.361585	0.310907	0.495604	0.384955
[truncated: 14,827 more rows]
